# Supplementary material for: Endemic Burkitt lymphoma avatar mouse models for exploring inter-patient tumor variation and testing targeted therapies
Source: Life Sci Alliance. 2023 Mar 6;6(5):e202101355. doi: 10.26508/lsa.202101355 (PMC9990458; doi:10.26508/lsa.202101355)
Supplement: Supplementary file 1 [file LSA-2021-01355_TableS1.xlsx]

## Sheet: Table S1
Supplementary Information for
Patient-derived endemic Burkitt Lymphoma avatar mouse models for testing targeted therapies
Table S1. Principal component analysis loading values for Figure 3A
PC=Principal component
hgnc_symbol	ensembl gene id	PC1	PC2	PC3	PC4	PC5	PC6	PC7	PC8	PC9	PC10	PC11	PC12	PC13
DPM1	ENSG00000000419	-0.00721	-0.00937	-0.00061	0.009225	0.00354	0.000819	-0.00043	-0.56469	-0.1478	-0.36156	0.175103	-0.48594	-0.04973
SCYL3	ENSG00000000457	-0.00993	-0.00249	0.002475	-0.00136	0.001442	0.003704	0.002104	-0.73479	0.142463	0.504591	0.040955	0.144759	0.162527
C1orf112	ENSG00000000460	-0.00854	-0.00625	0.004111	-0.00123	0.005834	3.04e-07	-0.00321	0.041288	-0.47615	-0.03904	-0.02622	-0.31814	0.036847
FGR	ENSG00000000938	0.00143	0.014686	-0.0193	0.028364	-0.0134	-0.00886	-0.00194	0.005866	0.585464	-0.40079	-0.15065	-0.12835	0.423997
GCLC	ENSG00000001084	-0.00426	0.003428	0.003344	0.005389	0.003945	1.16e-05	-0.00042	0.247547	0.03444	0.607626	-0.0694	-0.48625	0.187561
NFYA	ENSG00000001167	-0.01167	-0.00639	-0.01247	-0.00129	0.006082	0.009138	0.002816	0.049858	0.036979	-0.03618	-0.27508	-0.39105	0.041884
STPG1	ENSG00000001460	-0.00776	0.003774	0.003544	0.00161	0.008135	-0.01121	-0.01379	-0.07169	0.396285	0.113665	-0.49236	-0.12191	-0.40766
NIPAL3	ENSG00000001461	0.000692	0.009734	0.007172	-0.00316	-0.00732	0.004264	-0.00031	0.002133	0.004081	0.001443	0.002511	-0.00221	0.003242
LAS1L	ENSG00000001497	-0.00266	-0.01371	0.004247	-0.00043	0.001062	-0.00204	0.001941	0.000701	0.006825	-0.00062	0.007854	-0.00773	-0.00082
ENPP4	ENSG00000001561	-0.00315	-0.00097	0.004929	-0.00359	-0.00814	0.01169	-0.00327	0.0013	0.004357	-0.0017	0.005191	-0.00206	-0.00409
SEMA3F	ENSG00000001617	-0.00156	0.006874	0.00372	0.003097	0.006847	-0.00513	-0.0043	0.003655	0.004567	-0.00226	0.01281	0.005541	0.009544
ANKIB1	ENSG00000001629	0.000286	0.003929	-0.00489	-0.00166	-0.00015	0.009086	0.000814	0.004154	0.002845	0.002903	0.005921	8.84e-05	-0.00362
CYP51A1	ENSG00000001630	0.006738	-0.00292	-0.00339	0.017731	-0.00481	-0.00766	-0.01424	-0.00157	0.005562	-0.0016	0.000541	-0.0055	-0.0055
KRIT1	ENSG00000001631	-0.00026	0.006377	0.004552	-0.00618	0.003317	0.005898	-0.00271	-0.00219	0.005173	0.0004	0.007593	-0.00218	-0.0005
RAD52	ENSG00000002016	-0.00516	0.004902	-0.0004	-0.01428	0.011261	-0.00586	0.006589	0.000662	0.003126	0.003651	0.005871	-0.00025	-0.00068
BAD	ENSG00000002330	0.007096	0.008587	0.002338	-0.0034	-0.00277	-0.00388	0.007531	-0.00039	0.00747	0.001351	0.007966	-0.00324	-0.01079
LAP3	ENSG00000002549	-0.00732	-0.0065	-0.00907	0.004132	-0.01103	0.007952	0.014067	0.002147	0.004845	0.000867	0.008769	-0.00859	-0.00565
CD99	ENSG00000002586	-0.01528	-0.00975	-0.00523	-0.00302	0.002914	0.003616	0.010698	0.004113	0.000618	0.000843	0.014164	-0.01079	0.009214
HS3ST1	ENSG00000002587	-0.01833	0.01447	0.015098	0.008144	-0.00404	-0.01572	-0.00926	-0.00092	-0.0022	6.63e-06	-0.0038	0.002071	0.000429
MAD1L1	ENSG00000002822	0.003341	-0.00221	0.005423	0.000317	0.002503	0.006078	-0.00282	-0.00135	0.007816	-0.00024	0.00793	0.003034	-0.00819
LASP1	ENSG00000002834	-0.00932	-0.00409	-0.01319	-0.00129	0.002298	-0.00557	0.011475	0.001438	0.006806	0.004523	0.012482	-0.01064	-0.00526
SNX11	ENSG00000002919	0.003194	-0.00026	-0.01494	-0.00859	-0.00269	-0.00671	-0.02719	0.005946	0.003583	0.002259	0.009838	-0.00494	0.002171
M6PR	ENSG00000003056	-0.00258	0.001164	-0.00992	-0.00034	-0.00173	-0.00271	0.000242	0.002761	0.003266	0.005336	0.010512	-0.00417	-0.01287
ALS2	ENSG00000003393	-0.00117	0.00257	-0.00946	-0.00059	-0.00569	0.00592	0.002299	0.002115	0.004952	-0.00117	0.010623	0.000877	-0.00302
CASP10	ENSG00000003400	-0.00645	-0.00461	-0.01207	0.001706	-0.01354	0.015539	-0.00505	0.000973	0.004459	-0.00146	0.005827	0.002197	-0.0087
CFLAR	ENSG00000003402	0.001369	-0.00547	-0.00778	-0.01817	-0.00382	0.000616	-0.0048	0.004777	0.00325	0.002906	0.006805	0.001605	-0.00106
NDUFAF7	ENSG00000003509	-0.00198	-0.01189	0.006016	-0.00383	-0.0027	-0.00335	-0.00512	0.004463	3.06e-05	0.001656	0.006097	0.001651	-0.00025
RBM5	ENSG00000003756	-0.00792	-0.00223	-0.00295	-0.00445	0.002537	-0.00231	-0.00271	-0.00225	0.00506	0.005941	0.009768	-0.00405	-0.00054
ARF5	ENSG00000004059	0.001605	0.005802	-0.00831	0.004137	-0.00212	-0.00203	0.010862	0.003985	0.00502	0.002036	0.00758	-0.00294	-0.00449
SARM1	ENSG00000004139	-0.00097	0.018731	0.00094	0.001145	-0.01705	0.009392	-0.01285	0.002016	-0.00031	0.003122	0.00243	0.002226	0.005466
POLDIP2	ENSG00000004142	0.00337	-0.00346	0.000503	-0.00025	-0.00773	0.001125	-0.00378	0.003484	0.006273	0.00277	0.013109	0.000276	0.000617
PLXND1	ENSG00000004399	-0.01049	0.017976	-0.01031	0.006638	0.015302	0.030168	0.004202	-0.00035	0.001636	-0.00123	-0.00079	0.004076	-0.00069
AK2	ENSG00000004455	0.000274	-0.00204	-0.00439	0.002096	0.005677	0.003923	-0.00323	0.000759	0.005162	0.002258	0.012803	-0.00667	-0.01833
CD38	ENSG00000004468	-0.00613	-0.00649	-0.00577	-0.00073	-0.01416	0.008168	0.000308	-0.00024	-0.00111	0.004105	0.004099	-0.00342	-0.00792
FKBP4	ENSG00000004478	0.002535	-0.00887	0.017542	-0.00321	-0.0009	-0.00847	-0.00355	-0.00086	0.010746	0.002296	0.011633	-0.00218	-0.01985
KDM1A	ENSG00000004487	-0.00648	-0.01024	0.004754	0.002417	0.003317	0.000334	-0.00265	0.000458	0.003838	8.01e-05	0.008593	-0.00395	-0.01176
RBM6	ENSG00000004534	0.001713	-0.00777	0.008024	-0.01605	-0.00235	0.003973	0.004253	0.006211	0.007522	0.003884	0.013347	-0.00414	-0.00091
CAMKK1	ENSG00000004660	-0.01536	0.013083	0.005747	0.007607	-0.00211	0.006872	-0.00261	-9.39e-05	0.001017	-0.00024	-0.00136	-0.00081	-0.00528
RECQL	ENSG00000004700	-0.00497	-0.00661	0.007471	-0.00718	-0.00387	-0.00252	-0.00057	0.001203	0.005024	0.000225	0.002161	-0.00845	-0.00706
VPS50	ENSG00000004766	-0.0059	0.001496	0.00036	0.000614	0.002465	0.008477	0.002842	-0.00016	0.006754	-0.00092	0.002758	-0.00245	-0.01248
ARHGAP33	ENSG00000004777	0.006743	0.012035	0.007822	-0.01231	0.004526	0.012	-0.00417	0.001722	0.001238	-0.00202	0.006276	-0.00152	-0.00235
NDUFAB1	ENSG00000004779	-0.00553	-0.01185	0.016139	0.004268	-0.00453	0.0008	-0.00123	0.003191	0.000807	0.002882	0.003217	0.002007	-0.00142
SLC25A13	ENSG00000004864	0.000181	-0.00881	0.004331	0.005423	-0.00428	-0.00406	-0.00233	0.001301	0.003404	0.000282	0.006196	-0.00211	0.001346
ST7	ENSG00000004866	0.004394	-0.00053	0.000519	0.006854	-0.00967	0.003912	-0.01054	0.001355	0.00255	0.00116	0.005089	6.93e-05	-0.0025
CDC27	ENSG00000004897	-0.00769	0.001143	-0.00349	-0.00068	-0.00203	-0.00172	-0.00051	0.001735	0.006265	0.000871	0.009588	-0.008	-0.01164
SLC4A1	ENSG00000004939	-0.03358	0.018304	-0.00467	-0.00233	0.007491	-0.00088	0.004696	0.000736	-0.00436	-0.00053	-0.00381	-0.00094	-0.00076
HCCS	ENSG00000004961	-0.00448	-0.0062	-0.00468	-0.0036	-0.00022	0.005269	0.007479	0.002298	0.003897	-0.00103	0.010682	0.000917	-0.00322
DVL2	ENSG00000004975	-0.00049	0.010897	-0.00131	-0.00431	-0.00346	-0.00697	-0.0068	0.00023	0.001323	0.001954	0.006294	-0.00423	-0.00436
UPF1	ENSG00000005007	-0.00414	0.001645	-0.01011	-0.00792	0.003726	-0.00029	-0.00743	0.001826	0.004126	-0.00211	0.012663	-0.00768	-0.01389
SKAP2	ENSG00000005020	-0.01096	0.005087	-0.00174	-0.007	0.001847	0.005994	0.009389	0.003871	0.004286	0.004641	0.011992	-0.00246	0.011075
SLC25A5	ENSG00000005022	0.003271	-0.00376	0.006987	0.004484	0.007694	0.00046	-0.0035	0.001943	0.004971	0.003949	0.007136	-0.00238	0.007963
MCUB	ENSG00000005059	-0.00871	-0.0044	0.001698	-0.00635	-0.00606	0.00509	0.009567	0.00103	0.002409	0.001968	0.008792	-0.00267	0.000449
POLR2J	ENSG00000005075	-0.00453	-0.00482	0.01526	-0.00195	-0.01066	0.005226	0.001219	0.002308	0.00395	0.001304	0.008033	-0.00572	-0.00016
DHX33	ENSG00000005100	-0.00269	0.008092	-0.00672	-0.00153	0.001007	-0.00072	0.003935	0.003011	-0.00015	0.006153	0.00402	-0.00111	-0.00025
THSD7A	ENSG00000005108	-0.01128	0.011975	0.004211	0.010842	0.004659	-0.01284	-0.01581	-0.00037	-0.00365	0.001265	-0.00271	0.001957	0.002461
LIG3	ENSG00000005156	-0.00542	-0.00171	0.005414	-0.00658	3.43e-05	-0.01052	-0.01095	-0.00233	0.005489	0.000536	0.004036	0.001253	0.000545
RPAP3	ENSG00000005175	-0.01169	-0.01027	0.007216	-0.005	-0.00275	-0.00438	0.004424	0.0019	0.005598	0.00069	0.007352	-0.00222	-0.00254
ACSM3	ENSG00000005187	-0.00095	0.010055	0.002433	0.009133	0.013295	-0.00605	-0.01342	-0.00047	0.00172	-0.00113	0.003118	-0.00267	-0.00353
REXO5	ENSG00000005189	-0.00239	0.001483	-0.00371	-0.00814	0.009142	0.009777	-0.01758	0.00036	-0.00051	0.002099	-0.00201	-0.00135	0.005461
CIAPIN1	ENSG00000005194	-0.00126	0.003606	-0.00629	0.011199	-0.00492	-0.0049	0.004758	0.000774	0.008648	0.003031	0.010876	-0.00556	-0.00871
SPPL2B	ENSG00000005206	0.011191	0.009623	-0.00087	-0.00349	0.011578	-0.00021	-0.00593	0.00244	0.001669	1.11e-05	0.010936	0.000732	0.004593
FAM214B	ENSG00000005238	-0.00137	0.005593	-0.00201	0.004489	-0.00541	-0.0003	-0.00858	0.001329	0.00231	0.000278	0.005177	-2.29e-05	0.003213
PRKAR2B	ENSG00000005249	-0.0091	0.006562	0.008681	-0.01588	-0.01462	-5.19e-06	0.011661	-0.00245	0.001233	-0.00026	0.003972	-0.00601	-0.00893
MSL3	ENSG00000005302	-0.00546	-0.00378	-0.00722	-0.00096	0.006568	0.002342	-0.00195	-0.00055	0.006689	-0.00193	0.006851	0.003199	-0.01223
CREBBP	ENSG00000005339	-0.0122	0.001736	-0.01524	-0.00346	0.003521	0.009503	0.001576	0.003291	-0.00108	0.000888	0.003375	-0.00205	0.007643
TSPOAP1	ENSG00000005379	-0.0079	0.004989	-0.00843	0.021833	0.001635	0.003645	-0.01266	0.001178	0.003037	-0.00069	0.003895	0.001225	-0.00889
GCFC2	ENSG00000005436	-0.00047	0.000335	0.014344	0.011347	-0.00386	0.000702	-0.00304	0.001244	0.003898	0.001919	0.00919	-0.00435	-0.00741
WDR54	ENSG00000005448	0.008465	0.003801	0.010936	0.000458	0.002847	0.001857	-0.00492	0.002363	0.000186	0.002348	0.005509	0.005945	0.007608
KMT2E	ENSG00000005483	0.001685	0.007613	-0.00354	0.000513	0.004317	0.007337	-0.00646	0.003701	0.004394	0.000247	0.003462	-0.00976	-0.00695
RHBDD2	ENSG00000005486	0.006555	0.017673	-0.0022	0.015996	0.005075	-0.0083	-0.01503	0.002817	0.002656	0.002906	0.007525	0.005196	-0.00201
IBTK	ENSG00000005700	-0.00561	-0.0044	-0.00132	-0.00786	-0.00602	0.001543	-0.00954	0.003507	0.000309	9.32e-05	0.00683	-0.00477	-0.0035
ZNF195	ENSG00000005801	-0.00299	-0.00201	0.002383	-0.0003	-0.00442	-0.00192	-0.0083	-0.00118	0.005125	-0.00199	-0.00017	0.002441	-0.00752
MYCBP2	ENSG00000005810	0.003817	0.000622	0.008004	-0.00781	-0.00322	0.00973	-0.00168	0.000769	0.006402	0.007403	0.006833	-0.00218	-0.01443
FBXL3	ENSG00000005812	-0.00593	0.00383	-0.00524	0.007844	0.000684	0.006733	0.005817	0.003011	0.005233	0.002319	0.006269	0.000866	-0.01208
ITGAL	ENSG00000005844	0.009484	0.011417	-0.00844	-0.00088	0.000851	0.005228	0.005928	0.001791	0.011884	0.006472	0.009408	-0.0024	-0.00151
PDK2	ENSG00000005882	-0.00563	0.005671	0.005146	0.013584	-0.00032	-0.0004	0.008368	0.001325	0.00045	0.002333	0.006907	0.000791	0.003402
ITGA3	ENSG00000005884	-0.00551	0.007627	0.008758	0.010394	-0.00095	-0.00328	-0.00566	-0.00139	-0.00213	-0.00152	0.0032	0.003657	-0.00302
ZFX	ENSG00000005889	-0.01514	-0.00475	-0.01312	-0.00471	-0.00157	-0.00305	-0.0029	-0.00285	0.003822	-0.00055	0.001996	-0.00152	-0.00017
LAMP2	ENSG00000005893	-0.00204	0.009579	-0.01716	-0.00179	-0.01335	0.008385	-0.00595	0.00374	0.001336	0.003719	0.002143	0.004903	-0.00591
ITGA2B	ENSG00000005961	-0.01536	0.010109	0.0043	0.009599	-0.00411	-0.00674	-0.00075	0.000219	-0.00109	-0.00104	-0.00027	-0.00266	-0.00141
GDE1	ENSG00000006007	0.004377	0.00693	-0.00339	0.004099	0.007773	-0.00142	0.014814	0.001654	0.005311	0.003096	0.011556	-0.00031	-0.00845
REX1BD	ENSG00000006015	0.002571	0.00093	0.001274	0.002692	-0.00755	0.003076	0.006546	0.004452	0.001938	0.00377	0.005446	0.000694	-0.00207
OSBPL7	ENSG00000006025	0.008615	0.011126	0.000664	0.00407	0.001619	-0.00744	-0.00603	0.00159	0.003829	0.001037	0.009278	-0.00312	-0.00232
TMEM98	ENSG00000006042	-0.01599	0.009133	0.004729	0.006988	-0.00223	0.00115	-0.0102	0.000134	-0.00237	-0.00116	-0.00296	0.001875	0.001691
MAP3K14	ENSG00000006062	0.00439	-0.00488	-0.01228	-0.00145	0.004719	-0.0027	-0.01927	0.002893	0.003966	0.001068	0.007158	-0.00077	0.002496
TMEM132A	ENSG00000006118	-0.00873	-0.00658	0.003588	-0.02264	-0.02011	-0.01223	-0.0105	0.00192	0.001764	-0.00064	0.006278	0.001768	0.00549
AP2B1	ENSG00000006125	-0.00126	0.003918	-0.00184	0.001653	-0.00243	0.00048	-0.00211	-0.00059	0.006133	0.003025	0.010164	0.000559	-0.00046
ZNF263	ENSG00000006194	0.002776	0.006028	0.000709	0.003169	0.001792	-0.00168	-0.00259	0.001088	0.005947	0.00176	0.010296	-0.00648	0.004598
SPATA20	ENSG00000006282	0.000957	0.014595	-0.01563	-0.00116	-0.00602	0.011678	-0.01462	0.001047	3.49e-05	0.000434	0.002443	0.002039	0.003335
MAP3K9	ENSG00000006432	-0.00262	0.014066	0.003376	-0.02229	-0.00171	0.012397	-0.01536	0.000342	0.000313	0.002624	0.00126	0.003275	0.009836
RALA	ENSG00000006451	0.002288	-0.01083	0.00933	-0.00148	0.005068	-0.00205	-0.00694	0.0029	0.000545	0.00292	0.002679	-0.00122	0.000364
BAIAP2L1	ENSG00000006453	0.021663	-0.00363	0.006992	-0.00284	0.035263	-0.01058	-0.03187	-0.00122	0.004141	-0.00042	0.005353	0.00088	-0.00136
KDM7A	ENSG00000006459	-0.01245	0.015138	0.00431	0.012971	-0.00432	0.008434	-0.00359	-0.00202	0.000163	-0.00222	-0.0032	-0.00078	0.004579
AGK	ENSG00000006530	-0.00821	-0.00626	-0.00158	0.00974	-0.00213	-0.00267	-0.00393	-0.00066	0.005517	-0.00038	0.006043	-0.00208	-0.01652
ALDH3B1	ENSG00000006534	-0.01289	0.011444	0.003564	-0.00661	-0.00452	-0.00264	0.00081	0.001604	0.001562	-0.00016	0.005451	-0.00723	-0.00615
PHTF2	ENSG00000006576	-0.00525	0.000235	0.002147	0.001183	-0.0074	0.003655	0.001148	-0.00124	0.001349	0.003419	0.006875	-0.00266	0.005438
FARP2	ENSG00000006607	-0.00256	0.011402	-0.00094	-0.0046	-0.00934	-0.00296	-0.00076	-0.0008	0.006836	0.000302	0.004274	-0.00254	-0.0003
GGCT	ENSG00000006625	0.00312	-0.00816	0.026187	0.002078	0.003395	0.008636	-0.00606	0.000151	0.001908	0.001158	0.007225	-0.00218	-0.00181
DBF4	ENSG00000006634	3.12e-05	0.002406	0.011546	-0.00137	-0.00213	0.007362	0.001973	-0.00322	0.004468	0.002834	0.008384	-0.00908	-0.00294
IFRD1	ENSG00000006652	0.001281	0.007943	0.000182	0.009551	0.016939	-0.00571	-0.00606	0.001665	0.004405	0.001784	0.005877	-0.00123	-0.00182
COX10	ENSG00000006695	-0.0075	-5.63e-05	0.002271	0.001023	-0.00065	-0.00617	-0.003	0.003673	-9.12e-05	0.000869	0.008555	-0.00288	0.010257
GTF2IRD1	ENSG00000006704	-0.01747	-0.01148	0.033509	0.000795	0.021113	0.000665	0.008508	0.000979	0.001115	-0.00356	0.000977	0.002819	0.003015
PAF1	ENSG00000006712	0.001233	-0.00768	0.000404	-0.00267	0.000291	-0.00268	0.004972	0.004126	0.008641	0.005148	0.007995	0.001167	-0.01936
VPS41	ENSG00000006715	-0.00349	-0.00338	0.004088	-0.00259	0.010009	0.00195	0.00097	0.003489	0.00369	-0.00393	0.011009	-0.00578	0.002302
ARHGAP44	ENSG00000006740	-0.00256	0.028995	0.015821	-0.00903	0.000789	0.003401	0.011383	0.002011	0.005877	5.67e-05	0.003691	-0.00633	0.004477
ELAC2	ENSG00000006744	-0.00109	-0.00767	0.001842	-0.00329	0.000714	-0.00477	0.002506	0.000622	0.010002	-0.00153	0.00558	-0.00031	0.000119
SCIN	ENSG00000006747	-0.01597	-0.00254	0.006397	-0.02786	-0.00477	-0.00015	-0.00589	0.001732	-0.00232	-0.00246	0.001248	0.000829	0.003118
PNPLA4	ENSG00000006757	-0.00558	-0.00443	0.000256	-0.02665	-0.00465	-0.00979	-0.00612	0.001436	0.003114	0.000143	0.003451	0.001602	0.005326
ADIPOR2	ENSG00000006831	0.001534	0.005117	-0.00853	-0.00567	-0.00336	-0.00893	-0.00987	-0.00019	0.005542	-0.00274	0.006527	-0.00844	0.002525
MARK4	ENSG00000007047	0.008629	0.001518	0.006245	-0.00207	0.005228	0.00457	-0.01137	0.001766	0.006631	0.001761	0.002664	-0.00366	0.009593
CCDC124	ENSG00000007080	0.004773	-0.00686	0.009872	-0.00777	-0.00643	-0.00386	0.001912	0.002216	0.004401	-0.00053	0.012818	-0.00967	-0.0124
PAFAH1B1	ENSG00000007168	-0.00807	-0.00498	-0.00759	-0.00729	0.003649	-0.00531	-0.00792	0.003765	0.002389	0.000144	0.004603	-0.00269	0.006298
KIAA0100	ENSG00000007202	0.001396	0.004216	-0.00229	-0.00553	-0.00137	0.007022	-0.00678	0.003635	0.004551	0.002014	0.006833	-0.00014	-0.00434
GAS7	ENSG00000007237	-0.01252	-0.00247	-0.00977	0.011569	0.029067	-0.00066	-0.01701	-0.00035	0.000946	0.001615	0.002929	-0.00048	0.001766
TRAPPC6A	ENSG00000007255	0.014569	-6.04e-07	0.005837	0.008165	0.004102	0.014398	-0.00976	0.002624	-0.00054	0.002149	0.009173	0.007036	-0.00126
CD79B	ENSG00000007312	0.003334	0.002606	-0.00309	0.001684	-0.00805	-0.00265	-0.01915	-0.00243	0.004279	0.00271	0.008774	-0.01215	-0.03643
SCN4A	ENSG00000007314	-0.0079	0.015696	-0.01322	0.012581	-0.00262	0.008478	-0.00831	0.000966	-0.00185	0.000926	-0.00017	-0.00118	0.001187
ST7L	ENSG00000007341	-0.00481	0.001792	-0.00274	0.003813	0.002672	0.006976	-0.00793	-0.00142	0.002121	0.000803	0.000605	-0.0008	-0.00086
PAX6	ENSG00000007372	-0.01151	0.0125	0.006557	-0.01028	-0.00769	-0.00502	-0.01124	-0.00015	-0.0014	0.00013	-0.00106	1.71e-05	0.004133
RPUSD1	ENSG00000007376	0.005615	0.010828	0.001352	0.003763	-3.17e-05	-0.00956	-0.0041	0.002196	0.006995	0.000935	0.00871	-0.01635	-0.00604
RHBDF1	ENSG00000007384	-0.01265	-0.00024	0.004743	0.017913	0.019934	-0.01021	-0.00315	-0.00031	0.000651	-0.00244	3.94e-05	-0.0003	0.000783
LUC7L	ENSG00000007392	-0.00081	-0.00066	0.001812	0.001396	0.008197	-0.00402	-0.00441	-0.00082	0.004197	-0.00023	0.005281	-0.01001	-0.01076
BAIAP3	ENSG00000007516	0.001813	0.011318	-0.0036	0.010185	0.007277	-0.0033	0.000484	0.001553	0.00033	-0.0002	0.007154	-0.00018	0.005398
TSR3	ENSG00000007520	0.008344	-0.00397	0.012171	-0.00223	-0.00224	-0.00085	-0.00415	0.004733	0.006345	-0.00074	0.006278	-0.01425	0.001827
PIGQ	ENSG00000007541	0.00425	0.006704	-0.00239	-0.004	0.009947	-0.00808	0.003119	0.004642	0.00399	0.002934	0.010283	0.000561	0.007891
CRAMP1	ENSG00000007545	-0.00275	0.003281	-0.01892	0.00938	0.010324	0.012279	-0.01168	0.00192	0.000114	0.002137	0.007834	0.003073	0.004473
DNAJC11	ENSG00000007923	-0.0029	-0.01156	-0.00545	0.007758	0.009088	-0.0065	-0.00022	0.005614	0.002632	0.004034	0.005751	0.005426	-0.00271
FMO3	ENSG00000007933	-0.00175	0.016682	0.010724	0.007805	0.001396	-0.01395	-0.0047	-0.00122	0.000351	-0.00093	-0.00087	0.003323	0.000398
MYLIP	ENSG00000007944	0.000762	0.005812	-0.00469	-0.00413	0.00356	0.012445	-0.00624	-0.00238	0.004162	-0.00089	0.002527	-0.00917	0.002738
E2F2	ENSG00000007968	-0.0031	0.004748	-0.00742	-0.01381	0.00404	0.00013	-0.0086	0.000723	0.000761	0.005137	0.006159	-0.00406	-0.00344
PSMB1	ENSG00000008018	-0.00038	-0.00505	-0.00171	0.004948	0.000843	-0.00216	0.001756	-0.00011	0.008719	0.001078	0.011123	-0.0042	-0.01381
JARID2	ENSG00000008083	0.00174	0.001172	-0.02472	0.000466	0.001814	-0.01048	-0.00278	-0.00223	0.003127	0.004534	0.009392	-0.01243	0.002539
CDKL5	ENSG00000008086	0.005154	0.031285	0.009812	0.004958	-0.00271	0.007528	0.001373	0.00023	0.002534	-0.00075	0.003893	-0.00073	-0.0079
CDK11A	ENSG00000008128	0.002973	-0.00948	-0.00042	0.00406	0.005268	-0.00453	0.007331	0.004878	0.006859	0.003033	0.009023	-0.00271	-0.00449
NADK	ENSG00000008130	-0.0006	0.00537	-0.01235	-0.00713	0.006131	0.000356	0.004964	0.001299	0.007199	-0.00017	0.016411	-0.00614	-0.01123
CYTH3	ENSG00000008256	-0.01296	0.004169	-0.00939	0.003751	-0.01324	0.001398	-0.04017	0.001006	-0.00664	0.003863	-0.00175	0.001196	0.00863
ADAM22	ENSG00000008277	0.00602	0.007853	0.011914	-0.0062	-0.00429	0.022962	-0.00717	0.001885	0.003264	-0.00041	0.003804	-0.00013	0.00882
SYPL1	ENSG00000008282	0.000989	0.009304	0.002303	0.009828	0.004177	0.002055	-0.00571	-0.00014	0.003428	6.25e-06	0.004412	-0.00018	0.008071
CYB561	ENSG00000008283	-0.01379	0.01155	0.007617	0.001645	-0.00172	-0.00156	-0.00334	-0.00031	-0.00295	-0.00036	-0.00313	-0.00107	-0.00104
SPAG9	ENSG00000008294	0.002319	0.005874	0.002629	-0.00476	-0.00528	0.002213	0.001553	0.002346	0.007541	0.005781	0.013136	-0.0047	-0.00311
CELSR3	ENSG00000008300	-0.00565	0.024735	-0.00236	-0.00017	-0.00483	0.009855	-0.00259	-0.00111	-0.00109	-0.00076	0.002868	-0.00372	0.004854
SS18L2	ENSG00000008324	-0.0008	-0.00322	0.002448	0.003192	-0.00595	-0.00234	0.003341	0.001037	0.004214	-0.00086	0.005144	0.000388	-0.00237
MPND	ENSG00000008382	0.005522	-0.00449	-0.00161	-0.00367	-0.00082	0.006518	0.000694	0.006382	0.004749	-0.00014	0.00338	-0.00273	-0.00646
MGST1	ENSG00000008394	-0.00436	0.016049	-0.00052	0.015437	0.003391	-0.00402	0.002929	0.000314	-0.00082	0.001589	0.002758	0.001477	-0.00975
NFIX	ENSG00000008441	-0.01663	0.007725	-0.0063	0.002421	0.00087	0.003925	0.000964	-0.00111	0.002461	0.000562	-0.00125	0.002187	-0.00329
ST3GAL1	ENSG00000008513	-0.0073	0.015051	-0.01292	-0.00618	-0.00193	-0.00574	0.001207	0.003564	-4.35e-05	0.001704	0.001566	-0.00167	0.004685
MMP25	ENSG00000008516	-0.01536	0.022256	-0.01045	0.006211	0.000868	-0.00487	0.000383	5.21e-06	-0.00138	0.001454	-0.00286	0.001216	0.003719
IL32	ENSG00000008517	0.001826	0.006576	0.002119	-0.01704	0.024071	0.010269	-0.00737	0.003762	0.001979	0.002034	0.015662	-0.00158	0.001221
PKD1	ENSG00000008710	0.005791	0.013197	0.004495	-0.01565	0.00926	0.009392	-0.00633	0.003313	0.004204	-0.00049	0.005926	-0.00527	0.004896
MAPK8IP2	ENSG00000008735	-0.01005	0.01286	0.002663	0.015936	0.010339	0.00149	-0.00718	0.000863	0.000605	-0.00039	0.003578	0.004548	0.002574
MED24	ENSG00000008838	-0.00419	-0.01157	-0.00374	0.000382	0.006478	-0.00834	-0.00629	0.004265	0.003127	0.001421	0.006018	0.003384	-0.00064
RHOBTB2	ENSG00000008853	-0.008	-3.67e-05	0.002265	-0.00157	-0.00796	-0.00264	-0.00471	0.00049	0.001798	0.000681	0.010033	0.001219	0.009921
HEATR5B	ENSG00000008869	-0.00766	0.003551	-0.0083	-0.00049	0.000451	0.005701	-0.00321	0.000231	0.006678	0.000271	0.007271	-0.00542	-0.01198
SEC62	ENSG00000008952	0.000748	0.001933	0.008332	-7.52e-05	-0.01249	0.000296	0.003467	0.001451	0.008415	0.00172	0.010504	-0.00793	-0.00756
RPS20	ENSG00000008988	0.001695	0.001652	0.010152	0.008068	-0.00425	0.00585	-0.0011	-0.0017	0.005835	0.005964	0.013697	-0.00128	-0.00443
CSDE1	ENSG00000009307	-0.00476	-0.00269	-0.00166	-0.00211	0.003978	0.002926	-0.00164	0.006884	9.81e-05	0.010787	0.011153	-0.00866	-0.00161
UBE3C	ENSG00000009335	-0.00571	-0.00372	-0.00733	-0.00191	-0.00226	-0.00075	-0.00857	-0.00084	0.005961	0.001827	0.004158	-0.00253	-0.01962
REV3L	ENSG00000009413	0.000137	0.00958	0.005874	-0.00132	0.004639	0.002984	0.000819	0.004112	0.004019	0.006062	0.0053	-0.00286	0.00383
IYD	ENSG00000009765	-0.01673	0.011069	0.002568	0.006547	-0.00675	-0.01701	-0.00937	-0.00043	-0.00038	-0.00034	-0.00393	0.002282	0.000419
FAM76A	ENSG00000009780	-0.00681	-0.00268	0.001083	-0.00502	0.001729	-0.00149	-0.00293	-0.0003	0.001056	-0.00021	0.004801	-0.00764	-0.00283
TRAF3IP3	ENSG00000009790	-0.007	-0.01327	-0.00324	-0.01238	-0.01573	0.002983	0.003817	0.003453	0.008621	0.001474	0.008331	0.001774	-0.00314
POMT2	ENSG00000009830	0.001089	0.013318	-0.00021	0.004524	0.012964	-0.00404	-0.00295	0.001511	0.001672	0.001845	0.007991	0.003042	-0.00042
VTA1	ENSG00000009844	-0.01211	0.000732	-0.00333	-0.00833	0.003136	0.007017	0.000285	0.003308	0.000964	0.000838	0.005619	-0.00204	0.011419
BAZ1B	ENSG00000009954	-0.00012	-0.00151	0.007106	-0.00272	0.000643	0.005408	-0.00204	-0.00487	0.007174	-0.0066	0.01605	0.001174	-0.00872
RANBP9	ENSG00000010017	-0.01112	-0.00843	-0.00579	-0.00312	-0.00051	-0.00062	-0.00527	0.001246	0.007345	-0.00163	0.003767	0.002257	0.001921
SPRTN	ENSG00000010072	-0.01021	0.004027	-0.00187	0.005929	0.00299	-0.00067	-0.00044	0.001246	0.002243	0.001041	0.001428	-0.00055	-0.00906
EEF1AKNMT	ENSG00000010165	-0.00219	-0.00682	-0.00751	0.00755	0.004482	-0.00501	-0.00857	0.000446	0.001511	-0.0009	0.005036	-0.00371	-0.01291
DYRK4	ENSG00000010219	-0.01229	-0.00525	0.005197	0.011875	0.003356	-0.00803	0.008759	0.001879	0.005312	-0.0011	0.00316	0.001963	0.001155
ZNF207	ENSG00000010244	-0.00523	0.002117	-0.00172	0.005047	0.001369	0.002206	0.003974	-0.00052	0.003824	0.001509	0.000479	-0.00829	-0.00921
UQCRC1	ENSG00000010256	0.005415	0.000673	0.009528	-0.00579	-0.00752	-0.00208	0.003885	0.002826	0.006111	0.002291	0.011793	0.003617	-0.01228
STARD3NL	ENSG00000010270	-0.00345	0.002262	-0.00587	0.003639	2.66e-05	0.006747	-0.00375	0.001427	0.005535	-0.00145	0.005418	0.000829	-0.00758
CD9	ENSG00000010278	-0.01263	0.003906	-0.02986	0.013721	0.055558	-0.06417	-0.01408	0.002254	-0.00482	0.000146	0.000845	0.001934	-0.01181
NCAPD2	ENSG00000010292	-0.00219	-0.00217	0.011788	-0.00604	0.008865	0.001843	-0.00151	0.002662	0.004288	-0.00172	0.008768	-0.00075	0.010324
IFFO1	ENSG00000010295	-0.00044	0.006756	9.81e-06	0.001219	0.008512	-0.01258	-0.00389	0.003116	-0.00057	0.002884	0.00492	-0.00014	0.006432
GIPR	ENSG00000010310	0.006345	0.005134	0.003444	-0.00607	-0.01247	-0.00105	-0.01936	0.00097	-0.00115	-0.00089	0.003646	0.007512	0.004652
PHF7	ENSG00000010318	-0.00449	0.009592	0.014998	-0.00566	0.01438	-0.0056	0.006349	0.00236	0.002646	0.001397	0.005165	-0.00246	-0.00066
NISCH	ENSG00000010322	0.00143	0.008514	-0.00135	-0.00978	0.010325	-0.00247	-0.01045	0.003773	0.00307	0.001948	0.000511	0.002335	0.007038
STAB1	ENSG00000010327	-0.01573	0.012813	-9.68e-05	0.013634	0.018439	0.005114	0.007745	0.000453	-0.00149	-0.00048	0.00246	0.000525	-0.00737
FUZ	ENSG00000010361	0.007604	0.000665	0.012432	0.000839	-0.00026	-0.00204	5.14e-05	0.000775	0.004262	-0.00258	0.004716	0.001363	-0.00594
IDS	ENSG00000010404	-0.00366	0.005467	-0.01749	0.005238	-0.00987	0.018268	-0.00193	0.001473	0.008454	0.00217	0.004545	0.001298	-0.00755
ZNF200	ENSG00000010539	-0.00374	0.018418	0.003513	0.002736	0.000603	0.003458	0.004053	0.001694	0.002443	0.001242	0.004986	0.002361	0.000701
CD4	ENSG00000010610	-0.02754	0.012463	0.004941	-0.00796	0.002164	-0.00181	0.021648	0.001457	0.001819	-0.00185	0.003475	0.000283	0.001455
LRRC23	ENSG00000010626	0.010694	0.004488	0.006895	-0.01245	0.010259	0.000812	-0.00237	0.00069	0.002548	-0.00049	0.006397	-0.00412	-0.00996
BTK	ENSG00000010671	-0.00855	-0.00414	0.00481	-0.00554	-0.00157	-0.0059	0.00341	0.001272	0.003657	0.003637	0.005681	-0.00093	0.009526
SCMH1	ENSG00000010803	-0.00458	0.003408	-2.98e-05	0.001268	0.013291	0.000825	0.000301	0.000793	0.002646	-0.00241	0.005104	-0.00583	0.001567
FYN	ENSG00000010810	0.00436	-0.00133	-0.00349	-0.00976	0.003514	0.018753	-0.00552	0.004484	0.003097	0.004564	0.007581	0.005345	0.001981
HIVEP2	ENSG00000010818	-0.01435	-0.00387	-0.01314	-0.01593	0.00427	0.002306	-0.01002	0.000452	0.004215	0.002745	0.002929	-8.09e-05	-0.01204
ELOA	ENSG00000011007	0.003605	-0.00338	0.00582	0.004699	-0.00859	-0.00898	-0.00792	0.000338	0.005018	0.001989	0.011649	-0.00064	0.00238
LYPLA2	ENSG00000011009	0.009505	-0.00112	-0.00195	0.001143	0.004141	-0.00619	-0.00251	0.002757	0.003082	0.000101	0.010077	0.003383	-0.00958
CLCN6	ENSG00000011021	0.002485	0.007044	-0.00756	0.004101	0.007284	0.003574	-0.00503	-0.00055	0.003937	-0.0025	0.007045	9.45e-05	-0.00496
NME1-NME2	ENSG00000011052	-0.00165	0.014631	0.003396	-0.01032	-0.00111	-0.00115	-0.02425	-0.00187	-0.00476	-0.0007	-0.00531	-0.00195	-0.00267
BTBD7	ENSG00000011114	0.00757	0.011161	0.001397	-0.00769	0.009139	0.008249	-0.00438	0.004407	0.002125	0.000301	0.006427	-0.0006	0.00997
APBA3	ENSG00000011132	0.000859	0.002843	-0.00028	0.003899	0.000675	-0.00388	-0.01271	0.00376	0.002306	0.002699	0.001756	-0.00243	0.004021
MKS1	ENSG00000011143	0.00028	-0.01032	-0.00695	-0.00685	0.001662	-0.01102	-0.0035	0.000127	0.002307	-0.00011	0.005753	0.002506	0.005621
AKAP8L	ENSG00000011243	0.004347	-0.0031	0.00091	0.000293	0.001377	0.009283	-0.00458	0.005504	0.006096	0.001788	0.005895	0.003254	-0.00387
MBTD1	ENSG00000011258	-0.0051	0.008985	-0.00187	0.000654	0.004189	0.00778	-0.00771	-0.00019	0.001814	-0.00125	0.004262	-0.00399	0.000312
UTP18	ENSG00000011260	-0.00802	-0.00609	0.005366	0.002897	0.004904	-0.00019	0.005189	-0.00095	0.003433	0.000354	0.001233	-0.00148	-0.01084
RNF216	ENSG00000011275	-0.00134	-0.0007	0.00056	0.004708	-0.0003	0.002033	-0.00134	0.003615	0.00444	0.00259	0.013222	0.001888	-0.00638
TTC19	ENSG00000011295	-0.00611	-0.0008	0.003652	0.002075	-0.00676	-0.00168	-0.00704	1.51e-05	0.002253	0.001257	0.010269	-0.00235	0.009308
PTBP1	ENSG00000011304	-0.00634	-0.0021	-0.00134	0.00335	0.003773	-0.00528	-0.00022	0.005738	0.005294	0.005653	0.01762	-0.00383	0.005106
DPF1	ENSG00000011332	-0.00234	0.006345	0.003763	-0.01273	-0.00583	0.004856	-0.01531	0.000344	-0.00251	0.001246	-0.00254	0.000778	-0.00203
LARS2	ENSG00000011376	-0.00339	-0.00356	-0.00237	0.00236	0.007746	-7.83e-05	0.001306	0.001799	0.001984	-0.00288	0.005515	-0.00466	-0.00623
PIK3C2A	ENSG00000011405	-0.00112	0.001978	0.00496	-0.00272	-0.00417	0.007848	-0.00116	0.004134	0.003513	0.003343	0.006282	0.001318	0.005291
PLAUR	ENSG00000011422	-0.01448	0.005652	0.003699	0.008351	0.008059	-0.00199	0.002483	0.000508	8.31e-05	0.001885	0.001056	-0.00055	0.00657
ANLN	ENSG00000011426	-0.01064	-0.00815	0.00832	0.004101	0.008143	0.014608	-0.00608	-0.00042	0.002805	0.002033	0.000646	0.001659	0.000766
WIZ	ENSG00000011451	-0.00617	0.007895	-0.00822	-0.00209	-0.00712	0.001694	-0.00544	0.003242	0.002231	0.001704	-0.00136	-0.00336	0.001321
RABGAP1	ENSG00000011454	-0.00209	0.000564	0.000693	-0.00284	-0.00046	0.008931	-0.00295	0.000365	0.005389	0.002027	-0.00162	-0.00634	-0.00189
QPCTL	ENSG00000011478	0.017221	0.005217	0.01562	-0.00671	-0.02043	-0.00174	-0.00023	0.005116	0.005518	0.000316	0.004189	0.003844	0.00106
PPP5C	ENSG00000011485	-0.0042	-0.01353	0.003091	-0.00331	0.008403	-0.00361	0.001993	0.00391	0.001246	0.001954	0.008855	-0.00122	-0.00271
CEP68	ENSG00000011523	-0.00696	0.002012	-0.00269	-0.01231	0.010908	0.011018	-0.00681	0.000812	0.001235	-0.00105	0.00351	-0.0042	-0.00212
MAP4K3	ENSG00000011566	-0.00892	-0.00162	-0.00479	-0.0069	-0.00095	0.011039	-0.00497	-0.00054	0.002587	-0.00165	0.002246	-0.00135	-2.27e-05
ZBTB32	ENSG00000011590	0.010937	-0.03251	-0.00455	-0.02683	-0.02811	0.002209	-0.02359	0.001892	0.010965	0.000121	0.010375	-0.00041	0.004887
TYROBP	ENSG00000011600	-0.03155	0.016065	-0.01088	-0.01096	0.008678	-0.00549	0.021911	-0.00092	-0.00104	0.000228	0.002291	-0.00152	0.00721
TMEM159	ENSG00000011638	-0.00023	0.001298	-0.00719	0.001021	0.005032	0.022684	-0.0045	0.001878	-0.00062	-0.0012	0.001009	-0.00186	0.004425
BRCA1	ENSG00000012048	-6.38e-06	0.001248	0.016737	-0.00879	0.007088	0.001389	-0.01	0.000871	0.003038	0.002901	0.003213	-0.00231	-0.0085
ERCC1	ENSG00000012061	-0.00241	0.001876	-0.00232	0.00453	0.009098	0.00819	0.001116	0.003818	0.004167	-0.0024	0.006707	-0.00331	-0.0121
CD22	ENSG00000012124	0.007399	-0.00429	0.017562	0.002438	0.004156	0.009823	-0.0137	0.00156	0.006717	-0.00172	0.008404	-0.00083	-0.00024
MBTPS2	ENSG00000012174	-0.00496	0.000966	-0.00574	-0.00406	0.000217	0.000539	-0.01122	0.001478	-0.00097	0.00125	-0.00107	0.001482	-0.00083
PRICKLE3	ENSG00000012211	0.004832	0.003697	-0.00272	0.00015	-0.00549	0.011691	0.000881	0.002449	0.001085	0.001898	-1.92e-05	-0.00137	0.000241
EXTL3	ENSG00000012232	-0.00274	0.00799	-0.0103	-0.00605	-0.00463	-0.00745	-0.0116	-0.00082	0.003354	0.000486	0.002753	-0.00081	-0.00801
ELOVL5	ENSG00000012660	-0.00424	-0.0072	-0.01071	-4.44e-05	0.000461	-0.00464	-0.00918	0.005004	0.003491	0.001517	0.000901	-0.00354	-0.00942
ALOX5	ENSG00000012779	-0.02102	-0.00304	-0.01475	-0.01083	-0.00556	0.027343	0.016231	0.000312	0.004573	-5.54e-05	0.004218	-0.00962	-0.00886
KDM5D	ENSG00000012817	-0.01521	-0.00064	0.008715	0.033906	0.007483	0.016087	-0.00285	0.001356	-0.00118	-0.00106	0.002342	-0.00809	0.006386
CALCOCO1	ENSG00000012822	-0.00591	0.003448	-0.00813	-0.00243	0.008032	-0.00036	0.001366	0.003229	0.003765	-0.00076	0.006105	0.003362	-0.00438
UBR7	ENSG00000012963	-0.00997	-0.01046	0.001383	-0.00469	0.010819	0.002276	-0.00848	0.002537	-0.00048	0.002593	0.005256	0.001573	0.007628
MAP4K5	ENSG00000012983	-0.01398	-0.00432	0.00433	-0.00086	-0.00543	0.00279	-0.01267	-0.00181	0.002751	0.000392	0.004201	-0.00423	-0.00548
EHD3	ENSG00000013016	-0.01739	-0.00456	1.27e-05	-0.01013	-8.69e-05	0.008935	-0.00827	-0.00034	-0.00281	-0.00084	-0.00124	0.000865	0.006431
PSMC4	ENSG00000013275	3.57e-05	-0.00632	-0.00141	0.003973	0.004693	-0.00593	-0.00197	0.005785	0.003828	0.001795	0.007131	-0.00149	-0.00379
MAN2B2	ENSG00000013288	0.003059	0.011175	-0.00273	-3.93e-05	-0.00472	-0.00247	0.001785	0.003355	0.005073	0.001664	0.011026	0.000956	-0.00236
SLC25A39	ENSG00000013306	-0.00529	0.017569	-0.0089	-0.00214	-0.00668	-0.00949	0.008771	0.004086	0.005001	0.000492	0.003355	0.002044	-0.00997
MVP	ENSG00000013364	0.006065	-0.00736	-0.01786	0.002161	-0.01128	0.000352	0.001567	0.003253	0.010458	0.005629	0.019312	-0.00418	-0.01289
NUB1	ENSG00000013374	-0.00324	0.003228	0.004219	-0.00123	-0.00251	0.001105	0.006517	-0.00027	0.009262	0.000894	0.008035	0.002921	-0.01349
PGM3	ENSG00000013375	0.00124	0.001059	0.000941	-0.00744	-0.00242	0.002847	-0.00669	0.001724	0.00332	-0.00096	0.004546	0.002499	-0.00563
RWDD2A	ENSG00000013392	-0.00197	-0.00331	-0.00368	-0.00247	-0.00827	0.000646	-0.01716	0.000538	0.00075	-0.00167	0.002139	-0.00067	-0.00622
CLK1	ENSG00000013441	-0.01526	-0.00784	-0.00693	0.008611	0.006934	0.007288	-0.00236	0.001193	0.003534	0.001458	0.006802	-0.00306	0.007609
POLR3B	ENSG00000013503	-0.0105	-0.00519	0.016069	0.004926	0.009061	-0.01031	0.007648	0.001246	-0.00082	0.000748	0.007282	0.000337	-0.00658
ANGEL1	ENSG00000013523	-0.00261	0.011322	-0.00266	-0.00287	-0.00445	0.004659	7.25e-05	0.003199	0.003472	-0.00069	0.008776	-5.53e-05	-0.00032
RNF14	ENSG00000013561	-0.00263	0.003034	5.2e-05	0.000878	0.001567	0.003526	0.006813	0.002818	0.006394	0.001964	0.008552	-0.00058	0.001701
DNASE1L1	ENSG00000013563	0.000125	6.16e-05	-0.00374	-0.00162	-0.00888	0.000597	0.003576	0.001205	0.003252	-0.00068	0.010165	0.001683	-0.00537
DDX11	ENSG00000013573	0.003552	-0.00317	0.006375	-0.0138	0.00782	-0.00631	-0.00234	0.001006	0.005432	-0.00436	0.008906	9.62e-05	0.000424
GPRC5A	ENSG00000013588	-0.02038	0.009809	0.002731	-7.14e-05	-0.00676	-0.00439	-0.0073	-0.00093	-0.00279	-4.17e-05	-0.00455	0.00106	0.004139
CD6	ENSG00000013725	-0.02271	0.012747	0.002164	-0.00495	0.007019	-0.00489	0.003056	0.000489	-0.00134	-0.00097	-0.00114	0.001204	0.005995
TACC3	ENSG00000013810	-0.00137	0.002346	0.004646	-0.00964	-0.00116	-0.0041	-0.00102	0.000467	0.007096	0.004008	0.00587	-0.00887	-0.00799
UFL1	ENSG00000014123	0.002264	-0.00056	0.011153	-0.00428	-0.00145	0.00509	-0.00208	0.002224	0.002718	0.004988	0.001861	-0.00863	0.004618
POLA2	ENSG00000014138	-0.00179	-0.00355	0.005561	-0.00802	0.001105	0.003062	0.003723	0.003393	0.001326	0.001933	0.008397	-0.00093	-0.01371
ZC3H3	ENSG00000014164	0.001906	0.003296	-0.00654	-0.00503	-0.00202	-0.00492	0.015351	0.002668	0.006948	0.001288	0.01218	-0.00797	-0.00436
CAPN1	ENSG00000014216	0.000311	0.000679	-0.00465	0.002301	0.005716	-0.01271	0.001625	0.002622	0.003638	0.003001	0.009848	0.000643	-0.00255
ACP3	ENSG00000014257	-0.00903	-0.00491	0.010137	0.020457	0.002955	0.0014	-0.00388	0.000613	0.001248	-0.00078	0.002398	0.001503	-0.00057
MDH1	ENSG00000014641	-0.00421	-0.01109	0.006635	-0.00161	0.001374	0.009007	0.00688	0.003076	0.00224	0.001992	0.013351	-0.0065	0.004921
SLC30A9	ENSG00000014824	-0.00215	-0.00431	0.005779	0.001397	0.000829	0.000723	-0.01013	-0.00161	0.004503	0.001388	0.010281	-0.00719	-0.01461
COX15	ENSG00000014919	-0.00179	0.002846	0.000244	-0.0029	-0.00316	0.001057	-0.00978	-0.00033	0.004077	-0.00122	0.005473	-0.00351	-0.00858
CCDC88C	ENSG00000015133	-0.00185	0.001544	-0.0064	-0.00265	0.003786	0.010049	0.002917	0.002915	0.003361	0.004106	0.009986	-0.00297	-0.01352
YAF2	ENSG00000015153	0.010316	0.02267	0.006542	0.016013	-0.01232	-0.02222	-0.0034	0.000123	0.008663	0.001098	0.010598	-0.00545	-0.00161
ZMYND11	ENSG00000015171	-0.01588	0.004066	0.007848	-0.01354	-0.02764	0.010956	0.005495	0.000837	0.001475	-0.00329	0.000843	0.002939	-0.00162
WAS	ENSG00000015285	-0.00581	-0.00373	-0.00738	-0.00025	-0.00407	0.001908	0.006662	0.006405	0.005816	-0.00063	0.015574	0.001063	0.012089
BID	ENSG00000015475	0.003923	-0.00782	-0.0063	-0.00783	-0.00801	-0.00023	0.001651	0.001218	0.009298	-0.00336	0.010132	-0.00019	-0.00434
MATR3	ENSG00000015479	-0.00629	-0.00345	0.00717	0.000666	0.000985	0.009071	-0.00263	-0.00115	0.007062	-0.003	0.001526	-0.00913	0.008567
XYLT2	ENSG00000015532	0.007055	0.009535	0.006037	0.000141	-0.00233	-0.00674	-0.00029	0.001503	-0.00024	-0.00045	0.011153	-0.00528	0.003451
RGPD5	ENSG00000015568	-0.01178	0.001185	-0.00465	-0.00067	-0.01922	-0.0202	0.006145	-5.14e-05	0.003431	-0.00021	0.005201	-0.00239	-0.00969
NUDCD3	ENSG00000015676	-0.00192	0.000586	-0.00408	0.001903	0.002135	0.000982	0.00166	0.000529	0.008377	-0.00078	0.003998	-0.00908	-0.01506
CHDH	ENSG00000016391	-0.00453	-0.00753	-0.00927	-0.00699	0.005618	-0.01742	-0.01736	-0.00073	0.003134	0.00223	0.003411	0.003516	-0.00393
GLT8D1	ENSG00000016864	-0.00343	0.000357	0.001891	-0.00528	-0.00018	-0.00201	-0.00366	0.00095	0.005474	-0.00012	0.007057	0.004178	0.000561
ATP2C1	ENSG00000017260	0.003359	-0.00164	0.00645	-0.00323	0.006277	0.012987	-0.01044	0.002579	0.002186	0.001608	0.005271	-0.00441	0.005034
IGF1	ENSG00000017427	-0.0081	0.01102	0.012885	-0.00269	-0.00028	0.005321	0.011899	0.001145	0.001874	-0.00155	0.004318	-0.00061	-8.38e-05
SLC38A5	ENSG00000017483	0.005735	0.013211	-0.01788	0.008836	-0.02126	-0.0142	0.006704	0.001148	0.004243	0.004476	0.010301	-0.00431	-0.02195
RALBP1	ENSG00000017797	0.002287	0.002177	0.003963	-0.001	-0.00316	0.004318	0.002558	0.00381	0.004994	0.003189	0.00783	0.002666	0.013728
RUFY3	ENSG00000018189	-0.00208	-0.00394	0.014653	-0.0087	-0.00195	0.014105	-0.00475	0.002522	0.000863	0.001194	0.000841	-0.0026	0.002553
SLC11A1	ENSG00000018280	-0.01768	0.025411	0.000532	0.016513	0.000656	-0.00969	0.006403	0.00102	-0.00091	0.001987	0.000677	-0.00177	0.006115
AGPS	ENSG00000018510	-0.00951	-0.00517	-0.00286	0.002443	-0.00304	-0.0114	-0.00644	0.000244	0.003169	0.001754	0.000815	0.004575	0.01296
STEEP1	ENSG00000018610	-0.00123	-0.01058	-0.00414	0.000529	0.008927	0.002204	-0.00961	0.003038	-0.00147	0.00122	0.011092	-0.00055	0.008557
TTC27	ENSG00000018699	-0.0077	-0.00836	0.005213	0.006512	0.004081	-0.00358	-0.00716	0.004703	0.000485	0.002364	0.001363	0.005324	-0.00562
PHLDB1	ENSG00000019144	-0.02552	0.014194	0.012555	-0.00359	-0.0035	0.005508	-0.00634	-0.00145	-0.00448	-0.00112	-0.00433	0.000475	0.00797
PRDM11	ENSG00000019485	-0.01649	0.0079	0.004171	0.000435	0.013453	-0.00079	-0.00203	0.000169	-0.0019	0.001783	-0.00211	-0.00039	0.000382
CD74	ENSG00000019582	0.009464	-0.01024	-0.01676	-0.01387	0.017212	0.000105	0.005442	0.004381	0.005811	0.005339	0.031215	-0.00398	0.02073
ZRANB1	ENSG00000019995	-0.00384	0.009386	-0.00299	-0.00679	-0.0015	0.005321	-0.00428	0.001478	-0.00021	0.002131	0.006525	-0.00469	0.001968
NCDN	ENSG00000020129	-0.00415	0.00886	0.000144	0.010279	-0.00541	0.007028	0.002822	0.001312	0.002582	0.000929	0.007997	-0.00759	-0.00165
ZFP64	ENSG00000020256	-0.00582	-0.0019	-0.00198	0.003085	-0.00148	0.00032	-0.00798	0.002573	0.00035	-0.00057	-0.00067	-0.00198	0.005265
MNAT1	ENSG00000020426	-0.00572	-0.00919	0.015848	-0.00244	-0.00343	0.003891	-0.0005	-0.00259	0.004843	0.001437	0.008142	-0.00801	-0.00106
SAMD4A	ENSG00000020577	-0.00659	0.009175	0.009323	0.008942	0.019616	-0.01979	0.001511	0.001731	-3.17e-05	0.001034	0.000852	-0.00247	-0.00635
RUNX3	ENSG00000020633	0.016706	0.006341	-0.01267	0.003721	-0.00457	0.000934	-0.01816	0.000181	0.008299	0.005282	0.01229	-0.00558	-0.01484
MRE11	ENSG00000020922	-0.00804	-0.00155	0.011646	-0.00735	0.003524	0.003048	0.001534	-0.00021	0.004095	-0.00153	0.008312	-0.00376	-0.00905
PLEKHB1	ENSG00000021300	0.00632	0.001502	0.005213	-0.02075	-0.00754	0.011281	-0.016	-0.00066	0.002273	-0.00123	0.006235	-0.00309	-0.00136
SERPINB1	ENSG00000021355	-0.00327	0.009525	-0.00629	-0.00795	-0.02066	0.009454	0.017146	0.001229	0.007734	0.001802	0.009465	0.003746	-0.00615
SPAST	ENSG00000021574	-0.01219	0.002436	-0.00583	-0.003	-0.00266	0.00354	-0.00143	0.000517	0.002404	-0.00022	0.007741	0.000723	0.001721
NRXN3	ENSG00000021645	-0.02085	0.019526	0.014166	-0.0004	-2.68e-05	-0.01941	0.007926	0.001126	0.001054	0.000103	-0.0005	-0.00107	-0.00327
AQR	ENSG00000021776	-0.00746	0.000697	0.001008	0.002824	0.002045	0.002	0.000527	0.001948	0.00284	0.000533	0.008822	-0.00053	-0.01401
RTF2	ENSG00000022277	-0.0019	-0.00198	-0.00402	0.007186	-0.00152	1.32e-05	0.004489	0.00458	0.005786	0.005711	0.009159	0.001668	-0.00056
NLRP2	ENSG00000022556	-0.0132	-0.00774	0.010943	-0.03305	-0.00807	0.025322	0.031608	0.004428	0.002875	-0.00431	0.009564	0.008603	-0.00105
SLC45A4	ENSG00000022567	-0.00679	0.013012	-0.00112	0.007141	-0.01733	-0.00683	0.002204	-0.00079	0.001695	-0.00091	0.005266	-0.00084	-0.00597
RNF10	ENSG00000022840	-0.00891	0.008057	-0.01129	-0.0035	0.005096	-0.00654	0.010432	0.007249	0.005544	0.001578	0.01546	-0.00399	-0.01304
ZNF839	ENSG00000022976	-0.00135	-0.00703	-0.00475	0.006693	0.004702	0.010798	-0.01008	0.003327	-0.00108	0.000707	0.005345	-0.00023	0.008016
ZDHHC6	ENSG00000023041	-0.00684	-0.00028	-0.00394	0.000895	0.006104	0.00253	0.006616	0.001096	0.001951	0.000476	0.003195	-0.0034	0.008617
GRAMD1B	ENSG00000023171	-0.00235	-0.00201	0.002551	-0.00025	0.030963	0.000105	-0.01959	-0.00136	0.003298	-0.00168	0.002078	0.001446	0.006851
RNH1	ENSG00000023191	-0.00066	0.002186	-0.00101	-0.00025	-0.00282	-0.00125	-0.00161	0.006575	0.004319	0.00446	0.011447	-0.00293	-0.00538
NDUFS1	ENSG00000023228	-0.00393	-0.00027	0.004413	-0.00123	-0.00084	0.002467	-0.0009	0.003748	-0.00048	-0.00112	0.008122	-0.00631	-0.01364
RB1CC1	ENSG00000023287	0.006445	0.020508	0.005303	-0.00483	-0.00744	0.011511	0.002594	-0.0004	0.008368	-0.00181	0.007656	-0.01337	-0.00264
ERP44	ENSG00000023318	-0.00475	-0.00519	-0.00943	0.004397	-0.01015	0.0025	0.006805	0.005395	0.003361	0.002807	0.009859	9.73e-05	0.004359
ALAS1	ENSG00000023330	-0.00927	-0.00803	0.002716	-0.00279	-0.00028	-0.00741	-0.0036	0.002737	0.005799	-0.00128	0.009615	-0.00415	0.014372
BIRC3	ENSG00000023445	0.009688	0.003891	0.000839	0.007779	-0.00844	-0.00184	-0.0181	0.003069	0.006175	-0.00289	0.008706	-0.00524	0.00334
AKAP11	ENSG00000023516	-0.01072	-0.00141	-0.00067	-0.00516	-0.00328	0.015185	-0.00423	0.003174	0.00384	0.002115	-0.00015	0.002508	0.008519
SNAPC1	ENSG00000023608	-0.00435	-0.00361	0.00911	-0.00536	-0.00971	0.004187	-0.00494	0.001672	-0.00188	0.002442	0.002148	-0.00018	-0.00167
DERA	ENSG00000023697	-0.0017	0.00229	0.016868	-0.00351	-0.00072	0.015392	0.010743	0.003668	0.002217	0.000355	0.005308	0.004916	0.005017
STRAP	ENSG00000023734	-0.00519	0.000196	0.002656	0.003261	0.003968	-0.00462	0.005321	0.002127	0.003539	-0.00273	0.00373	-0.01284	-0.01593
DEF6	ENSG00000023892	-0.00141	-0.00569	0.004133	-0.0045	-0.00436	0.000156	0.008354	0.004704	0.006469	0.006304	0.012318	0.002529	0.003455
PLEKHO1	ENSG00000023902	0.004294	-0.01245	0.000544	-0.00509	-0.01143	-0.00393	-1.65e-05	0.001469	0.0019	0.000341	0.018736	0.006141	0.001076
GCLM	ENSG00000023909	0.005573	0.012662	0.004064	-0.00327	-0.0174	0.000679	-0.00826	0.000899	0.00323	0.000933	0.006196	-0.00269	-0.00204
UBR2	ENSG00000024048	-0.0108	0.003762	-0.00527	-0.00983	-0.00626	-0.00218	0.004044	0.002602	0.008931	-0.0029	0.009331	-0.00848	-0.00182
DEPDC1	ENSG00000024526	-0.00627	-0.00097	0.013462	-0.00092	-0.00541	0.001203	-0.01354	0.001058	-0.00204	0.001008	0.00359	-0.00549	0.000847
CCDC28A	ENSG00000024862	-0.00462	0.00059	0.004614	-0.00224	0.004717	0.00431	-0.00999	0.001754	0.003163	0.000239	-0.00036	0.004464	0.001927
RRAGD	ENSG00000025039	0.013085	-0.00544	-0.0075	0.035455	-0.00634	0.044004	-0.00743	0.000193	0.001965	-0.00036	0.007354	0.002027	0.012183
HSF2	ENSG00000025156	-0.0052	-0.00792	0.007593	0.000472	0.006126	0.005334	-0.00413	0.001014	0.00117	0.001477	-0.00081	-0.00333	-0.00471
PHF20	ENSG00000025293	0.000951	0.006479	0.003733	0.002534	-0.00093	0.003447	0.001616	0.001614	0.005159	0.003019	0.011915	-0.00835	0.008879
NR1H3	ENSG00000025434	-0.00884	-8.02e-05	0.002597	-0.00032	0.008462	0.006209	0.003475	0.001996	0.000249	0.000364	0.00293	0.002549	0.001432
TYMP	ENSG00000025708	-0.00022	0.003314	-0.00761	-0.00312	-0.00608	0.009846	0.02112	0.002697	0.006953	7.18e-05	0.009419	-0.0057	0.000391
NCAPH2	ENSG00000025770	0.010201	-0.00143	0.007963	-0.00847	0.00158	0.00193	-0.01241	-0.00045	0.002398	0.001595	0.011313	-0.0028	-0.01982
TOMM34	ENSG00000025772	-0.0042	-0.00378	-0.00023	-0.00225	0.000965	0.003783	-0.00902	0.003474	0.005262	0.00355	0.001186	-0.00315	0.003889
SEC63	ENSG00000025796	0.013533	0.003652	0.007614	-0.00011	-0.00702	0.002175	-0.00334	0.001282	0.007516	6.19e-06	0.014213	-0.00223	-0.0065
KPNA6	ENSG00000025800	0.001982	0.00174	-2.08e-06	-0.00091	-0.00058	-0.00174	-0.00477	0.004507	0.002498	0.002281	0.007041	-0.00417	0.012124
VIM	ENSG00000026025	-0.00982	-2.56e-05	0.023293	-0.03745	0.046708	0.010814	0.004663	0.005488	0.008233	-0.00328	0.002075	0.00234	0.001408
RTEL1-TNFRSF6B	ENSG00000026036	0.00122	0.018379	0.003725	-0.01079	-0.00226	-0.00562	-0.00741	0.000838	0.001527	-0.00132	0.002963	0.004311	0.004938
FAS	ENSG00000026103	-0.00289	-0.01226	-0.00637	0.020598	-0.01249	-0.02314	-0.0306	0.000561	0.005215	-0.00011	0.007416	0.001184	-0.00569
RNASET2	ENSG00000026297	-0.00116	0.010557	0.003673	0.021766	-0.01803	-0.01162	0.0079	0.002608	0.003942	0.001934	0.008756	-0.00096	-0.00817
CD44	ENSG00000026508	-0.00828	-0.04542	-0.00336	-0.02068	-0.01244	0.018913	-0.02165	0.003988	0.004331	-0.0041	0.008535	0.005632	0.00525
AGPAT4	ENSG00000026652	0.003892	0.022143	0.011505	0.006188	0.005291	0.00501	-0.00562	0.001894	0.001013	-0.00487	0.010415	-0.00223	-0.00735
SLAMF7	ENSG00000026751	0.008469	-0.02716	0.008062	0.005031	-0.03191	0.002579	-0.00173	0.003032	0.013089	-0.00061	0.020997	-0.00414	0.003073
BTN3A1	ENSG00000026950	-0.0018	0.001635	-0.00374	-0.01331	0.001118	-0.00482	0.010574	0.005858	0.004235	0.004102	0.007308	0.006784	-0.00585
MIPEP	ENSG00000027001	-0.00745	-0.0039	4.41e-05	-6.09e-05	0.004618	-0.01681	-0.01014	0.001795	0.002269	-0.00084	0.003738	0.001219	-0.00234
PRKCH	ENSG00000027075	-0.01676	0.012499	-0.0093	-0.00362	0.017557	0.015516	0.004403	-0.00054	-0.00027	0.001072	-0.00237	-0.00309	0.000291
IFNGR1	ENSG00000027697	-0.00822	0.005797	-0.01095	-0.00417	-0.00233	0.001217	-0.0014	-0.00151	0.004538	-0.00167	0.003163	-0.00982	-0.00303
B4GALT7	ENSG00000027847	0.000168	0.005028	-0.00718	8.6e-05	-0.00651	0.0044	-0.00757	-0.00217	0.003153	0.000444	0.001323	0.001381	-0.01563
SH2D2A	ENSG00000027869	-0.01277	-0.00865	-0.00622	-0.00555	-0.00245	0.009577	-0.00548	0.000712	0.004565	-0.00391	0.00591	0.005415	0.001856
VRK2	ENSG00000028116	-0.00307	-0.01131	-0.00193	0.004449	-0.002	-0.00159	0.000423	0.003775	0.00411	0.001239	0.007092	0.003385	0.000989
TNFRSF1B	ENSG00000028137	0.0024	-0.00221	-0.01065	0.009786	-0.01241	0.003854	0.012331	0.007835	0.010215	0.005741	0.020706	0.005936	0.000502
VEZT	ENSG00000028203	-0.006	-0.00032	0.00483	-0.00933	-1.27e-05	-0.00069	0.003343	-0.00083	0.00586	-0.00133	0.010686	-0.00528	0.00266
POU2F2	ENSG00000028277	0.012825	0.005236	-0.00634	-0.00048	0.004729	0.004873	-0.0052	0.00135	0.005562	-0.00841	0.017323	-0.02602	-0.00722
BRD9	ENSG00000028310	0.004492	-0.00116	0.006108	-0.00021	0.004236	-0.0028	-0.00475	0.000389	0.001824	0.002696	0.006464	-0.0057	-0.00083
SNX1	ENSG00000028528	-0.01002	-0.00602	-0.00192	0.007582	0.010453	-0.00702	0.004848	0.005209	0.004133	0.001115	0.008455	0.000791	-0.0075
TBPL1	ENSG00000028839	-0.00847	-0.00177	-0.00677	0.005093	0.005684	-0.00106	0.005532	0.00085	0.004699	-0.00072	0.004007	-0.01015	-0.00717
ARNTL2	ENSG00000029153	0.009005	-0.00767	0.003469	0.002253	0.011117	0.021924	-0.012	0.00106	0.003263	-0.00078	0.006911	0.003806	0.009273
BCLAF1	ENSG00000029363	-0.00362	-0.00127	0.003859	0.001874	-9.45e-05	-0.00201	0.00494	0.002895	0.006848	0.001175	0.010564	0.00415	0.002864
SLC39A9	ENSG00000029364	0.001842	0.000414	-0.00136	0.002133	0.001049	-0.00342	-0.0157	-0.00217	0.001368	-0.001	0.006193	-0.00558	-0.00859
ANK1	ENSG00000029534	-0.02203	0.01155	-0.00744	-0.01401	-0.00777	-0.01369	0.017053	0.001469	-0.00117	0.004023	0.003631	-0.00183	-0.00573
TFB1M	ENSG00000029639	0.002452	-0.00122	0.01278	-0.01286	0.008557	0.008841	0.022575	0.0012	0.009054	-0.00188	0.014185	-0.01066	-0.00744
RABEP1	ENSG00000029725	-0.0084	-0.00807	0.004557	-0.01227	-0.00239	-0.00685	-0.00484	0.004349	0.002256	0.006195	0.006619	-0.00081	0.001512
HMGB3	ENSG00000029993	0.001941	-0.02081	0.013294	-0.00211	0.012304	0.004776	-0.01544	0.000719	-0.00124	0.003126	-0.00265	0.003618	0.009255
NUP160	ENSG00000030066	-0.01206	-0.00222	-0.00059	0.005981	0.004287	0.005085	8.66e-05	0.001686	0.0012	0.000678	0.010669	-0.00077	0.000741
BAK1	ENSG00000030110	0.002196	0.008143	-0.00839	0.007217	-0.00245	-0.00929	0.000487	0.001282	0.003028	0.001379	0.009694	-0.00307	-0.0109
IKZF2	ENSG00000030419	-0.00543	-0.00786	-0.01742	0.00243	0.004859	0.01569	-0.022	0.00296	0.003023	-0.0006	-0.00268	0.002817	-0.00774
GRN	ENSG00000030582	0.008903	0.005474	-0.01112	0.000454	-0.01613	-0.00489	0.000558	0.000211	0.007675	0.004048	0.022609	-0.00898	-0.00036
FAM13B	ENSG00000031003	-0.01314	0.001756	-0.01513	-0.00077	0.007617	0.008262	-0.00616	0.000102	0.003413	-0.00024	0.004745	-0.00359	-0.01307
ARHGAP31	ENSG00000031081	0.004873	-0.00645	0.001069	0.010819	0.010748	0.008753	-0.00406	0.003747	0.007513	9.73e-05	0.013785	0.003998	0.005323
CENPQ	ENSG00000031691	0.001872	0.004195	0.00904	-0.00753	-0.00337	0.008293	0.00299	0.000565	0.001592	-0.00025	0.002016	-0.00321	0.006628
SARS1	ENSG00000031698	0.003488	0.000118	0.006298	-0.00362	0.002896	-0.01484	-0.00219	0.001535	0.00628	0.006661	0.013751	0.002843	-0.01498
RANBP3	ENSG00000031823	0.000496	-0.00363	0.000902	-0.0019	0.001536	-0.00709	-0.00397	0.004483	0.002819	0.00128	0.009142	-0.00347	-0.0084
ARID4A	ENSG00000032219	-0.00089	0.007404	0.005253	-0.00402	-0.00916	0.002679	-0.00614	0.004399	0.003599	0.002152	0.003527	-0.00732	-0.00615
EIPR1	ENSG00000032389	0.00187	-0.00377	-0.0019	-0.00684	0.002351	0.004448	0.001834	-0.00035	0.007441	-0.00076	0.004444	-0.00987	-0.00368
PNPLA6	ENSG00000032444	0.015956	0.012366	-0.00565	-0.00356	-0.00291	-0.0054	-0.00849	0.002154	0.006423	-0.00336	0.008023	-0.00348	0.004413
IFT88	ENSG00000032742	-0.00862	-6.1e-05	-0.00146	-0.01074	0.009179	0.001253	0.004591	-0.00022	0.002559	0.002116	0.003587	-0.00223	0.000925
ALG1	ENSG00000033011	0.012329	0.003513	-0.00291	0.003227	-0.00123	-0.00483	-0.002	0.00146	0.003943	0.001251	0.004752	-0.00049	-0.00843
ZCCHC8	ENSG00000033030	-0.00335	0.007671	0.003177	-0.00816	0.004476	0.006083	-0.00398	0.002572	0.000471	0.002802	0.007361	-0.00207	0.0031
ABCF2	ENSG00000033050	-0.00557	-0.00818	-0.00281	0.008019	0.000287	-0.00541	0.003192	-0.00031	0.006464	-0.00093	0.012928	-0.0046	0.01064
CHPF2	ENSG00000033100	0.007396	0.00453	-0.01238	0.001691	-0.00117	0.000831	-0.00729	0.002406	0.007436	0.001287	0.00762	-0.00479	0.004081
FUT8	ENSG00000033170	0.004673	-0.01111	0.014363	-0.02393	-0.00256	-0.01562	-0.00196	0.00354	0.003324	0.001264	0.015186	0.001157	0.01888
UBA6	ENSG00000033178	-0.00221	-0.00058	0.010111	-0.00235	-0.00215	-1.73e-05	-0.00734	0.001859	0.002285	0.001885	0.005237	-0.00135	-0.02072
GAB2	ENSG00000033327	-0.02177	-0.00426	-0.01325	-0.0044	0.012115	0.01955	-0.01172	-8.29e-06	0.000805	-0.00357	-0.00117	0.001615	0.004241
ATP6V0A1	ENSG00000033627	0.016628	0.001975	0.028386	-0.01155	-0.01203	-0.00114	-0.01377	0.000976	0.006568	0.003121	0.01136	-0.00247	-0.00152
PIAS1	ENSG00000033800	-0.00545	0.002809	-0.0014	-0.00655	-0.00031	-0.00203	-0.00319	0.002133	0.001577	0.000497	0.011035	-0.00487	-0.00366
SLC4A7	ENSG00000033867	0.007352	0.008258	0.0163	-0.00045	-0.00822	0.024002	-0.00615	0.001766	0.002507	0.003936	0.007405	0.004223	0.000496
APBA2	ENSG00000034053	-0.01984	0.01211	0.003209	0.006484	-0.00215	-0.00329	-0.00942	-0.00168	-0.00435	-0.0007	-0.00573	-0.00176	0.001817
MAP2K3	ENSG00000034152	-0.00851	0.007857	-0.01506	-0.00808	-0.00223	-0.00472	0.000683	-0.00024	0.005636	0.001118	0.008748	-0.00531	-0.00716
TMSB10	ENSG00000034510	0.002249	-0.00832	-0.00662	0.007855	-0.00744	0.012993	0.0053	0.004642	0.00344	0.005642	0.010531	0.003155	-0.00844
ASTE1	ENSG00000034533	-0.00834	0.002588	-0.01034	0.000866	0.001861	-0.00094	-0.01059	-8.81e-05	0.000818	9.16e-05	0.000756	-0.00128	-0.00666
RNF19A	ENSG00000034677	-0.00738	-0.0069	-0.00166	-0.00615	0.001183	0.003914	-0.01956	0.001327	0.001652	0.0001	0.000976	-0.0012	0.010552
PEX3	ENSG00000034693	-0.00722	-0.00847	0.004554	0.002419	-0.00177	0.003023	0.010871	0.002872	0.002709	0.002997	0.007196	-0.00532	0.005827
GABARAPL2	ENSG00000034713	-0.00758	-0.00365	-0.00096	0.002862	-0.00552	-0.00249	-0.00094	0.003597	-0.00046	0.004332	0.001692	-0.00174	0.002793
SH3YL1	ENSG00000035115	-0.01255	0.013543	0.001723	0.003025	-0.00751	0.004702	-0.00515	-0.00083	-0.00198	-0.00039	-0.00205	0.003235	-0.00482
FAM136A	ENSG00000035141	0.000713	-0.00932	0.004746	0.007707	0.002948	-0.00858	-0.00376	-0.00048	0.005084	0.001921	0.00876	-0.00674	-0.00114
VCL	ENSG00000035403	0.008113	0.004744	-0.00512	0.012035	-0.00664	0.00038	-0.00546	0.003095	0.007107	-0.00078	0.013057	-0.00122	-0.00202
DEPDC1B	ENSG00000035499	-0.00764	-0.00958	0.01152	-0.00491	-0.00516	0.006636	-0.00843	-0.00332	0.002138	-0.00085	-0.00016	-0.00661	-0.0036
DAPK2	ENSG00000035664	-0.01192	0.005547	0.003977	0.00352	0.008993	-0.01353	0.003345	0.003243	0.002071	-0.00027	0.005455	0.001248	-0.0032
NSMAF	ENSG00000035681	-0.01388	-0.00327	-0.00405	0.004626	-0.00481	-0.00371	-0.00933	0.004207	0.002541	0.000641	0.004499	0.000931	0.002611
ADSS2	ENSG00000035687	-0.00859	-0.00096	-0.00036	0.01409	-0.00558	0.002689	0.001157	0.004496	-0.0013	0.000737	0.002651	-0.00439	0.00677
STAP1	ENSG00000035720	-0.00771	-0.01094	0.019688	-0.00424	-0.01223	0.012483	-0.00253	0.000665	0.001909	0.004785	0.002359	0.00132	0.011152
RFC1	ENSG00000035928	0.001932	0.001097	0.018924	-0.00457	-0.00239	0.012508	0.004276	0.003615	0.004832	9.66e-05	-0.0006	-0.00622	-0.01801
TBC1D23	ENSG00000036054	-0.0091	0.002976	0.001106	0.002496	-0.00348	0.005435	0.00244	0.001213	0.003002	-0.00026	0.007985	-0.00341	-0.00439
CUL3	ENSG00000036257	-0.00735	0.000818	0.001886	0.001276	-2.12e-05	-0.00116	-0.00025	0.004942	0.002181	-0.00283	0.005819	-0.00163	-0.00601
CYP46A1	ENSG00000036530	-0.00613	0.017707	0.012121	0.006175	0.014329	-0.0065	-0.01783	-0.00154	0.000312	-0.00077	-0.00133	-0.00046	-0.00035
ZZZ3	ENSG00000036549	-0.01152	-0.00399	-0.00731	0.001516	0.001379	0.003673	-0.00203	-0.0003	0.003956	-0.00272	0.006857	-0.00822	-0.00093
TUBG2	ENSG00000037042	0.009144	-0.00357	0.003598	-0.01498	0.000369	0.0083	-0.01605	0.001342	0.003686	-0.00127	0.002441	-0.00122	0.006896
RPL26L1	ENSG00000037241	-0.00202	-0.01599	-0.00055	0.009077	0.003262	-0.0051	0.003127	0.001985	0.002237	0.00134	0.009868	-0.00418	0.003036
FLT4	ENSG00000037280	-0.01716	0.009637	0.006834	-0.00231	-0.00196	-0.00639	-0.01111	-0.00079	-0.00441	-0.00039	-0.00525	0.001035	0.002641
NSUN2	ENSG00000037474	-0.01249	-0.00885	-0.00563	0.001849	0.001168	-0.00264	-0.00436	0.001547	0.002956	0.000496	0.007521	0.00687	3.88e-07
FBXO42	ENSG00000037637	-0.00034	0.001672	-0.00875	0.005601	-6.79e-05	0.00296	-0.01275	-0.00136	0.005806	0.00145	0.00785	-0.00772	-0.00179
MFAP3	ENSG00000037749	-0.00615	0.007017	-0.01397	-0.00096	0.000155	-0.00789	-0.00219	0.001407	0.000201	0.00214	0.005255	-0.00185	0.001277
MRI1	ENSG00000037757	0.003171	0.002566	-0.01112	0.002038	0.013465	-0.00253	0.013188	0.00267	0.004992	-0.00041	0.009289	0.00203	0.00092
METTL1	ENSG00000037897	-0.0098	-0.00382	0.001609	-0.00016	-0.00277	-0.01069	0.011312	0.003785	0.000671	0.001599	0.011071	0.003075	-0.00884
AGA	ENSG00000038002	-0.00705	-0.00178	0.004869	0.003525	0.00879	0.013329	-0.00203	0.001765	0.001033	-0.00159	0.001183	0.00531	0.009726
PI4K2B	ENSG00000038210	-0.00917	-0.01199	-0.00231	-0.00143	-0.0003	0.004079	0.000472	-0.00022	0.001381	-0.00011	0.001015	-0.00181	0.001368
BOD1L1	ENSG00000038219	-0.00018	0.002475	-0.00519	4.08e-05	0.002933	0.003519	-0.00045	0.001236	0.004448	-0.00245	0.009866	-0.00255	-0.00296
MAT2B	ENSG00000038274	-0.01575	-0.00784	-0.01103	0.000897	0.002097	-0.00388	-0.00202	-0.00165	0.00463	-0.00046	0.009251	-0.00511	-0.00484
EDC4	ENSG00000038358	0.003268	0.001329	-0.00072	-0.00634	0.002718	-0.0041	-0.00724	0.0008	0.006887	0.002992	0.011126	-0.00096	-0.01072
TRIO	ENSG00000038382	-0.00463	-0.00599	-0.00853	0.031189	0.028323	0.042386	-0.02858	0.004579	-0.00285	0.000655	-0.00147	0.003409	-0.00704
VCAN	ENSG00000038427	-0.03244	0.020961	-0.01556	-0.00541	-0.00913	-0.00908	-0.00421	-0.00233	-0.00037	-0.00098	-0.00045	0.000815	-0.00437
CLEC16A	ENSG00000038532	0.000876	0.000888	0.000503	-0.01075	0.002021	-0.0028	-0.00632	0.004219	0.003698	0.002317	0.006638	-0.00753	0.011328
MTREX	ENSG00000039123	-0.0025	-0.0012	0.009178	-0.00217	0.001544	0.001992	0.000102	0.001572	0.005263	-0.00037	0.007072	-0.0076	0.000727
ZFYVE16	ENSG00000039319	-0.00712	0.007968	-0.00261	-0.00304	-0.00024	0.004192	0.00464	0.001263	0.003166	7.42e-05	0.0038	0.001332	-0.0053
RIPOR1	ENSG00000039523	0.00555	0.007447	-0.00737	0.013771	0.009374	0.013522	-0.02171	0.003929	0.001447	-0.00026	0.007626	0.002165	-0.00811
PNKP	ENSG00000039650	0.009741	0.007938	0.003485	-0.00236	-0.00182	-0.00591	0.008904	0.004797	0.003563	0.004442	0.011253	-0.00026	0.004363
PHLPP2	ENSG00000040199	-0.00889	-0.00155	0.000972	-0.00941	0.005316	-0.00686	-0.00242	0.004627	0.000713	0.001891	0.009574	0.001952	0.005315
SPDL1	ENSG00000040275	-0.00451	-0.01138	0.011655	0.000647	-0.00193	0.00539	-0.00707	0.000996	-0.00302	0.007005	0.004315	-0.00627	-0.0041
STAU2	ENSG00000040341	0.000155	0.003614	0.011678	0.003235	-0.00091	0.009857	0.002412	0.001464	0.002458	-0.00036	0.003084	-0.002	-0.00413
SLC66A1	ENSG00000040487	0.013954	0.007746	0.008304	-0.01072	-0.02165	0.013909	-0.00415	0.001388	0.002269	0.001247	0.006061	0.000314	0.000965
CTNS	ENSG00000040531	0.005906	0.009561	0.002313	-0.00336	-0.00149	0.01324	-0.01973	0.001459	-0.00199	0.001195	0.000152	-0.00028	0.00478
PHF23	ENSG00000040633	-0.002	-0.01067	-0.00194	0.001437	0.001007	0.006052	0.007823	0.002297	0.004808	-0.00131	0.005805	-0.00468	-0.00522
INPP4A	ENSG00000040933	-0.00216	0.002949	0.005619	-0.00315	-0.00391	0.000502	-0.00067	0.002245	0.005237	0.000656	0.007954	0.00336	0.009054
PSMA4	ENSG00000041357	-0.00088	-0.00168	0.008339	0.00375	-0.00448	0.003407	0.009273	0.001626	0.007244	0.000776	0.006211	0.001917	-0.01352
LSG1	ENSG00000041802	0.002836	-0.00298	0.003304	-0.00424	0.006429	-0.00299	-0.00927	-0.00047	5.21e-05	0.002437	0.007325	0.003376	-0.00184
PARP3	ENSG00000041880	-0.00053	-0.00464	0.007385	-0.00114	-0.017	0.001852	0.002284	0.002208	0.004752	4.47e-05	0.007843	-0.00012	-0.00416
THAP3	ENSG00000041988	0.003835	0.010087	0.012151	0.001443	0.004214	-0.0108	6.87e-05	0.001915	0.004298	0.000755	0.00243	-0.00718	-0.00021
TDP1	ENSG00000042088	-0.00626	-0.01137	0.004718	-0.00357	0.002918	0.005822	-0.00135	-0.00116	0.005181	0.000451	0.00887	-0.01067	-0.00356
AIFM2	ENSG00000042286	-0.00598	0.008869	-0.00505	0.012442	-0.00051	0.007184	0.014227	-8.48e-05	0.003601	-0.0013	0.007404	-0.00276	-0.0068
MED17	ENSG00000042429	-0.0052	0.003706	0.00159	0.000104	0.000674	0.000696	0.000694	-0.00228	0.002951	-9.52e-05	0.005062	-0.01014	-0.00843
RETSAT	ENSG00000042445	0.006611	0.003513	-0.00195	-0.00195	0.004896	-0.01861	-0.01226	0.00221	0.000591	0.001465	0.00777	0.006543	0.011953
CAPG	ENSG00000042493	0.003041	-0.00096	0.00784	0.003441	0.011298	0.002117	0.037451	0.004614	0.008885	0.001861	0.012514	-0.01036	-0.01145
AP2S1	ENSG00000042753	0.009297	0.01245	-0.00349	-0.00888	-0.00887	-0.00374	0.000884	0.001905	0.005715	-0.00359	0.009681	-0.00334	0.005706
USH2A	ENSG00000042781	-0.0188	0.010004	0.007118	0.006536	-0.0048	-0.00622	-0.00575	0.000167	-0.00221	-0.00057	-0.0026	0.002052	0.000676
ADAM28	ENSG00000042980	-0.00868	0.02349	0.007126	-0.00785	-0.00054	0.027036	0.030584	-0.00113	0.002674	0.000393	0.005492	-0.00162	-0.00603
DCUN1D1	ENSG00000043093	-0.00873	-0.00244	-0.00695	-0.00388	0.00215	0.007406	-0.00146	0.000973	0.000167	0.002216	0.007313	0.00033	0.00467
JADE2	ENSG00000043143	-0.00251	0.003623	-0.01016	-0.00748	-0.00235	0.000571	-0.00475	0.002349	0.003789	0.007433	0.010715	-0.00317	-0.01391
LCP2	ENSG00000043462	-0.0217	-0.00248	-0.00185	-0.01765	-0.00352	-0.00112	0.025959	0.004192	0.005036	-0.00192	0.016748	-4.84e-05	0.00138
TRIT1	ENSG00000043514	-0.00069	-0.00011	0.004058	0.000822	0.000208	0.010611	-0.0021	0.002625	0.002376	-0.00018	0.002907	-0.00357	0.001603
CUL7	ENSG00000044090	0.007674	-0.0012	-0.0002	-0.01029	-0.00238	0.003778	-0.01627	0.002242	0.000865	0.000179	0.007781	-0.00149	-0.001
CTNNA1	ENSG00000044115	0.005679	0.011778	-0.00157	-0.00076	0.024404	-0.00494	0.000644	0.002964	0.004602	-0.00172	0.012028	0.001504	0.000376
PHKA2	ENSG00000044446	0.002352	0.017177	0.003094	-0.00771	-0.00101	-0.00696	0.005086	0.001994	0.003993	-0.00067	0.010576	-0.00464	-0.00142
CNTLN	ENSG00000044459	0.003647	0.01009	0.009556	0.017788	-0.00146	0.010339	0.011815	0.001826	0.002471	0.004125	0.011541	0.002872	0.01176
HSPA5	ENSG00000044574	0.010296	-0.00935	-0.0027	0.012177	-0.01559	0.001552	0.001805	-0.00133	0.012253	-0.00783	0.020589	-0.00677	0.004327
GEMIN8	ENSG00000046647	-0.00212	-0.00378	0.003091	-0.0095	-0.01179	0.008237	-0.00478	0.002248	0.00219	0.002652	0.001463	0.003012	-0.0019
OFD1	ENSG00000046651	0.002768	0.000424	0.006663	-0.00751	-0.00233	0.013721	0.008876	0.003643	0.004249	0.003729	0.010656	0.001967	0.018053
WDR37	ENSG00000047056	-0.00976	0.003561	-0.01578	0.005943	0.004156	-0.00922	0.002385	0.002021	0.004657	-0.00124	0.00967	-0.00301	-0.00682
YTHDC2	ENSG00000047188	-0.00794	-0.00048	-0.00358	-0.00164	0.004267	0.005661	-0.00121	0.002774	-0.00039	0.002062	0.002514	0.002586	0.015027
CTPS2	ENSG00000047230	-0.01623	-0.00876	-0.00303	-0.0029	-0.01312	0.000654	-0.00732	-0.00301	0.003299	0.001158	-0.00452	-0.00037	0.001706
ATP6V1H	ENSG00000047249	0.001839	-0.0021	0.000572	-0.00248	-0.0058	0.000592	0.003889	0.001604	0.004833	-0.00158	0.009737	-0.00249	0.000141
POLR2B	ENSG00000047315	-0.00989	-0.00654	-0.00382	-0.00272	0.000232	0.002054	-0.00429	0.000985	-0.00037	-0.00041	0.006121	0.000229	0.007902
FAM214A	ENSG00000047346	-0.00363	0.002815	-0.00026	0.000547	0.002309	0.015981	-0.0058	0.000772	-0.00034	0.001231	0.008633	0.002446	0.011177
ARAP2	ENSG00000047365	-0.00627	0.005898	-0.00413	0.002696	-0.00221	-0.00812	-0.00019	0.002036	0.004801	-0.00113	0.007824	5.38e-05	0.002629
TPR	ENSG00000047410	-0.0083	-0.00579	0.007618	0.003032	-0.00921	-0.00195	-0.00015	0.002684	0.009363	-0.00178	0.009002	0.005084	0.001981
KATNIP	ENSG00000047578	-0.00493	0.001703	-0.00475	0.004091	0.00837	0.002777	-0.00032	0.00375	0.000959	0.00158	0.00824	0.000463	0.0057
DTNBP1	ENSG00000047579	0.002732	-0.00976	0.00311	-0.00946	0.010247	-0.00193	-0.00455	-1.29e-05	0.003946	0.002977	0.010452	-0.00084	-0.00613
XK	ENSG00000047597	-0.00793	0.015935	0.000406	-0.00573	0.010103	0.01628	0.008847	0.001205	0.002682	-0.00197	0.005249	0.002741	-0.00081
C12orf4	ENSG00000047621	-0.00611	0.001794	-0.00034	-0.01415	-1.23e-05	-0.0005	-0.00061	0.000651	0.003541	-0.00057	0.001225	-0.00019	-0.00211
WWC3	ENSG00000047644	-0.00632	0.023206	-0.00367	0.003698	-0.01947	-0.01176	-0.00436	-0.00032	0.000215	0.002266	-0.00053	-0.00081	-0.00986
MAP4	ENSG00000047849	0.002244	0.002668	0.001328	-0.00135	-0.00833	-0.00355	-0.00537	0.002881	0.010839	-0.00136	0.013341	-0.00156	-0.00746
GOPC	ENSG00000047932	0.00103	0.003214	0.006814	-0.00401	-0.0016	0.0014	-0.00379	0.001485	0.002304	0.000137	0.005385	0.00243	-0.00227
USP28	ENSG00000048028	-0.00546	0.000448	0.004294	-0.00541	-0.00035	-0.00938	-0.00824	0.002091	0.002115	-0.00165	0.00648	0.001412	0.014043
HDAC9	ENSG00000048052	-0.01531	-0.01368	-0.00942	0.008397	0.004388	0.017283	-0.01643	-0.00062	0.000828	-0.00184	0.002622	0.00247	-0.01218
TSPAN17	ENSG00000048140	0.002599	0.010017	-0.00133	0.007563	0.002591	-0.00308	-0.00595	0.000477	0.004619	0.002649	0.007623	0.002217	-0.0096
NOP16	ENSG00000048162	-0.00517	-0.01701	0.002588	0.00704	-0.00401	-0.00221	-0.00429	0.003229	0.005281	0.000976	0.005044	-0.00139	-0.00489
RRM2B	ENSG00000048392	-0.01422	-0.00316	-0.00186	-0.01048	0.004481	0.009093	0.005691	0.00091	0.003578	0.000338	0.002792	-0.00823	0.00805
ZNF800	ENSG00000048405	-0.00722	0.001685	-0.00429	0.005161	-0.00156	0.003895	-0.00192	0.003738	-2.21e-05	0.001565	0.00024	-0.00406	-0.01004
TNFRSF17	ENSG00000048462	-0.00842	-0.00414	-0.00701	-0.00243	-0.00917	0.00385	0.002372	2.4e-05	0.000688	0.004218	-1.23e-05	0.001701	-0.00103
SNX29	ENSG00000048471	-0.00441	0.002857	-0.00045	-0.01453	0.00764	-0.00189	-0.00524	0.000605	0.004017	-0.00013	0.006707	0.003423	-0.01482
LMO3	ENSG00000048540	-0.00374	0.008269	-0.00146	-0.01445	-0.01328	0.00247	0.012295	0.001395	0.001902	0.002518	0.004776	-0.00071	-0.01094
MRPS10	ENSG00000048544	-0.00772	-0.00088	1.07e-06	0.00765	-0.00501	-0.00714	-0.00293	0.002987	0.002084	-0.00045	0.005956	-0.00441	-0.00662
RSF1	ENSG00000048649	0.003476	0.002541	0.008393	-0.00078	-0.00297	0.007603	0.003104	0.004339	0.009524	0.004417	0.009443	-0.00881	-0.00272
VPS13D	ENSG00000048707	-0.01084	0.001327	-0.00183	-0.00465	0.004092	-0.00399	-0.00288	0.003056	0.003474	0.003265	0.0086	0.00166	0.008248
CELF2	ENSG00000048740	-0.00429	0.005792	-0.00972	0.024395	0.001962	0.00728	-0.00477	-0.00046	0.003531	0.000272	0.005254	-0.00267	0.01137
FAM120A	ENSG00000048828	-0.0079	0.00443	-0.00157	-0.00784	0.0019	0.000729	-0.00048	0.001596	0.003958	-0.00049	0.010025	-0.00336	-0.01265
R3HDM1	ENSG00000048991	-0.00341	-0.00251	0.007089	0.000669	0.002482	-0.00183	-0.00297	0.002811	0.000849	0.005343	0.007604	-0.00378	0.008685
COL9A2	ENSG00000049089	0.014162	0.001417	0.000871	-0.00175	-0.02928	0.008623	-0.01671	0.001072	0.005687	0.002936	0.005534	-0.00021	-0.00554
ERCC8	ENSG00000049167	-0.00419	-0.0027	0.004612	-0.00552	-0.00393	0.007218	-0.01048	-0.00022	1.06e-05	0.002384	-0.00282	-0.00056	-0.00081
ADAMTS6	ENSG00000049192	0.008104	0.00456	-0.00368	0.001738	0.00677	-0.00293	-0.01908	-0.00026	0.002153	0.001552	0.002293	-0.00236	0.003587
H6PD	ENSG00000049239	0.002452	0.001732	-0.01588	0.003811	0.005349	0.013477	-0.00683	0.002882	0.005678	-0.00045	0.0095	0.001416	0.008985
VAMP3	ENSG00000049245	-0.00578	0.01734	-0.01147	-0.00197	0.00513	-0.00053	0.007937	0.001711	0.003742	-0.00167	0.005802	-0.00271	0.003508
PER3	ENSG00000049246	-0.01327	-0.00828	0.017883	0.013591	0.009043	0.021994	-0.00543	-0.0018	0.004062	-0.00346	-0.00084	0.002114	0.005645
TNFRSF9	ENSG00000049249	0.00016	0.001796	0.009862	-0.00864	-0.00578	0.011066	-0.0169	0.002695	0.00396	-0.00229	0.007129	0.002699	-0.00188
LTBP1	ENSG00000049323	-0.00994	-6.65e-05	-0.00295	-0.01115	-0.01949	0.000455	-0.01269	-0.00024	-0.00376	0.000976	-0.0055	-0.00712	0.006194
RCN1	ENSG00000049449	0.003321	0.004467	0.003405	-0.0079	-0.0149	-0.01303	-0.02493	-0.00112	0.000409	0.000218	0.007871	0.000452	-0.00816
RFC2	ENSG00000049541	-0.00205	-0.00823	0.012607	0.000575	0.005766	-2.89e-05	-0.00324	-0.00292	0.007268	0.004681	0.009748	0.004903	-0.0028
ARID1B	ENSG00000049618	-0.0055	0.009418	-0.0036	-0.00225	-0.00218	0.008065	-0.00257	0.001376	0.004377	-0.00198	0.006982	-0.00211	0.000752
CLPTM1L	ENSG00000049656	0.00589	-0.00527	-0.00954	-0.0112	-0.00046	-0.00445	-0.00316	0.000519	0.008427	-0.00124	0.003601	-0.00202	-0.00793
NEDD4L	ENSG00000049759	-0.00145	-0.01243	-0.00692	0.009472	0.021502	-0.00982	-0.01444	-0.00165	0.006504	-0.00266	0.006314	-0.00206	0.008709
PPP1R3F	ENSG00000049769	-0.00472	0.004751	-0.00313	0.019276	-0.00541	-0.00514	-0.01068	0.00142	-0.00229	6.48e-05	0.000996	0.001178	0.002318
HEXB	ENSG00000049860	0.001519	0.030031	-0.00819	-0.00033	-0.01504	0.010233	0.006073	0.00249	0.004886	0.001324	0.011414	-0.00036	-0.00166
PTCD2	ENSG00000049883	-0.00925	0.009249	-0.00186	-0.00269	0.003362	-0.00874	-0.00202	0.000435	0.002418	0.001465	0.006468	-0.00379	0.00495
JKAMP	ENSG00000050130	-0.00557	0.001296	-0.0085	-0.01361	-0.00871	0.003702	0.004619	0.001198	0.004936	-0.00136	0.005478	-0.00184	0.001165
ARHGEF5	ENSG00000050327	-0.02089	0.006224	0.008777	0.006588	0.010291	-0.00255	0.005974	6.26e-05	0.00056	-0.00065	0.001324	-0.00246	0.005523
NFE2L3	ENSG00000050344	0.009428	0.005436	0.009098	0.005455	0.009642	0.008347	0.011358	0.001258	0.00845	-0.002	0.007924	-0.00045	0.001139
MCUR1	ENSG00000050393	-0.00433	-0.00784	0.005741	0.004078	0.006374	-0.00342	0.00332	0.00328	0.004657	0.004461	0.012093	0.000186	0.017944
LIMA1	ENSG00000050405	0.00411	-0.01956	0.007952	-0.01418	0.024263	0.02217	-0.00356	0.003436	0.003145	-0.00059	0.007968	0.002166	0.001256
LETMD1	ENSG00000050426	0.002943	0.004061	0.004692	-0.00632	0.002096	0.002049	-0.00377	0.002577	0.002341	0.00145	0.006442	-0.00408	-0.00853
SLC4A8	ENSG00000050438	-0.01254	0.019954	0.018006	-0.01734	-0.00782	0.00965	-0.00029	-0.00038	-0.00196	0.001381	-0.00151	-0.0013	-0.00065
MAPK9	ENSG00000050748	-0.00826	-0.00588	0.003532	0.000337	0.002807	0.003493	-0.00734	-0.00085	0.005196	0.001825	0.003177	-0.00215	-0.00765
BCAR1	ENSG00000050820	-0.01081	-0.00584	0.01019	0.00803	0.019352	-0.00249	-0.00591	-5.72e-05	-0.00028	-0.00333	-0.00102	0.005624	0.002004
FAM160A2	ENSG00000051009	-0.00265	0.013883	-0.00987	-0.00397	6.2e-05	0.007823	-0.01068	0.000279	0.003318	-0.00085	-0.00311	-0.00197	-0.00249
HERPUD1	ENSG00000051108	-0.00407	-0.00417	-0.00447	0.007883	-0.00429	-0.01365	-0.01095	0.004257	0.004602	0.004511	0.009073	-0.0027	-0.01297
RAD51	ENSG00000051180	-0.00595	-0.00483	0.00369	-0.00609	0.002009	0.002082	-0.01479	0.000331	0.001702	-0.00062	0.004651	0.001297	-0.0027
POLQ	ENSG00000051341	-0.00884	-0.00985	0.008333	-0.01144	0.00761	0.005201	-0.01642	-0.00013	-0.00053	0.004693	-0.00061	-0.00339	0.004851
PIK3CB	ENSG00000051382	-0.01055	0.002593	-0.00337	-0.00664	0.00527	-0.00349	0.001528	0.002533	0.002424	0.000739	0.002578	0.002057	-0.00058
CYBA	ENSG00000051523	0.006431	-0.00321	-0.00214	0.000774	-0.00222	-0.00106	0.009086	0.002837	0.006262	0.000983	0.021538	-0.00522	-0.00135
THOC3	ENSG00000051596	-0.00577	-0.00838	0.009507	-0.00993	0.008782	0.001082	-0.00469	0.000263	0.005286	0.001043	0.004366	-0.00271	-0.00915
HEBP2	ENSG00000051620	0.000514	0.00626	-0.00095	-0.00839	0.018496	-0.02959	-0.02033	-0.00232	-0.00117	0.000544	0.004879	0.006004	0.007241
MPHOSPH9	ENSG00000051825	-0.00823	-0.00152	0.007606	-0.01322	0.012489	-0.00223	0.003702	-8.86e-05	0.004714	0.001418	0.00354	-0.00194	-0.00742
SIKE1	ENSG00000052723	-0.00816	-0.00051	-0.00625	-0.00193	-0.00766	0.001325	-0.00091	-0.00101	0.005263	-0.00028	0.005034	0.006949	-0.01407
RRP12	ENSG00000052749	-0.00557	-0.00213	-0.0097	0.001325	0.001788	-0.01124	0.002368	0.003937	0.005302	0.0018	0.007748	-0.0043	-0.00637
FNIP2	ENSG00000052795	-0.00403	-0.0019	-0.0095	0.006036	0.004253	0.03713	-0.01404	-0.00079	0.001832	0.000275	0.004848	-0.00204	-0.00926
MSMO1	ENSG00000052802	0.007128	0.000146	-0.01282	0.018024	-0.00383	-0.01143	-0.00446	-0.00127	0.00533	0.001613	0.009579	-0.0046	-0.01277
TTC17	ENSG00000052841	-0.00039	0.00448	0.005131	0.000942	-0.00052	0.007989	-0.00166	0.001781	0.003072	0.005616	0.005889	-0.00494	0.007226
FSTL4	ENSG00000053108	-0.0155	0.007714	0.000891	0.004346	-0.00891	0.000599	-0.01103	0.000315	-0.00095	-0.001	-0.00342	0.00384	0.001787
FOXN3	ENSG00000053254	-0.00674	0.00057	-0.00477	-0.01069	0.001562	-0.00031	-0.00755	0.001684	0.00795	0.001478	0.007967	0.001969	-0.00477
AKR7A2	ENSG00000053371	0.00744	0.00784	0.011749	0.012111	0.000261	0.001532	-0.00632	0.000385	0.000395	0.002779	0.006983	-0.00942	-0.00929
MRTO4	ENSG00000053372	8.19e-05	-0.00552	0.003042	0.005509	0.006825	-0.00063	-0.00017	0.002163	0.004263	0.003213	0.014752	-0.00319	0.000186
USE1	ENSG00000053501	0.009242	0.002792	0.006502	0.002599	0.001846	0.013351	-0.01534	0.003787	-0.00027	0.003091	0.004292	-0.00107	0.004581
MCF2L2	ENSG00000053524	-0.0156	0.008502	0.014279	-0.00296	-0.00696	0.00764	-0.0078	-0.00158	-0.00069	8.2e-05	-0.00345	0.001514	-0.00529
NRIP2	ENSG00000053702	0.004011	0.021745	0.005031	-0.0049	0.014884	-0.0044	-0.00396	0.000435	0.000968	9.37e-05	8.92e-05	0.00085	0.004797
AP5M1	ENSG00000053770	-0.00767	-0.00212	-0.00523	-0.0107	-0.00451	-0.00116	0.003674	0.000949	0.001897	0.003252	0.005334	-0.00527	0.001536
ANAPC4	ENSG00000053900	-0.0061	-0.00188	0.005312	-0.00523	-0.00175	-0.00464	0.001674	0.003232	0.001843	0.003732	0.006753	0.001624	0.006098
KCNQ1	ENSG00000053918	-0.00348	0.011181	-0.00715	0.017787	0.000381	0.005203	-0.00745	0.000882	-0.00059	0.000443	0.002592	-0.00071	-0.00044
TRAPPC3	ENSG00000054116	0.003194	0.00333	-0.00116	0.003796	0.002181	-0.00304	0.003913	0.004318	0.007051	0.002005	0.013802	-0.00202	0.000169
THRAP3	ENSG00000054118	-0.00757	-0.00952	-0.00156	-0.00343	-0.00185	-0.00106	-0.00156	-0.00286	0.01128	-0.00295	0.014757	0.002789	-0.00386
PHPT1	ENSG00000054148	0.010637	-0.0011	0.016704	-0.00101	-0.00399	-0.00137	-0.00748	0.002146	0.002931	0.002899	0.00703	-0.00528	0.0037
ENTPD2	ENSG00000054179	0.011722	0.009942	0.004342	0.022515	0.017332	0.01214	-0.00956	0.001156	0.000792	-0.00086	-0.00022	-0.00101	0.000306
LY75	ENSG00000054219	0.01207	-0.01686	-0.00133	-0.00016	0.003327	0.027793	-0.02079	-0.00019	0.008549	0.000701	0.005442	0.004337	-0.00626
ARID4B	ENSG00000054267	0.003068	0.003398	0.006286	0.002172	-0.00815	0.004174	0.001184	0.005522	0.007208	0.005953	0.009683	0.000646	-0.00814
SDCCAG8	ENSG00000054282	0.002656	0.000416	0.014152	-0.00389	-0.00577	0.001284	0.010763	0.001953	0.00465	-0.00198	0.007699	-0.00091	0.000915
PTPRN	ENSG00000054356	-0.01604	0.012429	0.005304	-0.00278	-0.00719	0.002206	-0.01843	-0.00177	-0.0022	-7.55e-05	-0.00409	-0.00155	0.002128
KIF1B	ENSG00000054523	-0.00678	-0.0037	-0.00225	0.011503	0.009464	0.000444	-0.00522	0.000426	0.003349	-0.00204	0.009428	0.003694	0.006068
TBC1D22A	ENSG00000054611	0.004583	0.003203	0.001728	-0.00021	-0.00371	0.002882	-0.00169	-0.00079	0.008031	-0.00032	0.010769	-0.00688	0.002955
SYNE2	ENSG00000054654	-0.00141	0.001643	0.010545	-0.01991	-0.01257	0.004317	0.003938	0.003957	0.004179	0.002923	6.84e-05	-0.00624	0.004653
PLEKHH1	ENSG00000054690	-0.01706	0.010893	0.011691	0.004049	0.001953	-0.02314	-0.00837	1.14e-05	-0.00081	-0.00064	-0.00213	0.001663	0.00039
FAM168A	ENSG00000054965	-0.00794	-7.82e-06	-0.00536	-0.00813	0.00596	-0.00049	-0.00667	0.003244	0.003795	0.001153	0.0098	-0.00529	0.006898
RELT	ENSG00000054967	-0.00071	0.008248	-0.00362	-0.00552	0.008078	-0.01088	0.009346	0.003438	0.004164	0.001876	0.011343	0.000758	-0.0031
GALC	ENSG00000054983	-0.00727	0.000563	-0.01224	0.00023	0.003128	0.003056	0.000376	0.000287	0.004983	0.000367	0.003721	0.006323	-5.47e-05
NOP58	ENSG00000055044	-0.00389	-0.00698	0.013119	0.005909	-0.00179	0.007323	-0.00361	0.002337	0.00236	-0.00119	0.008216	-0.00475	0.007919
SZRD1	ENSG00000055070	0.00394	-0.00507	-0.0091	0.006429	0.008053	0.002026	0.002949	0.003203	0.008594	0.003753	0.0086	-0.00385	-0.003
KCNH2	ENSG00000055118	-0.00076	-0.00292	0.015191	-0.01271	0.010467	-0.00187	-0.003	0.000287	0.003431	-0.00172	0.00227	-0.00017	0.000541
CUL1	ENSG00000055130	-0.00884	-0.00752	0.000134	0.002322	0.002656	-0.00636	-0.00128	0.00264	0.007755	0.002764	0.008357	-0.00226	0.00104
FAM114A2	ENSG00000055147	-0.00292	-0.00016	-0.00095	-0.00052	-0.00431	-0.00248	-0.00309	0.002988	0.001335	0.002506	0.003411	-0.00135	0.003705
CYFIP2	ENSG00000055163	0.000428	0.006013	-0.00093	-0.00641	0.000337	0.001837	-0.00996	0.00539	0.005631	0.003874	0.009195	-0.01019	0.013144
TAB2	ENSG00000055208	-0.0116	-0.00091	-0.01488	0.004085	0.00279	0.004665	-0.00197	0.004413	0.001939	0.001654	0.005754	0.004681	-0.00078
GINM1	ENSG00000055211	0.008319	0.005544	0.002133	-0.00921	-0.01552	0.00509	0.000178	0.002991	0.002838	-0.00241	0.004525	-0.00331	0.000193
EIF2AK2	ENSG00000055332	-0.00413	-0.01067	-0.00611	0.007909	-0.02293	0.00611	0.001432	0.003467	0.008164	-0.00079	0.014408	-0.00149	0.002582
USP36	ENSG00000055483	0.002326	0.002242	-0.00323	9.91e-05	0.001817	0.001569	-0.00763	-0.00231	0.003908	0.000227	0.006439	-0.00804	-0.00564
KMT2C	ENSG00000055609	-0.00392	0.008431	-0.00051	-0.00729	-0.00045	0.007789	0.004843	-0.00104	0.00986	0.004667	0.007455	-0.00509	-0.00749
MCOLN3	ENSG00000055732	-0.00549	0.009822	0.005179	-0.01463	-0.01318	0.00783	-0.01442	-0.00059	-0.00146	-6.85e-05	-0.00058	0.001055	0.00362
CCDC85A	ENSG00000055813	-0.01159	-0.00884	-0.0269	-0.02966	0.034977	0.022965	-0.01013	-0.00101	-0.00137	0.00038	-0.003	-0.00217	-0.00381
PUM2	ENSG00000055917	-0.01018	0.001764	-0.00733	-0.0057	0.004971	0.003897	-0.0002	0.003125	0.000801	0.001355	0.001905	0.002207	0.008548
MRPL43	ENSG00000055950	-0.00448	-4.83e-05	0.010667	0.005921	-0.00452	-0.00455	0.003387	0.000507	0.002578	-0.00035	0.004826	0.007178	0.002062
HPF1	ENSG00000056050	0.011395	-0.00057	0.013278	0.01171	-0.0049	-0.00388	-0.00689	0.002005	0.004763	-0.00025	0.007168	0.000613	0.004881
ZFR	ENSG00000056097	-0.0094	0.000231	-0.00223	0.001365	0.002405	-0.00311	-0.00196	0.002465	0.001538	0.000128	0.003716	-0.00361	0.001077
ZNF280C	ENSG00000056277	-0.00895	-0.009	0.010647	0.005051	0.000594	0.00682	-0.01892	-0.00061	-0.00095	0.001033	0.000262	0.000761	-0.00298
PHF21B	ENSG00000056487	-0.01625	0.004714	0.02052	0.003888	-0.01276	-0.00479	0.006584	0.000657	0.00168	-0.00215	0.003181	0.002161	-0.00175
TRAF1	ENSG00000056558	0.008818	-0.0088	-0.01019	-0.00481	-0.00037	0.00226	-0.02444	-0.00084	0.00984	-0.00265	0.010862	-0.00217	0.010058
RC3H2	ENSG00000056586	-0.00672	0.007318	0.001677	-0.0142	-0.00356	0.009885	-0.00485	0.002996	0.00011	0.00519	-0.00297	0.00188	0.004637
TRAF3IP2	ENSG00000056972	0.008417	0.006139	0.00858	-0.01212	0.005855	0.006928	0.001094	0.000815	0.008383	-0.0009	0.006385	-0.00086	-0.00237
SOAT1	ENSG00000057252	-0.00345	-0.00452	-0.00243	0.011842	-0.00847	0.001419	-4.9e-05	0.006438	0.001887	0.004339	0.008726	0.000319	-0.01191
F7	ENSG00000057593	-0.01733	0.011475	0.010456	0.003491	0.002046	-0.0114	-0.02131	-0.0022	-0.00308	-0.00148	-0.00463	0.002626	5.02e-05
GDI2	ENSG00000057608	-0.01026	-0.00834	-0.0008	-0.00515	0.003262	0.000328	-0.00308	-0.00185	0.013485	-0.00391	0.000257	0.008089	-0.03165
PRDM1	ENSG00000057657	-0.00092	-0.02633	-0.01497	-0.01061	-0.03164	0.015042	-0.01854	0.001477	0.001047	-0.00207	0.004948	-0.00688	0.004584
ATG5	ENSG00000057663	-0.00911	-0.0043	0.001052	0.001931	-0.00411	0.000379	0.008004	-0.00074	0.006415	-0.00118	0.00467	-0.00471	-0.00719
PITHD1	ENSG00000057757	-0.00218	-0.00232	-0.00687	0.002982	-0.00634	-0.00584	-0.00121	-0.00251	0.003387	0.003864	0.009885	-0.00911	-0.00496
MTA3	ENSG00000057935	-0.00549	-0.00066	0.007751	-0.00853	-0.00131	-0.00478	-0.00481	0.001974	0.003768	-0.00091	0.008466	0.003273	-0.00025
USP13	ENSG00000058056	-4.27e-05	0.012535	0.014765	0.003763	0.006721	-0.00584	0.00419	0.000716	-0.00267	0.004337	0.001383	-0.00079	-0.00528
ATP11B	ENSG00000058063	-0.00936	-0.00372	-0.00553	-0.00359	-0.00153	0.006726	-0.00063	0.001143	0.005317	-0.00082	0.01323	-0.00669	-3.9e-05
CDK14	ENSG00000058091	-0.00797	-0.00412	0.006554	-0.01485	-0.00542	0.010056	-0.00239	0.001618	-0.00174	0.001866	0.007329	-0.00507	-0.00883
SEC61A1	ENSG00000058262	0.009979	0.004693	-0.00665	0.001952	-0.00653	-0.00556	-0.00798	0.002268	0.008775	0.003324	0.01266	-0.00855	-0.00448
PPP1R12A	ENSG00000058272	-0.00326	0.003279	0.005744	-0.00588	-0.00211	0.004459	0.009319	0.004391	0.005037	0.004426	0.001477	0.001138	0.003939
CROCC	ENSG00000058453	-0.00689	0.002743	0.003727	-0.00994	0.012922	0.010263	3.87e-05	0.002527	-4.33e-05	0.000488	0.002961	-0.00133	-0.00061
POLR3E	ENSG00000058600	-0.00735	-0.00119	0.001809	0.001904	0.002105	-0.00351	-0.00292	0.00078	0.002826	0.000921	0.005884	-0.00694	-0.00053
ATP2B4	ENSG00000058668	-0.01305	0.007273	0.003497	0.017773	-0.00762	0.007856	0.017534	0.004871	0.002809	0.001858	0.012694	-0.00037	0.00882
ZC3H11A	ENSG00000058673	-0.00357	-0.0047	-0.00119	0.001346	-0.00522	0.003114	-0.00719	-0.00033	0.00721	0.002027	0.010915	-0.00676	-0.00078
RIOK2	ENSG00000058729	-0.01269	-0.01021	-0.00152	0.006208	-0.00387	-0.00349	-0.00274	0.000322	0.002654	-0.00119	0.004465	-0.00434	-0.00914
YIPF1	ENSG00000058799	0.004423	0.002845	-0.00661	0.005763	-9.52e-05	0.000558	0.007233	0.001116	0.003496	-0.00287	0.007867	-0.00525	-0.01159
NDC1	ENSG00000058804	0.001204	-0.00192	0.005397	-0.0019	0.007726	0.008517	-0.00767	0.003144	0.000788	0.000864	0.002098	-0.00649	0.003224
FLYWCH1	ENSG00000059122	0.009351	0.008105	0.002634	-0.00603	-0.00467	0.006293	0.001008	0.001142	0.005562	-0.00015	0.012516	-0.00588	-0.01155
UNKL	ENSG00000059145	0.005704	0.009739	-0.00131	0.00186	0.000355	0.011515	-0.01089	0.002375	0.004753	0.002432	0.007533	-0.00456	-0.00446
PARP12	ENSG00000059378	-0.00981	-0.00428	-0.02538	0.008087	-0.00672	0.010803	-0.00068	0.002033	0.000626	0.002213	0.006716	0.004822	0.004023
ALDH18A1	ENSG00000059573	0.005031	0.001234	0.004569	0.006904	0.006468	0.007596	-0.00973	0.001819	0.002346	-0.00123	0.014355	-0.00471	-0.00933
TARBP1	ENSG00000059588	-0.00139	-0.00217	0.013341	0.011071	0.004904	0.004502	-0.00498	0.002335	1.43e-05	0.000499	0.006411	-0.00041	0.001139
GATB	ENSG00000059691	-0.00939	0.003251	0.003566	-0.00222	-0.00392	-0.0016	-0.00447	0.00377	-0.001	0.002376	-0.00089	-0.00081	0.003926
MXD1	ENSG00000059728	-0.01209	0.006911	-0.00944	0.022494	-0.0006	-0.00389	-0.00498	0.000257	0.007723	-0.00328	0.010417	-0.00092	-0.00054
CDK17	ENSG00000059758	-0.00725	-0.00694	-0.005	-0.00157	0.003432	0.005786	5.51e-05	0.001501	0.005779	-0.0027	0.004033	-0.00286	0.010066
DNAJC25	ENSG00000059769	0.006031	-0.00365	0.005948	-0.00435	-0.00288	0.004427	-0.00302	0.002061	0.000985	0.001635	0.00336	-0.00752	-0.00025
SLC2A3	ENSG00000059804	-0.00661	-0.00604	0.009305	0.000613	-0.00594	0.003835	0.008508	0.002005	0.007595	0.001745	0.008988	-0.00467	-0.00034
CTDP1	ENSG00000060069	-0.00542	0.000156	-0.00307	0.00075	0.003225	-0.00066	-0.00039	0.001116	0.003322	-0.00093	0.009097	-0.00513	-0.00728
YBX3	ENSG00000060138	-0.00802	0.017841	-0.00471	0.009233	-0.02439	-0.0031	0.004008	0.002045	0.006362	0.001162	0.013082	-0.0046	0.002339
WNK1	ENSG00000060237	-0.00983	-0.00031	-0.01082	-0.00924	-6.41e-05	-0.00304	0.001069	0.001478	0.008974	0.00287	0.013181	-0.00278	0.001628
CCAR1	ENSG00000060339	0.001738	0.000901	0.011082	0.000608	-0.00187	0.006473	-0.00125	0.003142	0.005455	0.004533	0.005071	-0.00299	-0.00424
OGFR	ENSG00000060491	0.00338	0.00645	0.001085	0.001392	-0.00269	0.001304	-0.00056	0.001266	0.008149	-0.00097	0.006726	-0.00695	-0.00804
GNA15	ENSG00000060558	-2.46e-05	-0.0072	-0.00253	0.003004	0.028117	-0.01484	0.002492	0.001592	0.00392	0.001343	0.00594	-0.00265	0.00318
PIGV	ENSG00000060642	0.002277	0.004101	0.002589	0.008206	-0.00234	0.01721	-0.01261	-0.00011	0.001133	-0.00222	3.37e-06	0.002814	0.000265
SNRNP40	ENSG00000060688	-0.00941	-0.00898	-0.00044	0.005676	0.004379	-0.00403	0.000621	-0.00114	0.005447	0.00196	0.004966	-0.00545	0.00166
QSER1	ENSG00000060749	-0.00925	-0.00083	-0.00367	-0.00719	0.00025	-0.00114	-0.00566	0.004705	-0.00132	-0.00171	0.003859	-0.00127	0.002696
MPC1	ENSG00000060762	0.004026	-0.00337	0.001862	-0.00109	-0.00662	0.00667	0.005591	0.002211	0.002797	0.003065	0.013622	0.003627	0.005995
ACAA1	ENSG00000060971	-0.00426	-0.00861	-0.00167	0.006176	0.00065	-0.00241	0.005949	0.000241	0.004765	-0.00236	0.011278	-0.00215	-0.01283
BCAT1	ENSG00000060982	0.008239	0.012046	0.020232	-0.00221	0.014137	0.007106	-0.00481	-0.00289	0.003349	-0.00225	0.005434	-0.00092	-0.01002
HDAC7	ENSG00000061273	-0.00233	-8.52e-05	-0.0058	-0.00929	-0.00104	-0.00735	-0.00233	0.00161	0.00462	-0.0006	0.004645	-0.00994	-7.38e-05
LZTS1	ENSG00000061337	-0.01461	-0.00892	0.017276	-0.01157	0.035188	-0.03477	0.031199	-0.00013	0.00496	-0.00169	0.00869	0.002139	-0.00585
SPAG4	ENSG00000061656	0.007765	0.001876	0.002401	-0.03385	-0.01622	-0.01229	-0.00609	0.002068	0.003856	0.001165	0.001663	8.25e-05	-0.00313
NCKAP1	ENSG00000061676	-0.01762	0.008867	-0.0033	0.009363	-0.02813	0.00074	0.00664	0.000909	0.000721	0.001557	-0.00169	-0.00287	-0.00467
MRPS35	ENSG00000061794	-0.00403	-0.01112	0.011332	0.000799	-0.00033	-0.00308	-0.00488	-0.00117	0.00683	0.000973	0.005462	0.001146	-9.76e-05
SFSWAP	ENSG00000061936	4.01e-05	0.001332	0.002641	-0.00483	0.002505	-0.00366	0.006039	0.000881	0.007247	-0.0005	0.007585	-0.00773	-0.00831
TNK2	ENSG00000061938	0.004481	0.002662	-0.00349	-0.00916	-0.00118	-0.0013	-0.0099	0.00063	0.005163	0.003565	0.009311	0.003434	-0.00475
MON2	ENSG00000061987	-0.00924	0.003455	-0.0027	-0.00867	0.001937	0.002548	0.008122	0.003903	0.002478	0.002242	0.010079	0.000704	0.000299
GPBP1	ENSG00000062194	-0.00496	-0.00292	-0.00276	-0.00371	-0.00031	6.66e-05	-0.00539	0.002157	0.007459	-0.00301	0.003254	-0.00581	-0.01494
DGAT2	ENSG00000062282	0.00174	0.006117	0.004148	0.014717	-0.01391	-0.00279	0.00102	0.005028	0.009067	-6.21e-05	0.009334	0.00288	-0.00442
CS	ENSG00000062485	-0.00521	0.004858	-0.00409	-0.00268	0.00174	-0.00762	0.002554	0.00143	0.004588	-0.00058	0.015158	-0.00623	0.001228
MRPS24	ENSG00000062582	0.006654	0.003287	0.008541	0.007005	-0.00064	-0.00063	-0.0062	-0.00045	0.005048	-0.00061	0.009869	-0.00073	5.21e-05
ELMO2	ENSG00000062598	-0.00832	0.002351	-0.00516	0.001641	0.008632	-0.00577	-0.00721	0.00229	0.003111	-0.00157	0.007888	0.00479	0.015521
WAPL	ENSG00000062650	-0.01132	-0.0058	-0.00619	0.001314	0.000462	0.002291	0.00043	-0.00148	0.004759	0.001066	0.006373	-0.00381	-0.01088
VMP1	ENSG00000062716	-0.00891	-0.01152	-0.01124	-0.00462	-0.00446	-0.00424	-0.00793	0.004374	0.001238	0.002717	0.008235	-0.00308	0.002826
APPBP2	ENSG00000062725	-0.00729	0.008782	0.003032	0.007433	0.000174	-0.0026	-0.00804	0.002453	-0.00013	-0.00194	0.002204	-0.00311	0.006374
POLD1	ENSG00000062822	0.005614	-0.00023	0.010424	-0.01036	-0.00439	0.004279	-0.0021	0.000744	0.004497	0.00506	0.004005	-0.00364	0.004738
EIF4B	ENSG00000063046	-0.00447	0.003963	0.006381	-0.00172	0.00739	0.004978	-0.00215	-0.00052	0.006292	0.003813	0.010263	-0.00189	-0.00997
SLC6A16	ENSG00000063127	-0.01146	-0.00703	-0.00626	-0.0092	0.003908	0.004352	-0.01108	-0.00066	0.001662	0.000223	-0.00047	-0.00148	-0.00099
BICRA	ENSG00000063169	-0.00472	0.00752	-0.0072	-0.00428	0.004845	0.010452	-0.00724	-1.06e-06	0.004252	1.32e-05	0.004091	-0.00188	-0.00647
SPHK2	ENSG00000063176	0.004338	0.019086	0.000817	-0.00186	-0.00807	0.004398	-0.0065	0.004022	0.002212	-0.00047	0.004983	-0.00205	0.009036
RPL18	ENSG00000063177	0.004699	0.005308	0.012568	0.005788	0.000638	0.004501	-0.01139	0.00287	0.002993	0.00451	0.005882	0.010267	0.012133
CA11	ENSG00000063180	0.007984	-0.00146	-0.00101	-0.00787	0.007679	-0.00685	-0.01289	0.003268	0.004561	0.000148	0.005854	0.001271	0.000975
ISOC2	ENSG00000063241	0.008526	0.007472	0.005081	0.004376	-0.00665	-0.00241	0.006644	-0.00206	0.004564	0.001717	0.011381	-0.01191	-0.0073
U2AF2	ENSG00000063244	-0.00388	-0.00921	-0.00433	0.005161	0.007037	-0.0016	0.000396	0.004123	0.006044	0.000171	0.011222	-0.00728	0.005345
EPN1	ENSG00000063245	0.006576	0.010879	0.001418	-0.0087	-0.00047	0.004665	0.002981	0.00068	0.006405	-0.0018	0.013431	-0.00842	-0.00682
MED29	ENSG00000063322	-0.0062	-0.00335	-0.01065	-0.00068	0.007104	-0.00029	-0.00254	0.000927	0.002285	0.002152	0.005004	0.002807	-0.00335
ZNF275	ENSG00000063587	-0.00224	0.009054	-0.00331	0.003251	0.005011	-0.01381	-0.01799	-0.00016	0.001863	-0.00032	0.001732	0.001661	0.003435
MTMR1	ENSG00000063601	-0.01025	-0.00574	-0.01521	-0.00497	0.008609	-0.00311	-0.00217	0.003992	0.002003	0.004514	0.003397	-0.0009	0.009817
ADCK1	ENSG00000063761	-0.00169	0.001907	-0.00077	0.004346	0.006978	-0.01082	-0.00613	0.000406	0.002971	6.36e-05	0.003373	-0.00026	-0.00645
HAGH	ENSG00000063854	0.000522	0.01047	0.000295	0.004063	-0.00393	0.005093	-0.0012	0.00247	0.002839	0.001642	0.010504	-0.00532	0.004091
RNF4	ENSG00000063978	-0.0063	-0.00468	-0.01093	0.000453	0.004413	-0.00193	-0.00329	-0.00054	0.008441	0.001744	0.010398	-0.00103	-0.01188
CASP8	ENSG00000064012	-0.0051	0.00402	0.002639	-0.00256	0.000676	-0.00851	0.006023	0.001153	0.006199	0.002843	0.011581	-0.00105	0.006416
LIMCH1	ENSG00000064042	-0.01566	0.006962	0.008295	0.00271	0.003283	-0.00923	-0.00042	0.000344	-0.00127	0.00038	-0.00117	0.001035	-0.00044
INTS13	ENSG00000064102	-0.00853	-0.00618	0.01342	-0.00544	0.002775	0.005132	0.007455	0.002188	0.003668	0.003044	0.006341	-0.00724	0.001244
TM7SF3	ENSG00000064115	0.00031	-0.00376	0.015777	-0.00538	0.001352	-0.00464	0.003767	-0.00133	0.005528	0.002396	0.009953	0.000713	-0.00845
CDON	ENSG00000064309	-0.00676	0.021427	0.006448	0.011955	0.003646	0.008061	-0.0028	0.000439	0.001514	-0.00204	0.002828	0.002809	0.003066
TAF2	ENSG00000064313	-0.0082	-0.00284	0.006024	-0.00071	0.003835	0.003343	0.004385	-0.00036	0.003706	0.001436	0.005667	-0.00122	-0.00045
HIPK2	ENSG00000064393	-0.02673	0.007726	-0.00797	-0.00817	-0.02676	0.021955	-0.00892	0.000645	-0.00148	0.001552	-0.00412	0.001682	-0.00038
TNPO3	ENSG00000064419	0.002056	0.001081	0.003577	-0.0007	2.32e-06	-0.00069	-0.00713	-0.00123	0.003586	0.000311	0.006594	-0.01015	-0.00154
BORCS8-MEF2B	ENSG00000064489	0.011072	-5.11e-05	-0.00344	0.006244	0.005158	-0.02001	-0.01294	0.002561	-0.00047	0.001047	0.009076	-0.00161	-0.0011
RFXANK	ENSG00000064490	0.008902	0.003514	-0.0025	-0.00411	0.004546	-0.00289	0.007918	0.001516	0.006082	0.00302	0.010026	0.002067	0.003692
TMEM161A	ENSG00000064545	0.015084	0.010532	0.005669	-0.00223	-0.01635	0.000575	0.006351	0.003426	0.00697	0.001362	0.012027	-0.00091	-0.00679
LPAR2	ENSG00000064547	0.008914	0.026694	-0.00602	0.002686	0.001468	-0.00643	-0.00718	0.002816	0.005006	0.000423	0.008828	-0.00184	-1.29e-05
CTSA	ENSG00000064601	0.002864	0.000838	-0.01433	0.006276	-0.00907	-0.01571	-0.0004	0.004861	0.00674	0.005474	0.008806	0.003362	0.005296
SUGP2	ENSG00000064607	0.005603	0.002897	0.008384	-0.00854	0.009923	0.005403	-0.00276	0.004469	0.005429	0.005902	0.011413	0.006324	-0.00398
SLC12A2	ENSG00000064651	0.002171	-0.00349	0.00972	5.68e-05	0.000873	0.004668	-0.01051	0.000697	0.000574	-0.00171	0.004991	0.004075	-0.00354
CNN2	ENSG00000064666	-0.00157	-0.0025	-0.01843	-0.00281	0.002473	0.003869	0.011277	0.001127	0.011776	0.006245	0.018335	-0.00283	-0.01237
ABCA7	ENSG00000064687	0.009441	0.012757	-0.00839	-0.01342	-0.00808	0.008999	0.008011	0.002187	0.007958	0.002937	0.010208	-0.00489	-0.00835
DDX20	ENSG00000064703	-0.01346	-0.00362	-0.00072	-0.00041	0.003305	-0.00121	-0.00232	0.003578	-0.00156	-0.00213	0.004271	-0.00334	-0.0024
BTBD1	ENSG00000064726	-0.00528	0.001995	0.007403	-0.00255	-0.00015	0.008276	-0.00352	-0.00061	-0.00025	0.001062	0.000317	-0.00336	-0.01021
BCAS1	ENSG00000064787	0.008204	-0.01183	0.014412	0.006085	-0.01871	-0.01881	-0.00382	0.002495	0.009015	0.000688	0.012928	-5.33e-05	-0.00796
CHI3L2	ENSG00000064886	0.019492	0.002399	-1.23e-05	-0.01777	0.001756	0.006736	-0.00637	0.004916	0.010258	0.000122	0.01245	0.003566	-0.00216
SBNO2	ENSG00000064932	-0.00158	-0.00418	-0.0159	-0.00267	0.008172	-0.00175	0.001023	0.005905	0.003521	0.001383	0.006341	0.003516	-0.0078
PMS1	ENSG00000064933	-0.00642	-0.00281	0.012121	-0.00318	-0.00354	0.003922	0.000134	0.003544	-0.00068	0.001356	0.001145	0.003249	-0.00022
HMG20B	ENSG00000064961	0.004759	0.001575	0.005672	-0.01124	-0.00151	0.001991	0.009522	0.004785	0.003052	0.003627	0.008872	-0.00504	-0.00108
TAF11	ENSG00000064995	-0.00119	-0.00397	0.00446	-0.0021	-0.00296	0.006848	0.003786	0.003844	0.000182	-0.00174	0.002601	-0.00086	0.006671
ANKS1A	ENSG00000064999	-0.00386	0.001373	-3.07e-05	-0.00447	3.27e-05	0.003958	0.003019	0.003808	0.001757	0.002879	0.005815	0.00212	0.002879
AP3D1	ENSG00000065000	0.001046	-0.00716	-0.00083	-0.00207	0.000459	9.66e-05	-0.00196	0.003311	0.005852	0.005571	0.009119	0.005385	0.022587
ZNF76	ENSG00000065029	0.004462	0.003284	-0.00564	0.003423	0.00235	0.007784	0.006206	0.004139	0.00766	-0.00063	0.011854	-0.0031	-0.01357
NTHL1	ENSG00000065057	0.009712	0.001537	0.021827	-0.00035	0.003175	-0.00622	0.006786	0.000339	0.007034	-0.00325	-0.00014	-0.00924	-0.00816
UHRF1BP1	ENSG00000065060	-0.00573	0.000355	-0.00434	-0.00425	0.004043	-0.00105	-0.00788	-0.00138	0.003261	-0.00029	0.002792	0.000221	-0.01429
GNAI3	ENSG00000065135	-0.0126	-0.00374	-0.00524	2.95e-05	0.00523	-0.00167	0.001763	0.00101	0.002126	0.001929	0.012543	-0.00165	0.013379
IPO5	ENSG00000065150	-4.02e-05	-0.00214	0.011917	-0.00594	0.002794	0.00549	-0.00225	0.005417	0.004589	-7.13e-05	0.013921	-0.0019	-0.00139
OAT	ENSG00000065154	-0.01526	0.002936	0.007625	0.03032	-0.0067	-0.00127	0.006519	0.002266	0.003535	0.001079	0.005554	-0.00527	-0.00409
WDR3	ENSG00000065183	-0.01313	-0.01107	0.00233	0.001944	0.000724	0.003219	-0.01062	0.000581	0.001807	0.003773	0.000117	0.000923	-0.00973
PKN2	ENSG00000065243	-0.00811	0.011664	0.005041	-0.00097	-0.00189	0.002989	0.014876	0.000615	0.004361	0.001278	0.005496	-0.00711	-0.00792
WDR18	ENSG00000065268	0.004942	-0.00056	0.014925	-0.00476	-0.00267	-0.00312	-0.00376	-0.0011	0.006968	-0.00168	0.007861	-0.00386	-0.00721
TRAM2	ENSG00000065308	0.011763	0.009347	0.015993	0.003928	-0.02211	0.021507	-0.0095	-0.00141	0.008185	-0.00111	0.003104	0.002357	-0.00057
MCM10	ENSG00000065328	-0.00838	-0.01223	0.013648	-0.00902	0.003071	0.003621	-0.00884	-0.00283	0.002675	-0.002	-0.00372	-0.00518	-0.00122
DGKA	ENSG00000065357	-0.00733	-0.00475	2.91e-05	-0.01192	0.008545	0.006882	-0.00055	0.005195	0.002147	0.001464	0.006038	-0.00081	0.002058
ERBB3	ENSG00000065361	-0.01515	0.002457	0.005319	0.00392	-0.01615	-0.00091	-0.00493	-0.00058	-0.0007	0.000246	0.000612	0.000592	-0.00381
ANKRD44	ENSG00000065413	-0.00743	0.006495	0.002965	-0.00711	-0.0046	-0.00275	0.004931	0.004167	0.003522	5.3e-05	0.005038	-0.00451	0.013809
KARS1	ENSG00000065427	-0.00487	-0.0059	0.002389	-0.00062	0.000862	-0.00101	0.003586	0.000818	0.003757	-0.00028	0.014919	-0.01055	0.012396
ADAT1	ENSG00000065457	-0.0016	-0.00093	-0.00626	-0.0054	0.005696	0.000161	0.000386	-0.00097	0.003586	0.000479	0.002497	0.00188	-0.0185
PDIA5	ENSG00000065485	0.010813	-0.01562	0.00056	0.002869	-0.01076	-0.00573	-0.00396	0.003101	0.002942	-0.00066	0.005269	0.005081	0.001949
TBC1D22B	ENSG00000065491	-0.00454	-0.00109	-0.00667	-0.00398	-0.00048	0.005461	-0.00182	0.001535	0.00477	-0.00031	0.008721	0.000627	-0.00884
NDUFB4	ENSG00000065518	0.000712	0.003178	-0.00568	0.00577	-0.00288	-0.00187	0.006171	0.003813	0.005327	0.002797	0.008291	-0.00449	-0.00873
SPEN	ENSG00000065526	-0.00316	0.000778	-0.01055	0.00084	0.007289	0.005664	-0.00349	0.003513	-0.00319	-0.00114	0.002544	-0.0082	0.005737
MYLK	ENSG00000065534	-0.01502	0.017417	0.01136	-0.00753	-0.00184	0.007427	0.005604	0.000539	-0.00065	-0.00248	0.003056	5.54e-05	0.000688
ZC3H15	ENSG00000065548	-0.00046	-0.00838	0.00925	0.00256	-0.00725	0.000687	-0.00167	0.001362	0.008933	0.001185	0.005594	0.001719	-0.00881
MAP2K4	ENSG00000065559	-0.01122	-0.00169	-0.00536	-0.00281	0.003553	0.005162	-0.00149	0.001055	0.003099	0.003085	0.001618	-0.00357	-0.00526
PACC1	ENSG00000065600	-0.00508	0.00026	-0.00449	0.00542	-0.00939	-0.00597	-0.00024	0.003949	0.004149	-0.00163	0.006829	0.00049	-0.00249
SLK	ENSG00000065613	-0.00455	0.003139	0.003393	0.000966	0.001459	0.001949	-0.00017	0.004367	0.00275	0.004527	0.003928	-0.00718	-0.0047
CYB5R4	ENSG00000065615	-0.00653	0.009858	-0.00724	-0.00265	-0.00376	0.007693	0.002484	0.001959	0.002972	-0.00015	0.003276	0.00555	-0.00055
SEC61A2	ENSG00000065665	-0.00402	0.00815	-0.00585	0.001606	-0.00727	-0.00369	-0.00459	0.001169	0.001223	0.000329	0.003639	-0.00105	-0.00096
ASB1	ENSG00000065802	-0.00245	0.010929	-0.00424	-0.00868	-0.00843	-0.00119	-0.00956	-0.00065	0.003207	0.001913	5.81e-05	-0.00346	-0.00223
FAM107B	ENSG00000065809	-0.00752	-0.01157	-0.01136	-0.0008	0.008612	0.019285	-0.00729	0.00266	0.001237	0.00664	0.004174	-0.00583	0.012117
TBC1D1	ENSG00000065882	0.000592	0.007073	0.007604	-0.01339	-0.0132	-0.01469	-0.00479	-0.00169	0.006638	0.005802	0.009929	-0.00611	-0.00492
CDK13	ENSG00000065883	-0.00897	0.008102	-0.00242	0.007654	-0.00047	0.01497	-0.00556	0.000348	0.004087	-0.00046	-0.00112	-0.00405	-0.00754
MTHFD2	ENSG00000065911	0.001304	-0.00221	0.009243	-0.00137	0.003834	0.002795	-0.01092	-0.00045	0.006855	-0.00189	0.003023	-0.00849	-0.00915
SLC9A7	ENSG00000065923	0.0016	0.000236	0.002454	-0.00499	-0.00349	-0.00077	-0.01406	0.003136	0.004098	0.005606	0.004931	-0.00772	0.00804
FOXJ2	ENSG00000065970	-0.0089	0.000375	-0.01426	-0.00465	0.013849	-0.00263	2.24e-06	0.002604	0.00276	-0.0031	0.004267	0.000551	0.006328
YBX1	ENSG00000065978	-0.00775	-0.00856	0.000566	0.007245	0.003317	-0.0021	0.003809	0.002937	0.007314	0.002847	0.016035	-0.0059	-0.00412
PDE4A	ENSG00000065989	0.00921	-0.00125	0.017962	-0.02271	0.00047	0.006517	0.004923	0.002375	0.003362	0.001407	0.007025	0.003004	0.002312
PPP2R5A	ENSG00000066027	-0.00267	0.002025	0.00198	-0.00582	-0.00316	-0.00535	0.012587	0.004431	0.004874	-0.00153	0.012246	-0.00522	-0.00132
ELAVL1	ENSG00000066044	-0.00529	-0.00193	0.001837	-0.00125	-0.00048	-0.00239	-0.00298	0.003948	0.00425	0.00324	-0.00104	-0.00153	0.00409
DIP2B	ENSG00000066084	-0.01182	-0.00559	-0.00989	-0.00666	-0.0007	-0.00518	-0.00053	-0.00095	0.005304	0.000705	0.008375	-0.0003	-0.01281
SMARCD1	ENSG00000066117	-0.00743	-0.0016	-0.00077	-0.00168	0.006081	-0.00186	-0.00079	-9.94e-06	0.004522	0.000328	0.006139	-0.00532	-0.01211
KDM4A	ENSG00000066135	-0.00423	0.002432	-0.00373	-0.00473	0.000886	0.00204	-0.00464	0.000137	0.003901	0.001423	0.010169	0.001379	0.001716
NFYC	ENSG00000066136	-0.00667	-0.00215	-0.00403	0.001065	0.001444	-0.00225	0.002043	0.003384	0.004275	0.001335	0.011826	-0.00382	0.009033
ASPM	ENSG00000066279	0.001934	-0.00727	0.028863	0.000589	-0.00541	0.011121	-0.0095	0.002135	0.000207	0.003042	0.001469	0.004189	0.010217
CD84	ENSG00000066294	-0.0024	0.010174	-0.00034	0.016127	0.004047	-0.00175	-0.00118	0.00113	0.006517	-0.0007	0.006396	-0.00469	-0.0062
ELOVL1	ENSG00000066322	0.002921	0.005652	-0.01055	-0.00337	0.002026	-0.00081	-0.01134	0.00301	0.00145	-5.34e-05	0.007473	-0.00445	-0.00427
SPI1	ENSG00000066336	-0.01373	0.005964	-0.01632	0.007917	0.004055	-0.00051	0.011532	0.004658	0.00224	0.003814	0.012079	-0.00457	0.008382
POLR1H	ENSG00000066379	-0.00063	-0.00115	-0.00331	-0.00107	-0.00233	-0.00306	-0.00476	0.002793	-0.00064	0.004502	0.00589	0.004404	-0.00016
ZBTB11	ENSG00000066422	-0.0116	-0.00188	-0.00429	0.000346	0.006201	0.001135	-0.00044	-0.00116	0.003695	-0.00167	0.000436	-0.00246	-0.01164
ATXN3	ENSG00000066427	-0.00531	0.005372	0.005115	-0.00345	0.000325	0.002525	-0.00307	0.00154	0.002061	0.003316	0.004313	0.001744	-0.00059
GOLGA5	ENSG00000066455	-0.00649	-0.00871	0.003526	0.006154	-0.00219	0.003337	-0.01066	-0.00065	0.002888	-0.00257	0.004212	0.000392	-0.0024
LRRC40	ENSG00000066557	-0.00986	-0.00496	0.005899	-0.00359	0.001214	0.006457	0.001914	-0.00086	0.000527	0.001706	0.000661	-0.00048	-0.00212
ISOC1	ENSG00000066583	-0.00218	-0.00365	0.011208	-0.00055	0.014077	-0.00344	-0.00203	0.001293	-0.0003	0.001909	0.007643	-0.00074	0.002844
TRMT11	ENSG00000066651	-0.00571	-0.00751	0.006129	0.000923	0.000527	0.003035	-0.00202	0.000456	0.005121	-0.00173	0.003709	-0.00447	-0.00375
THUMPD1	ENSG00000066654	-0.00259	0.000599	0.001661	0.006778	0.002756	-0.00099	-0.0037	0.000161	0.007185	-0.00273	0.002188	-0.00595	-0.00528
MSANTD3	ENSG00000066697	-0.00398	-0.00608	0.004381	-0.00692	0.005499	0.007477	-0.00477	-0.00055	0.002219	0.000419	0.005167	-0.00051	0.003099
ATG2B	ENSG00000066739	-0.0079	0.004292	-0.00198	-0.00692	0.002984	0.00461	-0.00736	0.001425	0.002876	-0.00185	0.00187	-0.00015	-0.00671
ARFGEF1	ENSG00000066777	-0.00936	0.007399	-0.00673	-0.00354	0.004314	0.014937	0.004977	0.003214	0.003979	0.001718	0.005193	0.003838	-0.00935
ZFAT	ENSG00000066827	-0.00743	-0.00349	-0.00596	-0.01223	-0.00614	-0.00606	-0.00245	0.003211	0.002754	0.000409	0.008238	-4.56e-05	0.004399
MTFR1	ENSG00000066855	-0.00782	0.004171	0.006294	-0.00372	0.001166	-0.00382	-0.00339	-0.00011	0.00228	0.000128	0.000865	-0.00534	-0.00836
STAG3	ENSG00000066923	0.007818	-0.00496	0.008324	-0.01508	0.017041	-0.01358	-0.01116	0.002936	0.007759	0.000113	0.004212	0.001729	0.000424
FECH	ENSG00000066926	-0.00691	0.003746	-0.01556	0.008833	-0.00361	0.00361	0.010904	0.000557	0.000875	0.003165	0.004886	-0.00387	0.003815
MYO9A	ENSG00000066933	-0.00381	-0.00022	0.004426	-0.00534	0.012989	0.040226	0.001889	0.00047	0.005744	0.001402	0.002791	0.003183	-0.00114
DDX3Y	ENSG00000067048	-0.01603	-0.01259	0.022572	0.050962	0.00696	0.019347	0.003452	-0.00053	0.010387	0.00492	0.013919	-0.00895	-0.00325
PFKP	ENSG00000067057	0.004363	-0.00827	0.004559	0.009639	0.008171	-0.005	-0.0139	7.56e-05	0.00522	0.003368	0.004926	-0.0009	-0.01018
IDI1	ENSG00000067064	0.001139	-0.00395	-0.00602	0.008365	0.000504	-0.00552	-0.004	0.002446	0.005193	0.004988	0.0064	-0.00561	0.004148
SP100	ENSG00000067066	-0.00933	-0.01136	-0.0083	0.003342	-0.00683	0.002711	0.004018	0.001352	0.008416	-0.00158	0.011406	-0.0022	5.51e-05
KLF6	ENSG00000067082	0.005061	0.012113	-0.00888	0.015491	0.008021	-0.00597	-0.0087	0.003234	0.002417	0.002325	0.014922	-0.0041	0.013481
NEO1	ENSG00000067141	-0.00403	0.026511	-4.81e-05	0.00735	0.023514	-0.02435	-0.01433	0.000369	-0.0024	0.00203	0.001578	-0.00235	-0.00093
TRAM1	ENSG00000067167	-0.00138	0.000289	-0.00424	0.00458	-0.00466	0.010352	-0.00726	-0.00022	0.004667	-0.00065	0.006737	-7.45e-05	-0.00143
PHKA1	ENSG00000067177	-0.00581	0.021321	0.002324	-0.00524	-0.00404	0.007395	-0.00094	0.001511	0.000679	-0.00077	-0.00061	-0.00295	-0.00371
TNFRSF1A	ENSG00000067182	-0.00415	0.032188	-0.00877	-0.02113	-0.0042	-0.01036	0.025055	0.000658	0.004481	0.001069	0.004121	0.002079	-0.00621
CACNB1	ENSG00000067191	-0.00479	0.002446	-0.00151	-0.0056	0.004353	-0.00348	-0.00551	0.00012	0.004638	-0.00149	0.00054	0.001994	-0.00178
EVI5	ENSG00000067208	0.002976	0.003917	-0.00724	-0.00727	-0.00453	-0.00219	-0.00069	0.001684	0.004031	0.001713	0.006915	-0.00454	-0.00521
STOML1	ENSG00000067221	-0.0028	-0.00017	-0.00417	-0.00449	-0.00184	0.003147	-0.01187	0.002656	-0.00036	5.01e-05	0.004374	0.003207	-0.003
PKM	ENSG00000067225	0.002789	-0.00316	0.000477	-3.05e-05	0.002417	0.012433	0.002428	-0.00306	0.013887	0.004157	0.005133	0.007771	0.002955
DHX29	ENSG00000067248	-0.00521	0.000916	0.009535	-0.00014	-0.00877	-0.00432	-0.00503	-0.00096	0.006336	-0.00018	0.00684	-0.00632	-0.00366
DNTTIP2	ENSG00000067334	-0.00797	-0.01148	-0.00039	0.003998	-0.00172	-0.00359	0.000614	0.003326	0.001015	0.005119	0.008081	0.003518	-0.00141
METTL22	ENSG00000067365	-0.00136	0.001616	0.001249	-0.00416	0.003711	0.003424	-0.00786	-0.00256	0.003505	-0.00241	0.00624	0.00035	-0.00158
TP53BP1	ENSG00000067369	-0.00804	-0.00595	-0.00152	-0.00095	0.002728	0.007128	-0.0009	0.002235	0.00743	-8.92e-05	0.004823	-0.0024	-0.00178
TRO	ENSG00000067445	-0.01349	-0.00959	0.020614	-0.01511	0.01235	0.003646	-0.02035	0.000899	-0.00115	-0.00086	-0.00197	0.005428	0.003832
RRP15	ENSG00000067533	-0.00465	-0.00239	0.003519	0.005082	-0.00214	-0.00131	0.003769	0.00074	0.004487	0.001842	0.005143	0.001365	-0.01077
RHOA	ENSG00000067560	-0.00844	-0.00357	-0.00463	-0.00588	0.003646	-0.00327	-0.00157	-0.0003	0.008922	0.000975	0.003463	0.004407	-0.01688
DHX8	ENSG00000067596	-0.00832	-0.00451	-0.01144	-0.00381	0.003367	-0.00427	-0.00326	-0.00144	0.006067	-0.00247	0.0049	-0.00171	-0.00759
PRKCZ	ENSG00000067606	-0.00753	0.009185	-0.00654	-0.01656	-0.00033	-0.00247	-0.0109	-0.00074	0.000163	-0.00102	-0.00167	-0.0049	-0.0063
ZFY	ENSG00000067646	-0.01128	-0.00094	0.008331	0.028753	0.005471	0.013817	-0.00713	-6.55e-05	0.003378	0.001399	0.001049	0.00033	-0.00404
IARS2	ENSG00000067704	-0.00405	-0.0012	0.00049	0.009288	-0.0057	-0.00241	0.004117	-0.00087	0.007863	-0.00052	0.013097	-0.00594	-0.00107
IDH3G	ENSG00000067829	0.004167	0.000551	0.008775	-0.0037	0.001588	-0.0061	0.004386	0.003588	0.007038	0.001043	0.007027	-0.00358	-0.00056
ROGDI	ENSG00000067836	0.002882	0.004906	0.008791	0.003185	0.006918	-0.01635	0.003447	0.001403	0.004593	-8.88e-05	0.012823	-0.00244	0.003431
ROCK1	ENSG00000067900	-0.00163	0.001201	-0.00134	-0.0051	-0.00131	0.002073	-3.67e-05	0.00741	0.005539	0.002705	0.007689	-0.00473	-0.00529
CBFB	ENSG00000067955	-0.00884	-0.0092	0.000586	0.00466	0.000306	5.57e-05	-0.00399	0.004312	0.002135	0.002921	0.010158	0.001338	0.008604
PDK3	ENSG00000067992	-0.00782	-0.00627	0.00196	-0.01443	-0.00345	0.008744	0.002044	0.002272	0.003247	0.000809	0.00637	-0.00407	0.005882
HYAL2	ENSG00000068001	-0.00108	-0.00094	-0.0031	-0.00092	-0.00314	-2.94e-05	-0.00476	0.000509	0.004417	-0.00123	0.00485	0.00072	0.013022
HDAC4	ENSG00000068024	-0.01362	0.006982	-0.00831	-0.00163	0.010668	-8.51e-05	-0.00422	0.00294	0.005271	-0.00049	0.002804	0.000789	-0.01572
RASSF1	ENSG00000068028	-0.00442	0.005228	-0.00738	-0.00333	0.000997	-0.00552	-0.0006	0.00347	0.003418	0.002904	0.014946	0.001366	-0.00943
IFI35	ENSG00000068079	0.004959	-0.01647	-0.00808	0.017946	-0.03203	0.015754	-0.01092	0.001906	0.000827	-0.00046	0.007826	-0.00213	0.01038
HEATR6	ENSG00000068097	-0.01231	0.00981	-0.00874	-0.01686	-0.01087	-0.00068	-0.01191	-0.00056	0.000708	0.000971	0.000761	0.002788	0.003993
COASY	ENSG00000068120	0.006754	0.00107	-8.36e-05	-0.00359	9.66e-06	-0.00194	-0.00237	0.003614	0.003564	0.003431	0.005418	0.002633	-2.76e-05
PLEKHH3	ENSG00000068137	0.024921	0.009105	0.019031	-0.0082	-0.01125	-0.01583	0.020414	0.005641	0.009108	0.00186	0.0149	-0.00595	-0.00754
MEF2A	ENSG00000068305	-0.00314	-0.00353	-0.00138	-0.00246	0.006157	0.003867	-0.01244	-0.00138	0.007548	-0.00208	0.007126	0.001764	-0.00184
OTUD5	ENSG00000068308	-0.00055	-0.0017	-0.00453	0.000485	0.0021	-0.00364	0.003593	0.001811	0.006035	0.001541	0.011743	-0.00235	0.011969
TFE3	ENSG00000068323	-0.00037	0.004583	-0.01875	-0.00148	0.003061	0.001028	-0.01106	0.00191	0.007438	-0.00203	0.00628	0.004663	-0.00066
TBC1D25	ENSG00000068354	0.002859	0.010138	0.003238	0.003895	-0.01025	-0.00404	-0.00087	0.001244	0.001926	0.000445	0.008115	-0.00316	-0.00813
ACSL4	ENSG00000068366	-0.00839	-0.00692	-0.00686	-0.00897	0.00234	-0.0039	0.002262	0.003514	0.006177	-0.00027	0.005993	-0.00681	-0.00545
INPP5A	ENSG00000068383	0.003995	0.008529	0.008461	-0.0057	-0.00391	-0.00233	0.01156	0.003413	0.003384	0.003997	0.009765	0.000697	-0.00531
GPKOW	ENSG00000068394	-0.0016	-0.00687	-0.00037	-5.64e-05	-0.00336	-0.00336	0.013903	0.002647	0.009457	0.002217	0.009596	-0.00507	-0.01447
GRIPAP1	ENSG00000068400	0.004097	-0.00451	0.004011	-0.00148	-0.00123	0.003736	-0.0016	0.001708	0.006554	-0.00138	0.015533	-0.00888	0.000139
FTSJ1	ENSG00000068438	-0.00046	-0.0094	0.004247	0.000165	-0.00301	-0.00622	-0.01016	-0.00164	0.005221	-0.00098	0.002545	-0.00143	-0.00364
PRR11	ENSG00000068489	0.007637	0.007567	0.003273	-0.00174	0.004195	0.005358	0.002667	-0.00087	0.004012	-0.00079	0.005641	-0.01189	-0.00365
ATP11A	ENSG00000068650	-0.01935	0.004922	-0.01959	0.002809	0.027903	-0.00037	0.006973	0.002579	-0.00096	0.006011	-0.00082	-0.00211	-0.00617
POLR1A	ENSG00000068654	-0.00356	-0.00305	-0.00381	0.003451	0.004031	-0.00423	-0.00907	0.000433	0.00383	-0.00093	-0.0004	-0.00394	-0.00732
LAPTM4A	ENSG00000068697	-0.00097	0.011233	-0.00256	0.00823	-0.00093	0.000291	0.002012	0.000944	0.003865	-0.00261	0.008039	-0.00354	-0.00112
TTC7A	ENSG00000068724	0.001147	0.009053	-0.009	-0.00808	-0.00295	0.00071	-0.00768	0.002637	0.004471	0.002885	0.004324	-0.00173	-0.01862
IP6K2	ENSG00000068745	-0.00328	-0.01251	-0.00793	-0.00905	-5.41e-05	0.009311	-0.00089	0.004751	0.002921	0.00187	0.013445	-0.00868	-0.0035
SRBD1	ENSG00000068784	-0.01021	-0.01435	-0.00502	-0.00599	0.00912	-0.00189	-0.00487	0.003018	0.002509	0.002295	0.007143	0.003133	0.016604
KIF2A	ENSG00000068796	-0.01204	-0.00367	-0.00927	0.001829	0.001718	0.003149	0.004909	0.003411	-0.00273	0.002654	0.010157	-0.00425	0.004465
RASGRP2	ENSG00000068831	-0.0043	0.010742	-0.00457	0.01069	0.012488	-0.00762	0.00907	0.000398	0.003451	-0.00229	0.00811	-0.0119	-0.01136
PSME4	ENSG00000068878	-0.00516	-4e-05	0.001468	-0.01114	-0.00813	0.003309	0.000282	0.001834	0.003817	0.003939	0.012103	-0.00138	-0.00173
IFT80	ENSG00000068885	-0.00678	-0.00051	-0.00229	-0.01252	0.008902	0.012435	0.013421	-0.0017	0.005351	-0.00127	0.007228	-0.00117	0.000628
SIRT2	ENSG00000068903	0.002153	0.00895	-0.00686	0.005776	-0.00928	0.002282	-0.01083	0.003812	0.002008	0.002263	0.008384	-0.00049	-0.00021
ERLEC1	ENSG00000068912	0.004794	-0.00674	0.004153	0.007071	-0.00658	0.000484	-0.00282	0.004246	0.001697	-0.00065	0.011317	-0.00193	0.001308
PPP2R5B	ENSG00000068971	0.006695	0.005088	-0.00694	-0.00548	-0.00332	-0.00209	-0.0012	-0.00023	0.004177	-0.00069	0.010301	-0.00605	0.00341
PITX1	ENSG00000069011	-0.0043	-0.00772	0.004881	0.007181	0.027424	0.001951	0.023914	0.00215	0.00576	-0.00176	0.007666	-0.0034	-0.00967
MAST4	ENSG00000069020	-0.00422	0.018322	0.008625	-0.00199	-0.01578	-0.01456	0.004302	-0.00137	0.00546	0.002443	0.006307	0.003622	-0.00952
SDK2	ENSG00000069188	-0.01611	0.008538	0.005053	0.003899	0.005524	-0.00777	-0.00526	0.001282	-0.00133	-0.00055	-0.00217	0.001719	-0.0025
NUP133	ENSG00000069248	-0.00522	-0.00022	0.004424	0.00213	-0.00189	0.005203	-0.00082	0.004617	0.001783	0.001582	0.006209	-0.00209	-0.00539
NUCKS1	ENSG00000069275	0.004166	-0.00556	0.010974	0.004428	-0.00335	0.004305	0.001826	0.005205	0.012235	-0.00134	0.003818	-0.01446	0.003022
VPS35	ENSG00000069329	-0.0053	0.001981	0.00582	-0.00034	-0.00393	0.000543	-0.00059	0.002196	0.006084	0.003775	0.012533	-0.01091	0.000305
DNAJA2	ENSG00000069345	-0.00909	-0.02079	-0.0042	0.001714	0.004127	-0.0072	-0.00793	0.000188	0.005442	-0.00363	0.004479	-0.01695	-0.00132
BCL3	ENSG00000069399	-0.00336	-0.00665	-0.01533	0.010939	0.005791	-0.00653	-0.0037	0.000829	0.002678	0.002287	0.008034	0.001875	0.0104
KCNAB2	ENSG00000069424	0.001077	0.000378	-0.00948	-0.00148	0.004389	0.0037	-0.00745	0.002686	0.003878	-0.00209	0.005492	-0.00947	-0.00771
CLEC2D	ENSG00000069493	-0.00202	-0.00257	0.001638	-0.00341	-0.00228	-0.01349	-0.0038	-0.00152	0.007963	0.00102	0.007525	-0.00282	0.009696
FUNDC1	ENSG00000069509	-0.01002	-0.00658	-0.00319	-0.00609	-0.00597	0.004189	0.00594	0.003002	0.00446	-0.00077	0.003877	-0.00233	0.002155
RORA	ENSG00000069667	0.005657	0.018576	0.006309	-0.00771	0.008568	0.006674	-0.00252	0.002147	0.00209	-0.00099	0.010575	0.001782	0.000813
TGFBR3	ENSG00000069702	0.002785	0.000742	-0.00683	0.000727	0.016965	-0.01637	-0.00896	0.00088	0.004653	-0.00158	0.010824	-0.00276	-0.00017
ATP1B3	ENSG00000069849	0.000833	-0.00638	0.00935	-0.00241	-0.00787	0.00132	-0.0059	0.006138	0.002784	0.001359	0.006511	-0.01033	0.00192
NEDD4	ENSG00000069869	-0.00665	0.008262	-0.00246	0.002725	0.00286	-0.0162	-0.01716	-0.00075	-0.00101	-2.59e-05	0.000831	-0.00054	-0.00154
PIGB	ENSG00000069943	-0.0004	-0.00565	-0.00196	0.010414	0.00377	-0.00178	-0.00153	0.002861	0.002972	0.001934	0.005696	-0.00055	0.001462
MAPK6	ENSG00000069956	-0.00298	-0.01256	0.005131	-0.01137	0.000882	0.006164	-0.00414	0.005667	0.00099	0.000791	0.00168	-0.00272	-0.01104
GNB5	ENSG00000069966	4.65e-05	0.012792	0.010838	0.003714	0.003368	-0.00962	0.004203	0.001501	0.004072	0.001113	0.011922	0.002819	0.006963
RAB27A	ENSG00000069974	0.011509	0.012978	-0.0046	-0.00774	0.008146	-0.00296	-0.00333	0.000389	0.00519	0.000996	0.011459	0.002161	-0.00086
HDHD5	ENSG00000069998	-0.00295	0.006141	0.001912	0.01023	-0.00137	-0.0049	0.004466	0.000742	0.007037	0.000771	0.00968	-0.00351	-0.01009
UFD1	ENSG00000070010	-0.00285	0.000342	-0.00838	-0.00045	0.000306	-0.00683	0.006115	0.004146	0.000517	0.0056	0.010832	-0.00881	0.005389
LRP6	ENSG00000070018	-0.00968	0.019011	0.004892	0.01094	0.01579	-0.0053	0.004653	0.001073	-0.00187	-0.00305	0.000768	0.005181	0.001091
PHRF1	ENSG00000070047	-0.00421	-0.00949	-0.00212	-0.00668	0.003807	-0.00049	-0.00586	0.002648	0.004752	0.003659	0.011942	-0.00885	0.012316
ELP1	ENSG00000070061	-0.00828	-0.00539	0.001822	-0.00334	0.005535	-0.00166	-0.00444	0.001266	0.006315	-0.00245	0.009787	-0.00677	0.013594
NUCB2	ENSG00000070081	0.009674	0.006691	0.005815	-0.00198	-0.00223	0.018359	0.001586	0.000547	0.006334	0.001593	0.005561	-0.00362	0.010952
PTPN3	ENSG00000070159	-0.00524	0.004225	0.006807	0.005748	0.006842	-0.00485	-0.00346	-0.00089	0.003424	-0.00131	0.002885	0.000803	0.002818
SPTB	ENSG00000070182	-0.02372	0.015794	0.001545	-0.00041	0.016049	-0.00497	0.00337	0.000495	-0.0002	-0.0032	0.004162	-0.00245	-0.00458
DAPP1	ENSG00000070190	-0.00858	0.002019	-0.00427	-0.00075	0.001189	-0.00153	0.000232	0.002229	0.002457	0.002678	0.005494	-0.00285	0.001637
SLC44A1	ENSG00000070214	-0.00114	0.004664	0.00271	-0.01488	-0.02327	-0.00815	-0.00215	-0.00159	0.004872	0.000718	0.016346	-0.00095	-0.00102
TMEM260	ENSG00000070269	0.000341	0.007559	0.004049	-0.00723	0.012353	-0.01084	-0.00396	0.001186	0.00189	-0.00093	0.000922	0.000668	0.000833
SMG6	ENSG00000070366	-0.00418	-0.00459	-0.00562	-0.00465	0.008153	-0.00751	-0.00467	-0.00031	0.006919	8.8e-05	0.010403	-0.00473	-0.00132
EXOC5	ENSG00000070367	-0.00683	-0.00231	0.000933	-0.00864	0.000462	0.001834	-0.00192	0.00474	0.001141	0.00224	0.00935	-0.00461	-0.00226
CLTCL1	ENSG00000070371	-0.0007	0.013331	0.018253	-0.00033	0.001291	0.020141	-0.00965	-0.00066	-0.00284	-0.00098	-0.00238	-0.00048	0.005294
FSTL3	ENSG00000070404	0.002303	0.010795	0.01629	0.011362	0.006712	-0.01048	0.000636	0.001918	0.000885	0.000747	0.001191	-0.00034	-0.00265
DGCR2	ENSG00000070413	0.005751	0.014126	-0.01898	-0.00033	-0.01011	-0.00749	0.00225	0.004871	0.001423	0.002496	0.01225	-0.00289	0.008474
RNF126	ENSG00000070423	0.006181	0.002433	-0.00399	-0.00378	-0.00232	0.001264	0.002183	0.000744	0.009106	-0.00135	0.008068	-0.00723	-0.01526
MNT	ENSG00000070444	-0.00384	0.002986	-0.00911	-0.00376	-0.00368	0.013102	0.003413	0.00251	-0.00089	0.002407	0.004623	-0.00555	0.004929
ZXDC	ENSG00000070476	-0.01467	0.001876	-0.014	0.00627	0.011058	0.002838	-0.00732	0.003495	-0.00343	-0.00082	0.000775	0.005506	-0.00131
JMJD6	ENSG00000070495	-0.00111	0.000822	0.002486	0.004066	-0.00192	-0.01098	-0.0033	0.00036	0.004911	-0.00019	0.006564	-0.0081	-0.01003
POLB	ENSG00000070501	-0.00544	-0.00673	0.001003	0.004883	-0.00026	0.000459	0.001135	0.001727	0.001636	0.000288	0.005895	0.003798	0.005594
WIPI1	ENSG00000070540	0.012492	0.005431	0.000175	0.004125	-0.00341	0.024736	0.00878	0.002955	0.003498	0.000752	0.007352	-0.0013	0.001792
GBA2	ENSG00000070610	0.005827	0.009527	0.000125	-0.00645	0.004188	-0.00483	-0.00338	0.003195	0.003666	0.006274	0.008544	0.000928	0.005264
NDST1	ENSG00000070614	-0.00507	0.005441	-0.01213	0.012507	-0.00161	0.0016	-0.00026	-0.0016	0.003559	-0.00094	0.011072	-0.00411	-0.01041
ASNS	ENSG00000070669	0.011922	-0.0009	0.014463	-0.01719	0.023852	-0.00871	-0.01084	0.00171	0.001045	0.001151	0.009033	-0.00434	-0.00481
AP3M2	ENSG00000070718	-0.0051	0.002063	0.008112	-0.01555	-0.00061	0.000935	-0.00415	0.004132	-0.00045	-2.31e-06	0.003101	0.000589	0.001148
ST6GALNAC2	ENSG00000070731	-0.00347	0.006444	-0.01102	-0.00326	-0.00015	-0.01119	-0.0074	-0.00126	0.002552	0.002168	0.003052	0.009425	-0.00344
PABPC1	ENSG00000070756	-0.00082	0.004732	0.004488	-0.0009	-6.72e-05	0.000299	-0.00591	0.000553	0.012083	0.001731	0.007502	-0.01788	-0.0033
TESK2	ENSG00000070759	0.004256	0.002698	0.000187	-0.00351	-0.0151	0.014009	-0.01157	0.002031	0.002147	0.000905	0.003453	-0.00351	0.010332
CFAP20	ENSG00000070761	-0.01477	-0.00979	-0.00157	0.009555	0.008206	-0.00561	0.004372	-0.00217	0.00468	-0.00296	0.005382	-0.0047	2.68e-05
CSNK2A2	ENSG00000070770	-0.00404	-0.00332	-0.00352	-0.00665	0.006184	-0.00048	-0.00986	0.001802	0.002486	-0.00064	0.009372	-0.00103	0.002059
EIF2B3	ENSG00000070785	-0.00377	-0.01475	0.00584	-0.00014	0.002502	-0.00955	-0.00016	0.001484	0.001463	0.001446	0.0055	0.001318	0.001743
TCOF1	ENSG00000070814	0.002457	-0.00221	0.009558	-0.00064	-0.00324	0.000494	0.000262	0.004934	0.006574	-0.00262	0.005534	-0.00735	-0.01305
CDC42	ENSG00000070831	-0.01027	-0.00724	-0.01122	-0.00072	0.001734	-0.00383	-0.00252	0.002418	0.004633	0.00404	0.008294	0.002924	-0.00494
OSBPL3	ENSG00000070882	-0.01184	-0.01452	-0.00257	-0.01395	0.009624	-0.00486	-0.01263	0.000363	0.003374	-0.00112	0.001891	-0.01073	-0.00308
RAD18	ENSG00000070950	-0.00372	-0.00071	0.008244	-0.00179	-0.00115	0.001253	-0.00738	0.000625	0.003266	0.000476	0.00937	-0.00126	-0.0017
ATP2B1	ENSG00000070961	0.002238	0.012114	0.001725	-0.0011	-0.01307	0.003333	-0.00222	-0.00211	0.006519	0.003261	0.005937	-0.00609	0.011156
NCK2	ENSG00000071051	-0.00581	0.000335	-0.0044	-0.00485	0.005196	0.013222	-0.01945	0.001	0.003846	-0.00099	0.000313	-0.00187	0.007479
MAP4K4	ENSG00000071054	-0.00504	0.004012	-2.54e-05	-0.00018	-0.00126	0.006893	-0.00815	0.002716	0.000352	0.003751	0.006212	-0.00571	0.019011
MGAT4A	ENSG00000071073	-0.01269	-0.00113	0.002084	0.017117	0.009904	-0.00311	-0.00351	-0.0011	0.002334	-1.22e-05	0.006543	-0.00153	-0.00119
RPL31	ENSG00000071082	-0.00062	-0.00089	0.002136	0.005655	0.001525	0.00112	-0.00618	-0.00136	0.012373	0.001157	0.004219	0.001531	-0.02356
WDR1	ENSG00000071127	-0.00735	-0.0058	-0.00967	-0.0043	0.002142	-0.00971	-0.00241	0.00016	0.010882	0.001976	0.012988	-0.01021	-0.00723
SNX13	ENSG00000071189	-0.00538	0.007813	-0.0004	-0.00571	0.006613	0.01215	0.003116	0.004196	0.002916	0.002556	-0.00226	-0.0014	0.004455
ARHGAP10	ENSG00000071205	0.006118	0.01134	0.006194	0.007801	0.031177	-0.01879	-0.0121	-0.00041	0.002354	-0.0018	0.004981	-0.00429	0.001375
RPS6KA2	ENSG00000071242	0.002406	0.008053	0.005685	-0.00577	0.010165	-0.00373	-0.00256	0.000782	0.000838	0.002031	0.001612	-0.00281	-0.00506
ING3	ENSG00000071243	-0.00622	0.001709	-0.00823	0.004392	0.016142	0.000919	-0.00309	0.004205	0.001113	0.000913	0.001105	0.000539	-0.00479
VASH1	ENSG00000071246	-0.01638	0.010719	0.002434	0.005374	0.001776	0.000843	0.00134	-0.00204	-0.00215	0.000531	-0.00112	0.001138	0.001202
LMCD1	ENSG00000071282	-0.01215	0.016138	-0.00533	-0.00657	0.005909	0.003247	-0.00357	-0.0001	-0.00075	0.002667	0.001587	0.002295	0.000223
BUD23	ENSG00000071462	0.002394	0.0006	0.003075	0.010349	0.001304	0.001839	-0.00481	0.003326	0.001227	0.005908	0.004654	0.002498	0.009106
SEL1L	ENSG00000071537	0.003937	-0.00143	-0.00347	-0.00045	-0.00562	-0.00383	-0.00741	-0.00111	0.003829	0.002521	0.015106	-0.01105	0.002784
TRIP13	ENSG00000071539	-0.01237	-0.01221	0.007307	-0.00824	0.006762	0.002867	0.000296	-0.00182	0.000336	0.001492	-9.7e-05	-0.0082	0.002172
ATP6AP1	ENSG00000071553	0.011352	0.008892	-0.01039	0.001405	-0.00051	-0.00301	-0.00618	-0.00104	0.008685	0.002221	0.016994	-0.00956	-0.00813
TCF3	ENSG00000071564	0.003293	0.000322	0.007508	0.004774	-0.00025	0.005633	-0.01841	0.0031	0.005874	-0.00261	0.001831	-0.00089	-0.0029
TRIB2	ENSG00000071575	-0.01229	0.010858	-0.0275	0.000422	0.010388	0.020947	-0.00841	-0.00191	0.001074	0.001679	-0.00553	-0.01168	-0.0044
DAZAP1	ENSG00000071626	0.003154	0.003692	0.005949	-0.00033	-0.0002	0.000246	-0.00341	-0.00079	0.004524	0.002175	0.004432	-0.01879	-0.01832
MBD3	ENSG00000071655	0.015031	0.009667	0.001225	-0.01028	0.003037	0.001229	-0.0066	0.004548	0.004462	0.001248	0.004899	-0.00021	0.017396
HLTF	ENSG00000071794	-0.005	-0.00162	0.011086	-0.00185	-0.00587	0.004803	-0.01455	0.000998	0.000664	-0.00102	0.003407	-0.00655	-0.00033
FAM50A	ENSG00000071859	0.012357	-0.00975	0.004009	-0.00842	-0.01058	0.00378	0.001226	0.001354	0.008858	0.00022	0.012703	-0.00056	-0.00408
FAM3A	ENSG00000071889	0.010263	0.002718	0.005925	-0.00499	-2.25e-06	-0.00367	-0.00453	0.001396	0.005253	0.001541	0.010578	-0.00215	-0.0051
CPSF1	ENSG00000071894	0.005791	0.006086	0.008112	-0.00879	-0.00162	0.002009	-0.00202	0.003639	0.002686	0.001386	0.007848	-0.00314	-0.01062
CYBRD1	ENSG00000071967	-0.00813	-0.00057	-0.00976	-0.01753	0.001231	0.018345	-0.00181	0.000581	-4.6e-05	-0.00274	0.009326	0.003697	-0.00522
PDCD2	ENSG00000071994	-0.00927	-0.00616	0.001637	0.001636	0.000257	-0.00067	-0.00451	0.00153	0.00275	0.00331	0.002953	-3.29e-05	-0.00367
RDH11	ENSG00000072042	0.005777	1.53e-05	-0.00081	0.000166	-0.00893	-0.01368	-0.00162	0.00494	0.009245	-0.00049	0.007769	-0.00979	0.014905
PRKACA	ENSG00000072062	-0.00743	-0.00272	-0.00557	-0.00304	0.005386	0.003119	0.002549	0.000457	0.005314	0.002505	0.005507	-0.00104	0.003471
ADGRL1	ENSG00000072071	0.010025	0.021289	0.009068	0.008725	0.014099	0.003006	-0.00169	0.001315	0.000219	0.001977	0.005231	0.003313	0.002947
ACTN1	ENSG00000072110	-0.02788	0.015713	0.002095	-0.00341	0.007268	-0.01264	0.00828	0.001638	0.000381	-3.26e-06	0.007131	0.001017	-0.00524
ZFYVE26	ENSG00000072121	-0.00474	0.002187	-0.01068	-0.00987	-0.00864	-0.0002	-0.00579	0.000813	0.008395	-0.00134	0.005186	0.007262	-0.00684
EPN2	ENSG00000072134	-0.00558	0.009602	0.003356	-0.01487	-0.01744	-0.01297	-0.01586	-0.00038	0.001432	-0.00111	0.003655	-0.00133	-0.00903
PTPN18	ENSG00000072135	-0.00696	-0.00413	0.00732	0.000907	0.006927	0.018494	0.00977	-0.00023	0.010309	0.005428	0.009346	0.001691	-0.01461
LIMS2	ENSG00000072163	-0.0188	-0.00093	-0.00459	0.003124	-0.00866	0.006324	-0.011	0.00139	-0.00386	0.000491	0.002619	-0.00329	-0.00491
SPEG	ENSG00000072195	-0.01751	0.015766	0.008524	0.005558	0.012798	-5.12e-05	-0.00327	4.96e-05	-0.00233	-0.0009	-0.00272	0.005505	-0.00026
ALDH3A2	ENSG00000072210	-0.0147	0.018643	0.00149	-0.01212	0.020957	0.002487	0.017167	0.001663	0.00114	-0.00029	0.000252	0.000344	0.00461
TFRC	ENSG00000072274	0.005632	-0.00482	0.00204	-0.00247	0.00667	0.015632	-0.0015	0.002143	0.003523	-0.00336	0.007759	-0.00146	0.005419
SREBF1	ENSG00000072310	0.009975	0.007608	-0.0079	-0.01002	-0.00706	0.001508	0.00328	0.001735	0.009834	0.002354	0.010096	-0.00403	-0.00097
AFF4	ENSG00000072364	-0.00496	0.005237	-0.0098	0.004804	0.003785	0.002679	-0.0052	-0.00054	0.004827	0.000886	0.006208	-0.00101	7.03e-05
UBE2D1	ENSG00000072401	-0.00847	0.001994	-0.01222	0.000365	-0.00108	0.000868	0.006898	0.003472	0.002052	0.002204	-0.00011	-0.00164	-0.00572
MPP5	ENSG00000072415	0.000592	0.004086	0.003747	-0.00992	-0.01331	-0.00283	-0.0109	-0.00125	0.005117	0.001353	-0.00066	-0.00279	-0.01095
SMC1A	ENSG00000072501	-0.00751	-0.01355	0.001347	-0.0147	0.003466	0.002515	0.001785	0.005376	0.00748	0.00389	0.003945	0.006806	0.014317
HSD17B10	ENSG00000072506	0.008781	0.00077	-0.0005	-0.00153	-0.00047	-0.00437	-0.00317	0.000302	0.004672	-0.00283	0.005736	-0.00514	-0.01055
MARK2	ENSG00000072518	0.00154	0.006229	-0.00985	-0.00456	-0.00105	0.000795	-0.0003	0.001182	0.006621	0.003684	0.013467	-0.00357	-0.0069
HMMR	ENSG00000072571	-0.00215	-0.01006	0.010063	0.003074	-0.00206	0.006525	0.00368	-0.0025	0.006795	0.002114	0.000252	-0.00379	-0.00372
CHFR	ENSG00000072609	-0.01936	-0.00665	-0.02069	-0.00484	-0.01005	-0.00651	0.002583	-0.00033	0.001082	0.001473	0.003435	0.002448	-0.01938
P4HA2	ENSG00000072682	-0.00141	-0.0016	-0.01358	0.01852	0.041427	-0.04799	-0.0177	0.000895	0.001996	0.002859	0.005482	-0.00223	-0.00035
FCGR2B	ENSG00000072694	-0.01644	0.003856	0.006019	0.009773	-0.03274	0.02691	0.011549	0.000395	0.001202	-0.00263	0.00327	-0.00723	-0.00193
NFATC3	ENSG00000072736	-0.01196	0.002023	-0.01159	-0.00771	-0.00423	0.001685	-0.00302	-0.00095	0.003098	0.001489	0.005887	-0.0059	-0.00894
TRNT1	ENSG00000072756	-0.01051	-0.00739	0.002627	5.58e-05	0.002594	-0.00046	-0.00031	0.002553	-0.00099	0.003602	0.006211	0.002223	0.009496
ACADVL	ENSG00000072778	0.007019	-0.00402	0.002031	-0.00533	-0.00619	-0.00274	0.001158	0.0023	0.010649	-0.00142	0.024991	-0.00175	-0.00473
STK10	ENSG00000072786	-0.00202	-0.00405	-0.01578	-0.00699	-0.00338	-0.00645	0.00076	0.003751	0.012512	0.005273	0.008775	0.00205	0.02089
FBXW11	ENSG00000072803	-0.00383	-0.00233	-0.00589	-0.00268	-0.00312	0.007528	-0.01357	0.003605	0.000311	0.00442	0.00662	-0.00253	0.008148
ACAP1	ENSG00000072818	0.011373	0.005982	0.008235	-0.00301	-0.00068	-0.00331	0.001426	0.006199	0.010089	0.001381	0.010442	-0.0019	-0.00014
DERL2	ENSG00000072849	-0.00392	-0.0038	-0.00017	0.001518	-0.00748	-0.00429	-0.00099	-0.0005	0.009938	-0.00125	0.008675	0.001725	-0.00279
SIDT1	ENSG00000072858	0.000269	0.001206	0.003759	0.017298	-0.01801	0.030186	-0.02292	-0.00058	0.000592	-0.00143	0.001458	0.006648	-0.00244
NDE1	ENSG00000072864	-0.00451	0.002023	-0.00733	-0.00479	0.00427	0.001707	-0.00024	-0.00215	0.008142	0.002787	0.006321	-7.16e-05	-0.00442
TMEM38A	ENSG00000072954	0.015745	0.005053	0.010039	0.002321	0.007499	-0.00598	-0.01723	0.001834	0.001496	-0.00069	0.002742	-0.00393	0.000446
AP1M1	ENSG00000072958	-0.0072	-0.00468	-0.00775	-0.00097	0.004204	-0.00626	-0.00179	-0.00152	0.006899	0.00204	0.002962	-0.00258	-0.00213
XRCC1	ENSG00000073050	-0.00483	-0.00391	0.005142	-0.00682	0.008211	0.001377	0.0038	0.001388	0.003465	0.002335	0.010865	-0.00455	0.004015
SCARB1	ENSG00000073060	0.015858	-0.00449	0.007389	-0.00276	-0.00286	-0.01403	-0.00723	0.004376	0.005539	0.001153	0.014891	-0.00532	0.009358
MCM2	ENSG00000073111	-0.00757	-0.01131	-0.00045	0.005381	0.00972	0.001157	-0.00899	0.005724	0.001516	0.000451	-0.00135	-0.00633	-0.00455
SELENOO	ENSG00000073169	0.010672	0.009466	-0.00197	-0.0103	0.004537	0.004275	-0.01861	0.000408	0.003514	0.001385	0.001247	0.004315	0.003609
TP63	ENSG00000073282	0.014376	0.008377	-0.00689	0.019194	0.001617	0.034115	-0.03969	-0.00019	0.002693	0.000915	-0.0008	0.007338	0.007837
ALPK1	ENSG00000073331	0.00134	0.004615	-0.00687	-0.00408	0.002336	-0.00104	-0.01047	0.00219	0.003633	-0.00033	0.009483	0.003513	-0.00715
LLGL2	ENSG00000073350	0.002781	0.018894	0.016324	-0.00615	0.004709	-0.00304	-0.00382	0.000372	0.002521	-0.00404	0.004257	-0.00423	0.002096
PDE8A	ENSG00000073417	-0.00135	0.007457	-0.00161	0.003123	-0.00764	0.015377	-0.00818	0.000881	-0.0003	-0.00053	0.000553	-0.00464	0.003897
CLCN4	ENSG00000073464	-0.01545	0.019988	-0.00797	-0.00275	-0.01118	0.005055	-0.02045	-0.00031	-0.00455	0.003214	-0.00426	0.001672	-0.00118
NLE1	ENSG00000073536	-0.00407	0.003493	-0.00788	0.005542	0.010805	-0.00808	-0.00394	0.002604	0.000424	0.004232	0.000823	-0.00627	-0.00226
SDHA	ENSG00000073578	0.005613	-0.00201	0.011831	-0.01066	-0.00763	-0.00442	-0.00435	0.002204	0.01378	-0.00399	0.015592	-0.00435	-0.00238
SMARCE1	ENSG00000073584	-0.00475	-0.0182	-0.00132	-0.00013	-0.00012	0.000217	-0.00899	-0.00014	0.008661	0.000835	0.004286	-0.00763	0.000191
GSDMB	ENSG00000073605	0.004809	0.012224	0.016455	-0.01236	0.006734	-0.00049	-0.00687	0.001419	0.004833	-0.0006	0.005474	-0.00782	-0.01636
KDM5A	ENSG00000073614	0.000633	0.0078	0.000364	-0.00399	-0.00388	0.002039	0.002851	0.000367	0.010097	0.001804	0.014076	-0.00901	-0.0133
IGF2BP2	ENSG00000073792	-0.01892	0.014663	-0.00264	0.022101	0.001792	0.002493	0.016192	-0.00027	-7.36e-05	-0.00032	0.003166	-0.0007	0.0007
MAP3K13	ENSG00000073803	0.003212	0.025888	0.004927	0.003655	-0.00969	0.002489	-0.00584	-0.00083	0.001495	0.002671	0.002231	-0.00621	-0.00567
ST6GAL1	ENSG00000073849	-0.00105	0.001904	-0.00794	-0.00377	-0.00517	0.002794	-0.01892	0.00352	0.002348	0.00457	0.010793	0.005011	-0.02498
TBX21	ENSG00000073861	-0.00627	0.003643	-0.01281	0.032639	-0.03122	0.022777	0.016235	0.002152	-0.00142	0.000934	0.010571	-0.00023	0.010137
FRY	ENSG00000073910	-0.02626	-0.00241	0.001972	-0.00903	-0.00376	0.004429	0.009313	0.004162	0.000274	0.00349	0.000333	0.003789	0.005952
PICALM	ENSG00000073921	-0.01331	0.004449	-0.00929	0.001783	0.00046	0.003312	0.012545	0.000371	0.007715	0.002403	0.011559	0.000786	-0.00916
NSF	ENSG00000073969	-0.01212	-0.00994	-0.00526	0.003891	0.001459	0.008336	-0.00077	0.001199	0.007066	-0.00113	0.00469	-0.0045	-0.00215
CLASP1	ENSG00000074054	-0.00947	-0.00599	-0.00521	-0.00313	0.002481	0.004001	-0.00796	0.004155	0.00123	-6.13e-05	-0.00108	0.001497	0.011919
MRPS34	ENSG00000074071	0.003211	-0.0111	0.015598	-0.00262	-0.00556	-0.00598	0.002027	0.00377	0.003275	0.001756	0.01699	-0.00668	0.000264
CLNS1A	ENSG00000074201	-0.01168	-0.0126	0.006471	0.002901	0.004606	-0.00049	-0.00166	-0.00135	0.00589	-0.00145	0.003894	0.004858	0.002789
TEAD2	ENSG00000074219	-0.00457	0.008468	0.011123	-0.00483	-0.00746	-0.00664	-0.00677	0.001125	-0.0017	0.001584	0.00045	-0.00082	-0.00032
EED	ENSG00000074266	-0.00803	-0.01622	0.001713	-0.00173	0.001278	-0.00287	-0.00683	0.002311	-0.00031	0.002774	0.00378	-0.00219	0.010444
TSG101	ENSG00000074319	-0.00797	-0.0032	-0.00373	0.002337	-0.00321	-0.00129	-0.00238	-0.00156	0.002142	-0.00219	0.004635	-0.00067	-0.00247
NCBP3	ENSG00000074356	-0.01057	-0.00467	-0.00178	-0.00036	0.004623	-0.00449	-0.00214	0.001264	0.003755	-0.00017	0.004574	-0.0039	-0.0106
ATP2A3	ENSG00000074370	0.000121	0.002184	-0.01646	-0.01199	-0.0053	0.009146	0.002251	0.002244	0.009795	0.002323	0.018737	0.004608	-0.00657
CA12	ENSG00000074410	-0.01657	0.008166	0.005623	0.00154	-0.00805	-0.00339	-0.0084	-0.00023	-0.00331	-0.00085	-0.00447	-0.00122	-0.00234
MGLL	ENSG00000074416	0.001225	-0.01276	0.012987	-0.0113	-0.01288	-0.01025	-0.01148	0.00408	0.00348	-0.00221	0.012031	-0.00469	-0.00196
BCS1L	ENSG00000074582	-0.0029	-0.00213	0.004596	0.000544	0.007079	-0.0056	-0.00625	0.004509	-0.00021	0.002931	0.004767	0.00023	-0.0083
DPP8	ENSG00000074603	-0.00891	0.000266	-0.00389	-0.00088	0.000218	0.000314	0.000842	0.000464	0.004682	-0.0028	0.012404	-0.00614	-0.00717
SLC24A1	ENSG00000074621	-0.00937	0.005842	-0.00119	-0.00413	0.002177	0.01032	-0.00961	0.000817	-0.00307	0.004615	-0.00352	0.000201	0.007174
ZNF532	ENSG00000074657	-0.00818	0.016354	-8.65e-05	0.017829	-0.00124	-0.00468	0.001164	-0.00075	0.006763	-0.00187	0.001632	-0.00411	-0.01229
LMAN1	ENSG00000074695	0.004695	-0.00244	0.009136	0.005327	-0.0088	-0.00036	-0.00827	0.003188	0.00341	0.001741	0.00964	-0.00184	0.002717
HACD3	ENSG00000074696	-0.00555	0.002792	0.005362	0.006629	0.00485	0.002314	-0.0114	-0.00192	0.001812	0.001711	-4.83e-05	-0.00157	-0.00953
IPCEF1	ENSG00000074706	-0.00454	-0.00763	-0.00493	-0.01415	-0.00189	0.011401	-0.01693	0.002793	0.004326	-0.00391	0.009381	0.008095	0.004362
ZZEF1	ENSG00000074755	-0.01118	-0.00032	-0.01211	-0.01168	0.001375	-0.00451	-0.0004	0.004008	0.007189	-0.00027	0.00908	-0.00576	-0.00498
ENO1	ENSG00000074800	0.007344	-0.00453	0.004284	0.004845	0.006775	0.009347	-0.00281	0.001955	0.007836	-0.00261	0.010995	0.001165	-0.00184
MYDGF	ENSG00000074842	0.012959	0.002883	-0.00397	0.011962	-0.01032	-0.00571	-0.01516	0.000887	0.002576	0.006882	0.008928	-0.00106	-0.01096
TUBE1	ENSG00000074935	-0.00041	-0.00047	0.016006	-0.00162	0.008027	-0.01474	-0.0053	0.0016	0.002485	0.002073	0.003149	0.001991	0.003603
ARHGEF10L	ENSG00000074964	-0.00745	0.014657	0.004221	0.000541	0.00406	0.011488	0.009745	0.000497	0.001929	-0.00112	0.001825	0.005498	0.006241
ACTR6	ENSG00000075089	-0.00778	-0.00183	0.004741	-0.0073	0.003206	-0.00416	0.00138	0.001326	0.005	0.000431	0.000917	-0.00207	-0.00599
TIPIN	ENSG00000075131	-0.00853	-0.01596	0.01178	-0.00195	0.005681	0.002183	-0.01059	-0.00119	0.004426	-0.00355	0.00066	-0.00181	-0.00783
SRI	ENSG00000075142	0.002732	0.000704	0.003898	0.002065	0.002232	-0.00372	0.001905	0.004608	0.002858	0.002548	0.006326	-0.00076	0.000919
EIF4G3	ENSG00000075151	-0.00698	-0.00628	-0.00128	-0.0034	0.001814	0.006715	-0.0032	0.002878	0.003211	0.003557	0.012498	-0.00421	0.005384
NUP37	ENSG00000075188	-0.0035	-0.00894	0.005635	-0.00412	0.003221	-0.0065	0.002765	0.002392	0.001382	0.002989	0.007446	-0.00728	0.000464
GTSE1	ENSG00000075218	0.008158	0.006916	0.00786	-0.00467	-0.00047	0.008709	0.002801	-0.00236	0.002377	0.003595	0.00429	-0.0086	-0.01939
TTC38	ENSG00000075234	-0.00536	0.001563	0.004547	0.013917	0.008711	0.00732	-0.00738	0.000498	-0.00092	-0.0002	-4.44e-05	0.007393	-0.00312
ACAT1	ENSG00000075239	-0.00367	-0.00601	0.027067	-0.00249	-0.00337	0.004861	0.001643	0.001002	0.002985	0.000728	0.007662	-0.00538	-0.0147
GRAMD4	ENSG00000075240	-0.00308	-0.00449	0.001684	-0.00736	-0.00059	0.013051	0.000548	0.002114	1.61e-06	0.0027	0.004372	0.003207	0.007431
CELSR1	ENSG00000075275	0.004234	0.03315	0.002407	0.005441	0.019432	0.001521	0.00745	0.000576	-0.00013	0.005007	0.007953	-0.00282	0.002833
ZNF638	ENSG00000075292	-0.00435	0.002096	0.003521	-0.00319	0.006174	0.001292	-1.58e-05	0.00214	0.004859	0.000634	0.009717	-0.00377	-0.00049
SLC25A40	ENSG00000075303	-0.00537	0.010113	-0.00061	-0.00366	-0.00073	0.005586	0.003787	-0.00196	0.004522	0.0003	0.000385	-0.00263	-0.00829
TIMM21	ENSG00000075336	-0.00466	-0.01161	-0.0004	-0.0003	0.002289	-0.0046	0.003574	0.003365	0.003926	0.003804	0.005689	0.005225	0.005264
ADD2	ENSG00000075340	-0.02367	0.011513	0.010406	0.005599	-0.00266	-0.00462	-0.00552	-0.00088	-0.00249	-0.00012	-0.00739	0.002211	0.004855
RASAL2	ENSG00000075391	-0.01172	0.015559	0.011261	0.002035	-0.00215	0.003022	-0.01061	-0.0003	-0.00044	-0.00199	-0.00018	0.004558	0.003343
VPS9D1	ENSG00000075399	-0.00369	0.008105	-0.01488	0.001602	0.006844	-0.00328	-0.00787	0.001044	0.002955	-0.00173	0.007304	0.000194	-0.00489
ZNF37A	ENSG00000075407	0.001704	0.004852	0.006456	-0.00475	-0.003	0.000228	-0.01332	0.000485	0.003468	-0.00102	0.004925	-0.00557	-0.00232
MARK3	ENSG00000075413	-0.00188	0.005475	-0.00217	0.002652	0.002195	-0.00237	0.000427	0.005457	0.003322	0.000225	0.005934	-0.00113	0.009594
SLC25A3	ENSG00000075415	-0.00139	7.8e-05	0.004914	-0.00463	0.005787	-0.00486	0.002706	-0.00415	0.006211	0.002166	0.016959	-0.00426	-0.00242
FNDC3B	ENSG00000075420	-0.0078	0.003403	0.005564	-0.01113	-0.02056	-0.00818	0.005975	0.003722	0.003409	-0.00054	0.004581	0.00661	-0.01148
FOSL2	ENSG00000075426	-0.02028	0.018265	-0.00389	-0.00181	-0.0119	0.010304	0.012823	0.002637	0.002136	-0.0003	0.002307	0.001114	0.001184
FRYL	ENSG00000075539	-0.00409	0.004149	0.001864	-0.00982	-0.00422	0.004558	0.002939	0.003243	0.002072	-0.00054	0.003125	-0.0059	-0.0028
TMEM131	ENSG00000075568	-0.00519	-0.00544	-0.00067	-0.0031	0.003788	0.018994	-0.00501	0.002442	0.002363	0.001657	0.005255	0.002447	0.004422
FSCN1	ENSG00000075618	0.013925	-0.02041	-0.00457	0.002529	0.005905	0.013565	-0.00788	0.002498	0.006672	-0.00055	0.00277	0.000655	-0.0091
ACTB	ENSG00000075624	-0.00926	-0.01947	-0.00881	0.003062	0.007366	-0.00437	0.003866	0.002673	0.01065	0.000236	0.020191	-0.01396	0.008272
PLD1	ENSG00000075651	-0.01793	0.010909	0.001374	0.00319	-0.00098	0.012881	-0.00135	-0.00027	-0.00139	-0.00056	-0.0051	-0.00129	0.001017
WDR62	ENSG00000075702	0.00555	0.004704	0.016581	-0.01074	0.005407	0.000231	-0.0055	-0.00272	0.003678	-0.0021	0.002378	-0.00681	-0.00252
DLG1	ENSG00000075711	0.005687	0.008995	0.015145	-0.00575	0.006922	0.006721	-0.00095	0.003313	0.006159	-0.00263	0.003799	-0.00481	0.009789
RAB7A	ENSG00000075785	-0.01295	-0.00597	-0.00167	0.004933	0.000879	0.0035	0.007014	0.000156	0.002745	0.004433	0.008371	-0.00312	-0.01617
BCAP29	ENSG00000075790	-0.00071	0.007815	0.01225	0.00238	-0.01353	-9.25e-05	0.006695	0.000498	0.007774	-0.0019	0.008276	-0.00319	-0.01805
SEC31B	ENSG00000075826	0.005692	0.006662	0.008243	0.000167	0.00387	0.002831	-0.01022	0.000973	0.003878	-0.00026	0.009762	0.004605	0.008997
SART3	ENSG00000075856	-0.00279	-0.00401	0.0014	-0.00789	0.002522	-0.0056	-0.00244	0.002393	-0.00082	-0.0008	0.008852	-0.00418	0.002005
ARHGAP15	ENSG00000075884	-0.01004	-0.00332	0.007396	-0.00385	0.002325	0.00509	0.006893	-0.00103	0.007085	-0.00417	0.006224	-0.00139	-0.00168
EXOSC7	ENSG00000075914	0.002586	-0.00188	0.000788	0.001064	0.002034	-0.00424	0.004047	-0.00014	0.007095	-0.0017	0.008322	-0.01177	-0.009
KIFAP3	ENSG00000075945	0.005671	0.009842	0.012989	0.019243	-0.00408	0.029658	-0.00838	0.00036	-0.00129	-0.00147	0.003663	-0.00346	-0.01007
MKRN2	ENSG00000075975	-0.00991	-0.00408	-0.00696	0.003468	-0.00226	-0.0044	-0.00164	0.004545	-0.00029	0.000613	0.003152	-0.00026	0.002537
MCM6	ENSG00000076003	-0.01029	-0.01335	0.013414	-0.00351	0.00791	0.000344	-0.00784	0.002301	-0.00084	0.00127	0.004698	-0.00374	-0.01218
REXO2	ENSG00000076043	-0.00509	-0.00778	0.010027	-0.00102	-0.00457	-0.01686	0.000373	0.002385	0.003505	0.000243	0.002827	-0.00792	-0.00638
RBM7	ENSG00000076053	-0.00482	-0.00251	0.008808	-0.00141	-0.00446	-0.00108	-0.00372	0.003314	0.00211	0.002601	0.005167	-0.00019	0.009707
RBMS2	ENSG00000076067	-0.00571	0.009289	0.012435	5.82e-05	0.016349	-0.00413	0.000903	0.000125	0.003739	-0.00229	0.005645	-0.00297	-0.00567
BAZ2A	ENSG00000076108	0.000514	0.003182	-0.00792	-0.01083	-0.00274	-0.00259	-0.00357	-0.00011	0.010304	0.003079	0.006937	-0.01085	-0.00185
PTPN23	ENSG00000076201	0.001436	0.005938	-0.00167	-0.01089	-0.00879	-0.00298	-0.00305	0.002259	0.010552	-0.00158	0.008399	0.001361	-0.00927
MLH1	ENSG00000076242	-0.00655	-0.00744	0.005808	-0.00252	0.008996	-0.00258	-0.00292	-0.0003	0.004289	-0.00048	0.007334	-0.0056	-0.00282
UNG	ENSG00000076248	-0.0093	-0.008	0.014287	-0.00119	0.011169	-0.00072	0.008994	-0.00099	0.003541	-0.0048	0.004058	-0.0073	-0.00869
KLHL20	ENSG00000076321	-0.0041	0.000165	0.003775	0.003115	0.00166	0.003461	-0.0132	0.000909	-0.00146	0.000856	-0.0005	0.000285	0.004584
SLC46A1	ENSG00000076351	-0.00064	0.01353	0.00154	-0.01761	-0.01261	-0.00559	0.010499	4.81e-06	0.002606	0.002292	0.007041	-0.0042	0.002925
PLXNA2	ENSG00000076356	-0.01373	0.008953	0.00483	0.00159	0.02069	-0.02102	-0.00692	0.000214	-7.25e-05	-0.00077	-0.00056	-0.00043	0.004206
SPAG5	ENSG00000076382	-0.00308	-0.01108	0.006574	-0.0006	0.004885	0.001281	-0.00611	0.002685	0.001523	0.003262	0.00609	-0.00396	-0.00913
ANKRD13A	ENSG00000076513	-0.00932	0.002384	-0.00347	-0.00421	-0.00145	0.007614	0.009317	-0.0005	0.005641	0.002735	-0.00363	-0.0091	-0.00065
TPD52	ENSG00000076554	-0.004	-0.00717	0.0108	0.004197	0.006726	0.017928	-0.00126	-0.00206	0.00185	-0.00014	0.001021	-0.01162	0.009208
ACACB	ENSG00000076555	-0.00575	0.017018	0.022431	0.001539	0.02756	5.08e-05	0.011556	0.002473	0.000313	0.000485	0.0018	0.000652	-0.00091
TRAF4	ENSG00000076604	0.009381	-0.00076	-0.00353	-0.00124	0.003588	0.004754	-0.01103	0.002638	0.006096	0.003806	0.010207	-0.00281	-0.00899
PAG1	ENSG00000076641	0.001274	0.007885	-0.00807	0.003526	0.019249	0.020288	0.009656	-0.00158	0.007525	0.002283	0.009999	-0.00127	-0.01315
GPATCH1	ENSG00000076650	-0.00485	-0.00161	-0.00384	-0.00905	0.00933	0.002613	-0.00205	0.005374	0.003684	0.002659	0.006442	-0.0004	0.003975
ICAM3	ENSG00000076662	0.003011	-0.01664	-0.01782	0.013525	-0.00822	-0.00662	-0.01346	0.007099	0.004297	-0.00043	0.017979	0.008349	0.001877
NT5C2	ENSG00000076685	-0.01598	-0.00342	-0.01227	0.006083	0.00417	0.003644	0.001267	0.002576	-0.00057	0.007769	-6.85e-05	-0.00057	0.000559
MCAM	ENSG00000076706	-0.01221	0.009543	0.001519	-0.0014	0.005086	-0.00738	-0.01355	-7.68e-05	-0.00071	0.000825	-0.00184	0.00095	0.001257
MBNL3	ENSG00000076770	-0.01564	0.00118	-0.02154	0.011774	0.001691	-7.88e-05	-0.01632	0.001705	-0.00183	-0.00058	0.003965	0.005545	0.003799
CAMSAP3	ENSG00000076826	0.006908	-0.00516	0.013752	0.007338	0.03288	0.007266	-0.01028	0.001311	0.001714	-0.00199	0.003514	0.00897	0.002995
XAB2	ENSG00000076924	0.004192	0.002815	-0.00025	-0.00315	-0.00375	-0.00424	-0.01173	0.000735	0.005002	0.0024	0.010191	-0.00178	-0.00057
ARHGEF1	ENSG00000076928	0.00128	0.007721	-0.00672	0.000762	-0.00364	0.003177	0.006583	0.003988	0.007958	0.004751	0.010862	-0.00331	0.000108
STXBP2	ENSG00000076944	0.003115	0.020786	-0.00152	-0.00178	-0.01821	0.004061	-0.00269	-8.1e-05	0.004809	-0.00309	0.008073	-0.00127	-0.00893
MAP2K7	ENSG00000076984	0.007254	0.005421	-0.00409	-0.00771	0.00079	0.004684	-0.00327	0.003022	0.003749	0.003046	0.008387	8.16e-05	0.000548
DGKD	ENSG00000077044	-0.00406	0.003867	-0.00891	0.001912	-0.00135	0.006587	-0.01246	0.001751	0.000748	0.005115	0.006833	-0.00595	-0.00462
TOP2B	ENSG00000077097	-0.00527	-0.00444	0.000397	-8.79e-05	0.003313	0.013408	-0.00234	0.003099	0.000335	0.00326	0.011603	-0.00481	0.009842
TM9SF3	ENSG00000077147	-0.00287	-0.00635	-0.00401	0.001965	-0.00358	-0.00324	-0.00208	0.001573	0.013797	0.001505	0.012269	-0.00449	-0.00384
NFKB2	ENSG00000077150	0.020401	-0.0128	-0.00647	0.004104	-3.07e-05	-0.01086	-0.02529	0.000425	0.007519	0.003119	0.005955	-0.00161	-0.00923
UBE2T	ENSG00000077152	-0.0047	-0.01463	0.016687	0.001041	-0.00128	0.005725	-0.00781	6.56e-05	0.001947	-0.00177	0.002039	-0.00721	-0.0017
PPP1R12B	ENSG00000077157	-0.00753	0.005049	0.006726	-0.01	-0.01169	0.002417	-0.00306	-0.00191	0.004314	-0.00193	0.001902	-0.00736	0.002143
DNAJC10	ENSG00000077232	-0.00509	-0.00152	0.003654	0.000467	0.00011	0.014037	-0.0019	-0.0005	0.007216	-0.00121	0.009161	-0.0025	-0.00409
GTF3C1	ENSG00000077235	-0.00036	-0.00284	-0.00063	-0.00625	-0.00378	0.001235	-0.00472	0.003989	0.003901	0.001691	0.013383	0.003281	0.002897
IL4R	ENSG00000077238	-0.00555	0.007999	-0.00375	-0.00684	-0.01036	-0.00782	-0.00768	0.002688	0.004678	0.004885	0.015339	0.000784	9.86e-05
USP33	ENSG00000077254	-0.00686	0.001816	-0.00254	-0.00132	-0.00357	0.004747	0.002475	0.000441	0.005462	0.000848	0.006001	-0.00354	0.001556
SNRPA	ENSG00000077312	0.002257	-0.01304	0.018551	-0.0051	9.31e-05	-0.00176	-0.00484	0.003004	0.002804	0.007036	0.002879	0.00179	-0.00449
EXOSC5	ENSG00000077348	0.005234	0.00567	0.011359	0.010877	0.005181	0.000185	-0.00017	0.001344	0.000922	0.002831	0.005308	-0.00351	0.007096
DYNC1I2	ENSG00000077380	0.000856	-0.00139	0.006252	-0.0021	-0.00326	-3.25e-05	0.004032	0.000735	0.005422	0.002928	0.006303	0.001058	-0.00333
APBB1IP	ENSG00000077420	-0.01149	-0.0012	-0.01225	-0.00168	0.006292	0.0018	0.007189	0.000606	0.007478	-0.00016	0.011517	-0.00712	-0.00287
LRCH4	ENSG00000077454	0.005959	0.009913	-0.00643	0.005612	0.001108	0.006748	-0.00024	-0.00086	0.008523	-0.00152	0.007762	0.000907	-0.00657
FAM76B	ENSG00000077458	-0.0129	-0.00542	-0.00074	0.00317	0.007713	0.004226	-0.00119	0.00163	0.005141	0.001781	0.002376	0.003743	-0.00301
SIRT6	ENSG00000077463	0.010714	0.008353	0.002316	-0.00225	0.010361	-0.00138	-0.00352	0.001773	0.006414	0.000858	0.007669	-0.00531	-0.00109
POLD3	ENSG00000077514	-0.00061	-0.00055	0.008837	-0.00866	0.006494	0.001375	-0.0023	-0.00026	0.004477	-0.00178	0.00106	-0.00379	-0.00082
CAPZB	ENSG00000077549	-0.00214	-0.00204	-0.00607	-0.0017	-0.00051	0.00157	0.001985	0.004557	0.009005	0.005394	0.012738	0.005616	-0.0074
JADE1	ENSG00000077684	-0.0033	0.007126	0.001121	-0.00563	0.005383	-0.00488	0.005668	0.00248	0.006215	0.000663	0.008597	-0.00121	0.011309
SLC25A43	ENSG00000077713	0.000233	-0.00304	0.022232	0.030058	0.005751	0.009135	-0.00767	0.00077	0.002249	-0.00065	0.004471	0.003061	0.002741
UBE2A	ENSG00000077721	-0.0096	-0.00363	-0.00161	0.004076	0.001512	0.008393	-0.00895	0.002772	-0.00134	0.003205	0.006666	-0.00183	0.013294
FGFR1	ENSG00000077782	-0.0198	-0.00725	-0.01819	0.015274	0.004151	-0.01238	0.007598	-0.00051	0.00197	-0.00056	0.007519	-0.00487	-0.00148
MAP2	ENSG00000078018	-0.01588	0.008876	0.016334	0.003045	0.004423	0.003822	-0.00381	0.000165	-0.00202	-0.00032	-0.00299	0.002582	0.001261
PIAS2	ENSG00000078043	0.003455	0.007798	0.01251	0.001386	-2.65e-05	-0.00057	0.001269	0.002941	0.004237	-0.0018	0.013019	4.21e-06	0.009053
ARAF	ENSG00000078061	0.006937	0.006641	-0.0023	-0.00715	-0.01135	-0.00505	0.005103	0.005516	0.003086	0.000701	0.014107	-0.01154	-0.0028
MCCC1	ENSG00000078070	-0.0007	-0.00886	0.011011	0.006791	-0.0018	-0.00191	0.001332	-0.00054	0.006025	0.000924	0.008018	-0.00011	-0.00577
LAMP3	ENSG00000078081	0.005588	-0.00594	-0.0209	0.010184	0.003616	0.00537	-0.03489	-2.32e-05	0.00289	3.24e-05	0.004637	-0.00049	0.006559
ACER3	ENSG00000078124	0.004955	0.011257	0.007479	0.002229	-2.61e-05	0.003923	-0.00794	0.000349	0.002822	-0.00027	0.002749	-0.00175	0.00273
UBE2K	ENSG00000078140	-0.00351	-0.00744	-0.00388	0.003957	0.002819	0.001076	-0.00137	0.006657	0.000292	-0.00083	0.008644	-0.00399	-0.00627
PIK3C3	ENSG00000078142	0.001079	0.005087	-0.00045	0.000757	-0.00358	0.005583	-0.00508	0.004856	0.000339	0.001783	0.005105	0.000203	-0.00155
N4BP2	ENSG00000078177	-0.00189	0.007255	0.009555	-0.01029	0.001763	0.011076	-0.00703	-0.00078	0.004711	-0.00396	0.00344	-0.00212	-0.00105
TIGAR	ENSG00000078237	-0.00823	-0.00297	-0.00617	0.005913	-0.00557	-0.01557	0.013205	0.000277	0.005342	0.003086	0.003695	-0.0038	-0.01051
TULP3	ENSG00000078246	-0.00241	-0.00771	0.00252	0.00091	0.004517	0.001804	-6.28e-07	0.001248	0.003556	0.001719	0.007226	-0.00472	0.008308
SYNJ2	ENSG00000078269	-0.0088	0.004187	0.006274	-0.00828	0.008685	-0.00545	-0.01134	0.000768	-0.00128	-0.00103	-0.00158	0.004016	0.004206
ADCY2	ENSG00000078295	-0.0234	0.012645	0.011692	0.002388	0.000394	-0.00253	-0.00764	0.000308	-0.0016	-0.00131	-0.00376	0.003623	0.000503
PPP2R5C	ENSG00000078304	-0.00518	-0.00027	-0.00405	-0.00807	0.002174	0.009455	0.001037	0.006377	0.005008	0.002543	0.007327	-0.00979	-0.00937
GNB1	ENSG00000078369	-0.00492	-0.00957	-0.0085	0.000819	0.009708	-0.00273	-0.00108	0.000674	0.009095	0.000939	0.009201	-0.00811	-0.03939
MLLT10	ENSG00000078403	-0.00045	0.006908	0.00857	-0.00015	0.002471	0.009708	-0.00827	0.003602	0.000192	0.001369	-5.91e-06	0.001959	0.009621
ZCWPW1	ENSG00000078487	0.001361	-0.00097	0.013533	0.001471	0.013465	0.013775	-0.00277	0.001473	0.002248	0.001188	0.004354	-0.00131	0.000681
P2RY10	ENSG00000078589	0.004532	-0.01157	-0.01692	0.011971	-0.01252	0.000342	-0.02825	0.002754	0.003002	-0.00079	0.001248	-0.00085	0.004737
NRDC	ENSG00000078618	-0.00118	-0.00799	0.003175	0.002924	-0.00294	-0.0036	-4.48e-05	0.003354	0.007561	-0.00235	0.011825	-0.00297	-0.00296
VDAC3	ENSG00000078668	-0.00397	-0.0152	0.008998	0.00597	-0.00584	-0.00881	-0.00257	-0.00039	0.008498	0.001987	0.014674	-0.0021	-0.00517
PCM1	ENSG00000078674	-0.00469	-0.00456	0.004297	-0.00535	-0.00119	0.005166	0.002558	0.004257	0.005719	-0.00143	0.008375	-0.00824	0.009527
TNRC6C	ENSG00000078687	-0.00803	0.011435	0.006654	0.009561	0.017574	0.0101	0.003983	0.000116	-3.85e-05	-0.00256	0.003751	0.000434	-0.00703
CBFA2T2	ENSG00000078699	0.003595	0.009312	-7.1e-06	0.001114	0.003056	0.004203	-0.00798	0.002756	0.0014	0.003813	0.006082	-0.00083	-0.00441
ITCH	ENSG00000078747	-0.01122	0.000201	-0.00735	0.002301	-0.01117	-0.00691	-0.00571	-0.00076	0.007763	-0.00056	0.00598	-0.00332	-0.00532
TP53INP2	ENSG00000078804	-0.00061	0.006325	-0.00336	0.006101	-0.00162	0.008787	-0.00172	0.002546	0.005565	-0.0001	0.002364	0.005615	-0.00056
SDF4	ENSG00000078808	0.007014	0.005254	-0.00569	0.008277	-0.00067	-0.00074	0.000515	0.003127	0.00542	0.001709	0.014891	-0.00141	-0.01012
TP73	ENSG00000078900	0.008081	-0.00042	-0.01956	0.002497	-0.00397	-0.00015	-0.0043	0.000763	0.003783	0.002024	0.0064	-0.00538	-0.01187
TOLLIP	ENSG00000078902	-0.0018	0.008813	-0.00654	0.000205	-0.00394	-0.01015	-0.00935	0.001634	0.003754	0.000161	0.001756	-0.00571	-0.00037
UBE2D4	ENSG00000078967	-0.00459	0.00022	-0.00045	-0.00663	0.015853	-0.00387	-0.00516	-0.00233	0.00463	-0.00291	0.004362	-0.00243	-0.00366
RUNX1T1	ENSG00000079102	-0.01051	0.025399	0.002515	0.008372	-0.01294	0.021549	-0.00225	0.0005	-0.00095	0.00079	-0.00439	-0.00517	0.003058
THOC1	ENSG00000079134	-0.00336	-0.00503	0.005242	-0.0071	0.006037	0.000155	0.000864	0.000405	0.006263	-0.00238	0.010538	-0.00186	-0.00469
FKBP7	ENSG00000079150	-0.00406	-0.00869	0.01048	-0.00257	-0.0004	0.008997	-0.01754	0.000375	-0.00254	-0.00137	-0.00586	-0.00086	-0.0034
XRCC5	ENSG00000079246	-0.00959	-0.01376	-0.00046	-0.00071	0.000405	-0.00059	0.004216	-0.00149	0.013136	0.001708	0.012691	-0.01422	-0.02296
LXN	ENSG00000079257	-0.00925	-0.00697	0.003166	-0.00375	-0.01049	-0.00455	0.009685	0.000891	0.002209	0.001124	0.003955	-0.00193	0.003199
SP140	ENSG00000079263	-0.00584	-0.01292	0.008514	-0.00045	-0.01178	0.01227	-0.00171	0.002147	0.00622	0.002665	0.006607	0.010481	0.004055
MKNK1	ENSG00000079277	-0.00106	0.004981	-0.00341	-0.00294	0.001373	-0.00125	0.000797	-0.00112	0.006435	0.000702	0.007907	-0.00297	-0.00858
TNS1	ENSG00000079308	-0.02913	0.020314	0.005279	-0.0071	0.019008	-0.00206	0.007651	-0.00206	-0.0007	0.001113	0.000329	0.002181	0.0021
REXO1	ENSG00000079313	0.00044	-0.00563	-0.00359	-0.00118	0.00142	-0.00272	-0.00739	-0.00014	0.003102	0.00057	0.012678	-0.00151	-0.00925
SAR1A	ENSG00000079332	-0.00435	-0.00139	-0.00346	-0.0036	0.001234	-0.00573	-0.00467	0.004747	0.000691	-0.00064	0.005165	-0.00586	-0.00472
CDC14A	ENSG00000079335	-0.00796	0.000406	0.002887	0.002788	0.003491	0.005721	0.006301	0.001648	0.003009	-0.00087	0.006382	0.003037	0.001024
RAPGEF3	ENSG00000079337	-0.01289	-0.00303	0.015167	0.00208	-0.00368	-0.01049	-0.00315	0.000594	0.000295	-0.00089	0.000486	0.00121	-0.00346
CEACAM1	ENSG00000079385	-0.01446	-0.00312	0.005768	-0.00977	-0.00554	-0.00257	-0.00646	0.000913	0.002115	0.000914	-0.00256	0.003936	-0.00046
SENP1	ENSG00000079387	-0.00999	0.000592	0.003758	-0.00225	0.008397	-0.00172	0.003259	-0.00145	0.006053	0.000585	0.004331	-0.00597	-0.00925
CIC	ENSG00000079432	0.000551	0.007447	-0.00922	-0.00962	0.00525	0.009151	-0.00063	0.002624	0.005273	0.002245	0.00672	-0.00514	-0.00153
LIPE	ENSG00000079435	-0.00332	0.004868	0.005102	-0.00218	0.000764	-0.00084	-0.00046	0.002886	0.00389	0.002407	0.004215	0.000346	-0.00306
FDFT1	ENSG00000079459	0.008999	-0.00742	-0.01498	0.010393	0.004291	0.001071	-0.00207	0.005845	0.007957	0.00349	0.013869	-0.00156	-0.01419
PAFAH1B3	ENSG00000079462	0.003855	-0.00059	0.008455	0.002231	0.001858	0.008877	0.001277	0.004827	0.001332	0.00349	0.00963	-0.00225	0.00116
KIF22	ENSG00000079616	0.000537	-0.00449	0.00681	-0.00344	0.003345	-0.00116	-0.00058	0.003276	0.003165	0.001936	0.008921	0.002266	-0.00089
CARMIL1	ENSG00000079691	-0.01498	-0.00351	0.029217	-0.01983	-0.02623	-0.01479	-0.00088	-0.0012	-0.00031	-0.00305	-0.00089	0.003105	-0.00123
PGM1	ENSG00000079739	0.004361	-0.00046	0.011873	-0.00366	-0.00708	0.019815	0.000287	-0.00183	0.00594	0.00011	0.009037	-0.00782	0.001761
DDX1	ENSG00000079785	-0.00739	-0.0139	0.007403	0.010631	0.001536	-0.00189	-0.0071	0.000159	0.007535	-0.00061	0.007603	-0.00438	0.000777
DNM2	ENSG00000079805	-0.00428	0.000914	-0.00607	0.000594	0.000854	-0.00456	0.00047	0.000899	0.00935	-0.00351	0.011102	-0.00159	-0.00451
EPB41L2	ENSG00000079819	0.001884	0.018981	-0.00379	-0.03306	0.005831	0.043024	-0.00711	0.000781	-0.00125	-0.00164	0.000965	0.010135	-0.00037
RIMS1	ENSG00000079841	-0.01764	0.010164	0.005759	0.009928	-0.00901	-0.01363	-0.00418	-0.00017	-0.00128	-7.48e-05	-9.99e-05	0.000482	0.000676
STX7	ENSG00000079950	-0.01715	0.000416	-0.00319	-0.00151	-0.00809	0.002779	1.17e-05	0.002652	-0.00059	0.003284	0.005467	-0.00296	0.01784
RABL2B	ENSG00000079974	-0.00601	0.001493	0.002147	-0.0011	0.007256	0.005403	0.003771	0.002457	-0.00014	0.000902	0.003928	-0.00369	0.00356
KEAP1	ENSG00000079999	0.001252	-0.00396	-0.00328	0.001054	0.004007	-0.0012	-0.00392	0.004401	0.004459	0.001375	0.004307	-0.00244	0.005091
SLC35C2	ENSG00000080189	0.006056	0.011576	-0.00498	0.008702	-0.00143	0.000543	-0.01232	0.001825	0.003304	0.003065	0.00075	0.002135	-0.00263
CRYBG3	ENSG00000080200	-0.01387	0.01833	0.006141	0.006025	-0.02065	0.012705	-0.00118	-0.00011	-0.00179	0.000748	-0.0011	0.003102	-0.00074
RFX3	ENSG00000080298	0.006055	0.006467	0.001598	0.002869	-0.00546	-0.00741	-0.01972	0.000397	0.0014	0.00017	-9.8e-05	0.002355	0.004951
RIF1	ENSG00000080345	-0.00406	0.00651	0.00527	-0.00371	0.001538	0.002743	0.000828	-0.00163	0.004242	0.001284	0.005936	-0.00633	0.000239
RAB21	ENSG00000080371	-0.0072	-0.00298	-0.00499	-0.00389	0.002837	-0.00579	0.000653	0.004543	0.006511	0.00012	0.01534	-0.00552	0.009322
SMARCA2	ENSG00000080503	-0.00281	-0.00408	0.000638	-0.00326	0.0072	0.004595	-0.00234	0.000359	0.006146	0.001691	0.012188	-0.00382	-0.01984
SESN1	ENSG00000080546	-0.01493	-0.00629	0.001668	0.001981	0.007358	0.009224	-0.01241	0.000417	0.001121	0.00158	9.38e-05	-0.00132	0.009
SRCAP	ENSG00000080603	-0.00583	-0.00196	-0.01777	-0.00018	0.005835	0.006096	0.005198	0.004351	0.001516	0.00415	0.008848	0.002259	-0.00277
PUM3	ENSG00000080608	0.001322	-0.00818	0.014008	0.000866	-0.00257	0.00208	-0.00413	0.005087	0.002916	-0.00157	0.01109	-0.00143	-0.01575
CNOT4	ENSG00000080802	-0.00626	0.006421	0.000815	-0.00352	0.003491	-0.00095	-0.00337	-0.00141	0.0036	-0.00013	0.003261	-0.00618	-0.00918
PSEN1	ENSG00000080815	-0.0019	0.002398	-0.0113	-0.00321	-0.00102	-0.00083	-0.01035	0.001613	0.000757	0.001747	0.009425	0.000436	-0.00295
CPOX	ENSG00000080819	0.00078	-0.00456	0.002023	-0.00224	-0.00385	-0.02356	-0.0128	0.000276	0.003304	1.8e-05	0.010052	0.004825	-0.00084
CLDND1	ENSG00000080822	-0.00097	-0.00643	0.003188	0.004222	-0.00645	-0.00436	-0.00247	0.000744	0.007172	0.000145	0.009145	0.003608	0.018542
MOK	ENSG00000080823	-0.01092	0.014793	0.006996	0.003847	0.013706	-0.00745	-0.00246	-1.06e-05	-0.00047	-0.00105	0.002617	-0.00274	-0.00224
HSP90AA1	ENSG00000080824	-0.0017	-0.01375	0.016042	-0.00458	-0.00406	0.00068	-0.00204	-0.00377	0.00828	-0.00455	0.015942	-0.00118	-0.00147
RBL1	ENSG00000080839	-0.01011	-0.00226	0.003963	-0.0037	0.004073	0.001807	-0.00651	-0.00033	0.004775	-0.0013	0.004933	-0.00087	-0.00643
DLGAP4	ENSG00000080845	0.013562	0.008271	0.01656	0.009774	-0.00641	0.006712	-0.00692	0.003486	0.005723	0.004557	0.008714	0.003929	0.003188
NDC80	ENSG00000080986	-0.0058	-0.01005	0.014755	0.002436	0.001745	0.008994	-0.01397	-0.00252	0.003982	-0.00054	-0.00313	-0.00454	-0.00399
AP4E1	ENSG00000081014	-0.00896	-0.00543	0.00018	-0.00808	-0.00059	0.000664	-0.00889	0.001696	0.001737	-0.00326	0.002382	0.00199	-0.00046
RSBN1	ENSG00000081019	-0.00137	0.003467	0.002412	-0.00195	0.001188	0.007307	1.86e-05	-0.00095	0.004784	0.00014	0.006373	0.00169	-0.02042
MAGI3	ENSG00000081026	-0.0042	0.015575	0.003727	-0.00401	-0.00696	0.009563	-0.00695	0.001359	-0.00083	0.001262	-0.00252	-0.00098	0.002098
COL4A4	ENSG00000081052	0.004273	0.016045	0.01375	-0.01431	-0.00553	-0.00539	-0.00641	0.001027	0.003954	0.001498	-0.00317	-0.00307	-0.00426
TCF7	ENSG00000081059	-0.00696	0.003647	0.000334	0.004594	0.007005	0.004991	-0.00541	0.001024	0.001729	0.00077	0.0072	0.005225	0.010484
OSTM1	ENSG00000081087	-0.00485	0.008464	-0.00234	-0.00267	-0.01506	0.003879	-0.00606	0.001224	0.005503	-0.00072	0.00901	0.000471	0.001033
PCNP	ENSG00000081154	-0.00602	-0.00976	0.005865	0.007582	0.01099	-0.00533	-0.00254	0.002105	0.006709	0.000648	0.008697	-0.00139	-0.00936
EXD2	ENSG00000081177	-0.00691	-0.00108	-0.00324	0.007553	0.008248	0.00079	-0.0124	0.001453	-5.7e-05	-0.0014	0.000967	0.000102	0.002162
MEF2C	ENSG00000081189	0.001802	-0.00554	0.000171	0.00213	-0.00078	0.015697	-0.00872	-0.00141	0.006294	0.004327	0.013229	-0.0087	-0.0115
PTPRC	ENSG00000081237	-0.00829	0.008657	-0.01079	0.00589	-0.00874	0.014102	0.006242	-0.00273	0.010675	0.001756	0.00094	0.00165	-0.03584
UBA5	ENSG00000081307	-0.00577	-0.00806	-0.00084	-0.00068	-0.00081	0.005295	0.001151	0.00405	0.000536	0.002246	0.006787	-0.00416	-0.00479
STK17B	ENSG00000081320	-0.0186	-0.00327	-0.00933	-0.013	-0.00156	0.003029	0.000595	0.000301	0.002186	0.000645	0.006115	-0.00162	0.006697
CDC14B	ENSG00000081377	-0.00355	0.014771	0.004146	-0.00123	0.008519	0.00386	0.006574	0.001203	0.003325	-6.51e-05	0.006448	0.00241	-0.00528
ZNF510	ENSG00000081386	-0.01069	-0.00057	-0.00232	-0.00472	0.006943	0.003501	-0.00486	-0.00015	0.000592	-0.00017	-0.00102	0.000569	-0.00397
ZNF506	ENSG00000081665	0.004152	0.014815	0.015402	-0.01415	-0.00551	0.001445	0.005195	0.003004	-0.00073	0.001984	0.005157	-0.00328	0.007824
JMJD4	ENSG00000081692	0.000867	0.005798	-0.00627	0.001601	-0.00965	0.004146	-0.00206	0.004866	0.000773	0.003694	0.009785	-0.00425	0.001429
DUSP12	ENSG00000081721	-0.00469	-0.00243	0.009869	0.019071	0.00284	-0.00245	-0.00589	-0.00051	0.001685	0.000656	0.005188	-0.00471	-0.00265
AACS	ENSG00000081760	-0.00065	-0.00229	0.004262	-0.01234	-0.00029	-0.00681	0.000452	0.001346	0.003704	-0.00369	0.006332	-0.00188	-0.00607
DELE1	ENSG00000081791	-0.00463	0.008096	-0.00481	-0.00312	-0.00258	0.003883	-0.01026	0.000561	0.006483	-0.00186	0.004843	-0.00286	-0.00727
HSPB11	ENSG00000081870	-0.01247	-0.00917	0.002102	0.000276	0.006757	0.003417	0.006473	0.000512	0.001576	0.001502	0.004093	0.003341	-0.00275
PHLPP1	ENSG00000081913	-0.00804	-0.00309	-0.00592	0.001619	0.005287	0.024406	-0.01257	-0.00053	-0.00123	0.002404	-0.00108	-0.00706	0.000341
SMARCD3	ENSG00000082014	-0.00517	0.022207	0.008935	0.020802	-0.00981	0.003574	-0.00062	-0.0011	0.002664	0.003109	0.000885	-0.0054	-0.00535
WDR70	ENSG00000082068	-0.00122	-0.00075	0.011915	0.005563	-0.00077	0.002547	0.008026	-0.00032	0.006229	0.001036	0.008183	-4.63e-05	-0.01427
FYB1	ENSG00000082074	-0.0424	0.013106	0.006491	-0.0006	-0.00971	0.004707	0.039567	0.003718	0.000615	-0.00174	0.005086	-0.00169	0.002197
STRADB	ENSG00000082146	-0.01081	0.012889	-0.00978	-0.01148	0.024069	-0.00713	-0.01168	0.000378	0.004072	-0.00016	0.006506	0.001426	0.004768
BZW1	ENSG00000082153	-0.01128	-0.00551	-0.00719	0.009001	0.002289	0.002246	-0.00371	0.004728	0.000645	0.000238	-0.00192	-0.00199	-0.00151
ME2	ENSG00000082212	-0.00822	-0.00658	0.004786	0.005335	-0.00498	-0.00477	-0.00431	0.002044	0.006903	0.003575	0.007239	0.001327	0.000532
C5orf22	ENSG00000082213	-0.00736	-0.01019	-0.00281	0.005865	-0.00062	-0.00047	0.000881	0.00513	0.002174	0.001048	0.007123	-0.00043	-0.00127
CCNT2	ENSG00000082258	-0.00684	0.002784	-0.00734	-0.00302	0.013807	0.001343	-0.00142	0.001532	0.002585	0.00407	0.005798	0.003776	0.007262
FAM135A	ENSG00000082269	-0.0029	0.004445	0.011082	-0.01384	0.005353	0.012766	-0.00669	0.001425	-0.00274	0.001889	0.002033	0.001555	0.007562
COL19A1	ENSG00000082293	9.97e-05	-0.00308	-0.00451	0.02533	-0.00389	0.022292	-0.01017	0.000966	0.000806	-0.00158	0.003977	0.003575	-0.00094
EPB41L3	ENSG00000082397	-0.02581	0.012657	0.006975	-0.00439	-0.0014	0.004201	0.00283	-0.00166	-0.00215	-0.00095	-0.00621	0.001189	0.000291
COBLL1	ENSG00000082438	-0.01509	0.020897	0.025003	-0.01877	-0.01578	0.045319	0.007438	0.000279	-0.00336	6.72e-05	-0.00581	0.001015	0.00102
DLG3	ENSG00000082458	-0.00548	-0.01159	0.007887	-0.01205	0.002038	0.005065	-0.00428	0.001897	0.001806	0.001611	0.002519	0.002635	0.000455
TRAF5	ENSG00000082512	-0.0089	0.002634	0.009324	-0.00317	-0.00284	0.005783	-0.00608	0.000608	0.00126	0.002868	0.005749	-0.00053	0.001723
MRPL22	ENSG00000082515	-0.00228	-0.00601	0.003596	0.008056	-0.00386	-0.00537	-0.00233	-0.0008	0.005746	0.000707	0.003488	-0.00422	-0.01595
GEMIN5	ENSG00000082516	-0.01347	-0.00244	-0.00525	-0.00058	-0.00265	0.003818	-0.00136	-9.13e-05	0.002705	-0.00183	-0.00236	-0.00976	-0.0039
NFE2L1	ENSG00000082641	0.011231	0.005656	-0.00033	0.007316	0.001576	0.00173	-0.01897	0.002914	0.007561	0.001438	0.00653	-0.00601	-0.00655
GSK3B	ENSG00000082701	-0.00724	0.001751	-0.01208	-0.00438	0.009069	0.008053	0.003406	0.001989	0.003567	0.001678	0.006696	-0.00778	-0.0024
ITGB5	ENSG00000082781	-0.0083	0.006346	0.001661	-0.01193	-0.00293	0.000363	-0.01156	0.000298	0.002047	-0.00327	0.002596	0.001107	0.003201
ERC1	ENSG00000082805	-0.00559	0.006419	0.003824	-0.01285	-0.00074	0.001233	0.001386	0.000491	0.002727	8.96e-05	-0.00155	-0.00856	-0.00876
XPO1	ENSG00000082898	-0.00681	-0.00232	0.004112	-0.00085	0.000137	0.002342	-0.00303	0.00308	0.00466	0.003689	0.01366	0.000148	-0.01011
RNF13	ENSG00000082996	-0.0049	0.009191	-0.005	0.00146	-0.00026	0.005675	0.002711	0.004489	0.003117	0.004531	0.007778	-7.39e-06	0.007821
TRPM3	ENSG00000083067	-0.02468	0.012076	0.003549	-0.00758	-0.00419	-0.00381	-0.00829	-0.00036	-0.00325	-5.94e-06	-0.00338	0.00094	0.004164
PALB2	ENSG00000083093	-0.00833	-0.00824	-0.00263	-0.00175	-0.00096	0.004172	-0.00907	0.003217	0.001877	0.000622	0.010238	-0.0018	-0.00402
DOP1A	ENSG00000083097	-0.01399	-0.00021	-0.00433	-0.01113	0.002668	0.006715	0.001929	0.000308	0.002683	0.001827	0.005263	0.003867	-0.00296
LYRM2	ENSG00000083099	-5.9e-05	0.012242	0.004086	-0.00836	-0.00213	-0.00066	-0.00192	0.001278	0.00654	0.000705	0.004243	-0.00142	-0.00551
BCKDHB	ENSG00000083123	-0.00761	-0.01039	0.010111	-0.00268	0.004339	-0.00051	0.015336	0.002568	0.005783	-0.00177	0.00744	0.003036	0.003582
KAT6A	ENSG00000083168	-0.01088	-0.00269	-0.01304	-0.00513	0.004463	0.006434	0.000639	0.002284	0.000278	0.003298	0.008076	-0.00665	0.014831
TUT7	ENSG00000083223	-0.01239	0.000636	-0.00568	-0.00034	-0.00184	0.001593	0.004418	0.00268	0.008393	-0.00039	-1.59e-05	-0.00095	-0.01497
ULK2	ENSG00000083290	-0.01344	0.014522	0.004788	0.000679	0.010085	0.00474	-0.00212	-0.00015	-0.00125	-0.0003	-0.00199	0.004494	0.000361
GRHL2	ENSG00000083307	-0.01122	0.011892	0.006465	-0.00403	-0.00743	-0.00363	-0.01226	-0.00082	-0.00212	-0.00047	-0.00305	-0.00147	-0.00164
TNPO1	ENSG00000083312	-0.00526	0.00103	-0.00194	0.000655	-0.00163	0.004516	-0.00141	-0.0017	0.004029	0.001246	0.003679	0.00164	-0.00989
PLOD1	ENSG00000083444	0.012884	0.005196	-0.00248	-0.00111	-0.02459	0.005145	-0.00433	0.003718	0.009755	0.003713	0.010663	-0.00566	-0.01158
P2RX5	ENSG00000083454	0.00294	-0.00134	0.017281	0.000815	-0.00888	-0.00065	-0.0175	0.001409	0.006605	-0.00112	0.00806	-0.0057	-0.00042
ITGAE	ENSG00000083457	-0.00248	0.008172	0.002927	-0.00088	-0.00218	0.001711	-0.00952	-0.0017	0.002913	-0.00059	0.004149	-0.0066	-0.0022
DIS3	ENSG00000083520	0.001418	0.005358	0.005847	0.002298	-0.00043	0.005069	0.008041	0.003054	0.000765	0.004254	0.011576	-0.00191	0.000148
PIBF1	ENSG00000083535	-0.00348	-0.00141	0.009273	-0.00273	0.006769	0.01284	-0.00461	0.001107	0.004043	-0.00309	0.003657	-0.00384	-0.00296
TDRD3	ENSG00000083544	-0.00329	0.001022	0.00245	0.005816	-0.0006	0.003845	-0.00664	0.002699	-0.00088	0.002336	0.004845	-0.00368	0.008206
NUFIP1	ENSG00000083635	-0.00344	-0.00989	0.009765	0.00094	-0.00024	0.00442	-0.01101	-0.00278	0.002549	-0.00263	0.00224	-0.00755	0.001039
PDS5B	ENSG00000083642	-0.00607	-0.00279	0.004359	-0.0021	0.004243	0.007437	-0.00175	-3.32e-05	0.00528	-0.00188	0.000136	-0.00246	-0.0064
OXCT1	ENSG00000083720	-0.00914	-0.00503	0.012108	0.013066	0.005356	-0.00276	-0.0014	0.004806	0.002162	0.003913	0.012748	0.001345	0.006215
CYLD	ENSG00000083799	-0.00309	0.007346	-0.00984	0.007145	-0.00424	-0.00361	-0.00892	0.004704	0.002088	0.003038	0.015896	-0.00431	0.003201
SLC27A5	ENSG00000083807	0.003994	0.005085	0.000368	0.003806	0.010393	0.011793	0.005556	0.002736	0.004974	0.00131	0.002566	-0.00617	0.004663
ZNF324	ENSG00000083812	0.001845	0.015695	-0.00721	-0.00186	-0.00286	-0.00104	-0.00218	0.002218	0.002395	0.003042	0.008969	-0.00225	-0.0016
ZNF671	ENSG00000083814	-0.00237	0.009071	0.000957	0.000238	0.00479	-0.00239	0.001887	0.001768	0.000642	0.001391	0.005482	0.003834	0.004745
ZNF586	ENSG00000083828	-0.0148	0.000243	0.002631	-0.00486	-0.00508	0.002206	0.000721	0.001565	0.002544	0.001229	-0.00039	-0.00034	0.00369
ZNF446	ENSG00000083838	0.001608	0.001009	-0.01196	0.003441	0.023284	0.007593	0.004089	0.001039	0.004405	-0.00071	0.003555	0.004752	0.00468
ZNF264	ENSG00000083844	-0.00696	0.003497	-0.01438	-0.00565	-0.01245	0.008358	-0.00785	0.002659	-0.00101	0.00044	0.005998	0.008294	0.012044
RPS5	ENSG00000083845	0.008409	0.004092	0.008447	0.004463	-0.00592	0.005441	-0.01061	0.006929	0.001814	0.00814	0.013655	-0.00291	0.006046
FAT1	ENSG00000083857	-0.0139	0.010729	0.008846	0.006627	-0.00679	-0.00679	0.003331	0.001828	0.00052	0.000383	0.001657	0.002042	-0.00059
YTHDC1	ENSG00000083896	-0.0047	-0.0056	4.23e-05	0.003352	0.006137	0.003753	-0.00223	0.003415	0.003954	-0.00191	0.011558	0.004167	0.002142
CHMP2B	ENSG00000083937	-0.00445	-4.86e-05	-0.00015	-0.00789	-0.00997	-0.00468	0.008487	-0.00112	0.004132	0.000923	0.008319	-0.00552	-0.00054
SMAP2	ENSG00000084070	-0.01096	-0.00547	-0.00781	-0.00254	0.002066	0.00527	-0.00116	0.002061	0.006957	0.000846	0.014482	0.002811	-0.0026
PPIE	ENSG00000084072	-0.00027	-0.00386	0.006474	-0.0003	0.002061	-0.00477	0.000678	9.48e-05	0.004223	-0.0014	0.004331	-0.0054	0.004986
ZMPSTE24	ENSG00000084073	-0.0022	-0.00551	-0.00307	0.005728	-0.00392	-0.0063	-0.00552	0.002365	0.003355	0.001718	0.004263	-0.00411	-0.00188
STARD7	ENSG00000084090	-0.0086	-0.00583	-0.00476	-0.00455	0.00562	0.002394	-0.00495	0.000242	0.00703	0.002994	0.00875	0.007619	0.004668
NOA1	ENSG00000084092	-0.00437	8.36e-05	0.002953	0.003509	-0.00056	0.005585	-0.00834	-0.00035	0.00179	0.001646	0.003377	-0.00209	0.000933
REST	ENSG00000084093	-0.0008	0.00515	0.001471	-0.00068	-0.00073	0.006001	-0.00163	-0.00271	0.004899	0.000921	0.003136	-0.00823	-0.0011
SSH1	ENSG00000084112	-0.01083	0.000795	-0.01072	-0.00134	-0.00276	0.000911	-0.00638	0.001365	0.006366	-0.00061	0.007355	0.000317	-0.00402
GSTP1	ENSG00000084207	0.007841	-0.02636	-0.00731	-0.00068	-0.00563	0.009337	-0.00591	0.002698	0.001319	0.004492	0.010963	0.008737	0.003658
APLP2	ENSG00000084234	-0.00368	0.009639	-0.01235	-0.0052	-0.02617	-0.0001	0.002921	0.003333	0.003371	0.003994	0.010945	-0.0036	0.007397
FAM234B	ENSG00000084444	-0.00096	0.011709	0.005813	-0.00918	0.004493	0.01891	0.006979	0.00142	0.0016	0.00069	0.002742	0.00384	0.001282
WBP11	ENSG00000084463	-0.00794	-0.01186	0.001034	-0.00282	0.00599	-0.00732	0.000257	0.005896	0.005812	0.001047	0.005879	-0.00501	-0.01384
EIF3I	ENSG00000084623	0.002557	-0.00945	0.005352	0.002601	0.002514	0.000266	-0.00386	0.003627	0.005366	0.00501	0.010987	0.004256	0.011795
COL16A1	ENSG00000084636	-0.00777	0.011119	0.005909	-0.00235	0.006077	-0.00605	-0.01453	0.000285	0.001895	-0.00192	3.87e-05	0.00216	-0.00108
TXLNA	ENSG00000084652	-0.00185	-0.01223	-0.00634	-0.00194	0.00492	0.003509	-0.0079	0.001829	-0.00016	0.002939	0.010951	-0.00161	-0.01769
NCOA1	ENSG00000084676	-0.00756	-0.00472	-0.00944	0.009168	-0.00109	0.003623	0.007337	0.003141	0.004368	-0.00277	0.011123	0.001475	-0.00474
AGBL5	ENSG00000084693	-0.00241	0.005046	0.005381	-0.0028	0.009076	-0.00085	-0.01213	-0.00077	0.003124	-0.00015	-0.00071	-0.00028	0.010547
EFR3B	ENSG00000084710	-0.01866	-0.00613	0.000362	-0.01458	-0.00605	-0.00599	-0.02577	0.000465	-0.00018	-0.00247	0.002795	0.005923	-0.00266
KIF3C	ENSG00000084731	-0.00306	0.008406	0.001222	-0.01171	0.006389	0.002276	-0.02858	0.000657	-0.00385	-0.00135	-0.00565	0.002462	0.003611
RAB10	ENSG00000084733	-0.01213	-0.00668	-0.00368	0.005428	0.002565	-0.00365	0.00163	0.003597	0.002488	-0.00187	0.009868	-0.01256	0.017708
HADHA	ENSG00000084754	0.006099	0.007736	0.00093	-0.01001	-0.00139	0.000532	-0.00174	-0.00096	0.006971	0.002297	0.006314	-0.00735	-0.00652
CAD	ENSG00000084774	0.004073	-0.00364	0.010053	-0.00568	0.003531	0.002353	-0.01059	0.002966	0.002856	0.001549	0.005769	-0.00303	-0.00532
CD59	ENSG00000085063	0.007173	-0.00379	-0.00161	-0.01181	0.005575	0.006087	-0.00613	-9.21e-05	0.007848	-0.00267	0.009531	0.00114	-0.00351
CD82	ENSG00000085117	0.016633	-0.00682	-0.01558	0.00047	0.006827	-0.00725	-0.02575	0.004742	0.002227	0.003328	0.009962	-0.00934	-0.0051
BCORL1	ENSG00000085185	-0.00306	0.001281	-0.00974	-0.01211	-0.00208	0.007246	-0.00192	0.001923	0.002511	0.000647	0.004988	-0.0005	0.00451
ATRX	ENSG00000085224	0.004256	0.000313	0.00619	-0.00336	-0.00451	0.006371	-0.00153	0.000432	0.002353	0.003555	0.011051	-0.00615	-0.00682
AK6	ENSG00000085231	-0.00942	-0.00848	0.007148	0.014117	0.001622	-0.00133	0.004834	-0.00098	0.005996	0.00391	0.010217	-0.00331	0.000743
FCN1	ENSG00000085265	-0.0296	0.024602	-0.0136	-0.00411	0.003114	-0.00747	0.007951	-0.00023	8.16e-05	-0.0008	0.004815	-0.00111	0.005589
MYNN	ENSG00000085274	-0.0091	-0.00102	-0.00215	0.003286	0.003017	0.005784	-0.00661	0.003183	-0.00042	0.001856	0.002033	-0.00099	0.00552
SCAMP1	ENSG00000085365	-0.01075	0.004778	-0.00341	-0.0026	-0.00651	0.019689	0.003404	-0.00087	0.002533	-0.00279	0.000261	-0.00129	0.010452
PREP	ENSG00000085377	-0.00725	0.002384	0.001519	-0.00275	0.005944	-0.00138	0.002749	0.001909	0.003613	-0.00077	0.005715	-0.00569	0.001984
HACE1	ENSG00000085382	-0.00639	0.005277	0.005338	-0.01448	0.013572	0.008318	-0.0108	-0.00115	0.000173	-0.00228	-0.00256	0.001116	-0.00639
SEH1L	ENSG00000085415	-0.00892	-0.00374	0.004154	-0.00162	0.002686	-0.00338	-0.00106	-0.00128	0.001194	0.000469	0.003526	0.001512	0.007972
WDR47	ENSG00000085433	-0.01297	-0.00082	-0.00298	-0.0014	-0.00814	-0.00336	-0.0121	-0.00012	0.001456	-0.00173	-0.00018	0.000957	-0.00117
WDFY1	ENSG00000085449	-0.0104	-0.01056	-0.00749	0.000871	-0.02418	-0.00285	-0.00485	0.001313	0.006429	0.000432	0.007018	-0.00058	-0.00477
OVGP1	ENSG00000085465	-0.0026	0.014431	-4.75e-05	0.009158	0.00868	0.003373	0.006605	0.002064	0.004194	-0.00278	0.003086	-0.0016	-0.00104
MAP3K4	ENSG00000085511	-0.00546	-0.00234	0.001771	-0.00248	0.003301	-0.00045	-0.00501	0.000205	0.0065	0.000537	0.009905	0.002129	-0.00436
PILRA	ENSG00000085514	-0.01697	0.005735	-0.01518	0.001395	-0.00816	-0.0167	0.008847	0.001838	0.00124	0.002535	0.006036	-0.0034	-0.00746
IGSF9	ENSG00000085552	-0.01567	0.007957	0.006875	0.006587	-0.01187	-0.00541	-0.01234	0.00083	-0.00301	0.001796	-0.00337	0.002902	-0.00068
ABCB1	ENSG00000085563	-0.01173	0.004713	0.002718	0.020006	-0.01117	-0.01432	-0.01227	-0.00036	-0.00053	0.000115	-0.00078	-0.00079	-0.0037
ZNF213	ENSG00000085644	-0.00827	0.013703	-0.00895	-0.0072	-0.00807	0.004922	-0.01792	0.000224	-0.00122	0.001028	-0.00117	0.001859	0.005074
AKR1B1	ENSG00000085662	0.001667	0.006041	0.005444	0.005535	-0.00299	-0.00809	-0.00268	-0.00047	0.004101	0.005012	0.011041	-0.00907	-0.00907
CPNE3	ENSG00000085719	-0.0041	0.001769	0.001834	-0.01824	-0.00575	-0.0007	0.002771	0.001261	0.006125	0.001671	0.002472	0.001606	-0.01046
RRN3	ENSG00000085721	-0.00898	-0.00491	-0.00777	0.000759	0.004508	0.001791	-0.0057	0.003651	0.003379	-0.00018	0.00472	0.004318	0.003081
CTTN	ENSG00000085733	0.003268	0.000277	0.009616	-0.0206	-0.01692	-0.03104	-0.00939	0.002161	0.007935	-0.00242	0.007553	-0.00396	-0.01248
MTIF2	ENSG00000085760	4.83e-05	-0.0054	0.008842	6.66e-05	0.000855	-0.00472	-0.00629	-5.3e-05	0.005858	-0.00164	0.008518	-0.00462	0.002139
DDHD2	ENSG00000085788	-0.00988	-0.00132	-0.00665	0.007054	0.004953	0.010949	-0.01123	0.000235	-2.12e-05	-0.00084	0.003595	0.000548	-0.00498
TTC39A	ENSG00000085831	-0.02015	0.004973	0.009171	0.00521	-0.01107	-0.01159	-0.00208	-0.0007	-0.0006	-0.0006	-0.00127	0.000762	0.002404
EPS15	ENSG00000085832	-0.00995	-0.00936	-0.00334	-0.00296	0.000102	0.006978	-0.00339	0.003204	0.002217	0.004151	0.008928	0.007188	-0.0009
ORC1	ENSG00000085840	-0.00753	-0.01068	0.003891	-0.00229	0.003974	-0.00187	-0.00309	-0.00115	0.00308	-0.00091	0.005601	-0.00047	-0.00057
MGST2	ENSG00000085871	0.000545	0.013031	0.007795	-0.0189	-0.00277	0.000207	-0.00393	0.000794	0.000956	-0.00034	0.004571	0.001354	0.006591
CHERP	ENSG00000085872	-0.00645	-0.00487	-0.00363	-0.00157	0.003068	-0.00374	-0.0076	0.000923	0.00525	0.00359	0.003607	-0.00093	0.001628
ATG16L1	ENSG00000085978	-0.01282	-0.00056	-0.00577	-0.00428	0.000581	-0.00308	-0.00417	-3.5e-05	0.00505	0.000515	0.003807	-0.00255	-0.00725
USP40	ENSG00000085982	-0.01342	0.002346	-0.00652	-0.03178	-0.01254	0.01055	-0.00569	0.001578	-0.00067	0.000751	0.002273	0.004025	0.002591
POMGNT1	ENSG00000085998	0.007032	0.003929	0.001872	-0.00035	-0.00058	-0.00104	-0.01656	-0.00049	0.006576	-0.00078	0.003971	0.000901	-0.00294
RAD54L	ENSG00000085999	0.002482	-0.00268	0.005067	-0.01257	0.000572	0.002312	-0.00575	0.000511	0.002494	0.001804	0.007331	0.001533	-0.01831
MAST2	ENSG00000086015	0.007934	0.002768	0.008764	-0.00611	-0.00069	-0.00244	0.001562	0.001341	0.010046	0.00365	0.01136	-0.00522	-0.00762
DNAJA1	ENSG00000086061	-0.00935	-0.01393	-0.00038	0.005209	0.003355	-0.00075	-0.00031	0.002742	0.008152	0.001154	0.013875	0.007514	-0.01677
B4GALT1	ENSG00000086062	0.001169	0.005165	-0.00801	-0.00656	-0.01934	-0.01972	-0.02053	0.000795	0.004985	-0.00622	0.008253	0.005453	0.004518
CHMP5	ENSG00000086065	-0.00887	-0.01699	-0.00011	0.006307	-0.01014	0.007077	0.008371	0.007632	0.004512	0.002743	0.010759	0.003442	-0.00666
NFX1	ENSG00000086102	0.000497	0.003731	0.003447	-0.00012	0.000889	0.008184	-0.00604	0.001015	0.007234	0.003778	0.005849	-0.00546	-0.00369
DIMT1	ENSG00000086189	-0.00935	-0.00668	-0.00421	0.002446	0.002374	0.002931	0.000389	0.000296	0.007342	-0.00248	0.000448	-0.01021	-0.00477
IPO11	ENSG00000086200	-0.0112	-0.00306	0.001247	-0.00017	-0.00336	0.003826	-0.00108	-0.00139	0.004743	-6.19e-05	0.005542	-0.0069	-0.00782
EIF2AK1	ENSG00000086232	-0.00729	-0.00327	-0.00651	0.000345	0.002193	-0.00363	-0.00079	0.002357	0.009753	0.001128	0.008112	7.52e-05	-0.01686
SNX10	ENSG00000086300	-0.00688	0.004022	-0.00172	0.004205	-0.00512	0.001338	0.011157	0.000623	0.005083	0.000893	0.006978	-0.00026	-0.01041
SEPHS1	ENSG00000086475	0.003823	0.004915	0.008064	0.0062	0.006686	-0.00402	-0.00388	0.00109	0.006905	-0.00062	0.008689	-0.01503	0.001369
MRPL28	ENSG00000086504	0.008594	-0.00288	0.008781	-0.00104	-0.00354	-0.00122	0.003813	-0.00142	0.007767	0.000125	0.0039	0.000492	-0.0079
ITPKC	ENSG00000086544	0.008821	0.007943	0.002633	0.013567	-0.00331	-0.01131	-0.00929	-1.62e-05	0.00426	0.000133	0.008906	-0.00295	-0.0083
FAT2	ENSG00000086570	-0.01007	0.003261	0.012614	-0.00898	0.003097	-0.01099	-0.01273	0.000335	0.005567	-0.00409	0.005268	0.005827	0.004978
RBM22	ENSG00000086589	-0.00785	-0.00333	-0.00428	0.004804	0.002448	-0.00083	-0.00112	-0.00043	0.006292	-0.00037	0.010879	-0.0053	-0.00487
TMED2	ENSG00000086598	-0.00771	-0.01066	-0.00514	0.002777	-0.0064	-0.00909	0.000234	0.00055	0.006616	0.004531	0.011965	-0.0016	-0.00443
ERO1B	ENSG00000086619	0.015979	-0.00944	0.021577	-0.00095	-0.00422	0.025864	-0.01745	0.000558	0.00323	-0.00015	0.00463	0.003952	-0.00413
ZFAND6	ENSG00000086666	-0.00664	-0.00458	-0.00384	-0.00643	-0.0015	0.003979	0.000393	0.001083	0.000295	0.003262	0.003269	-0.0036	0.001547
HSD17B2	ENSG00000086696	-0.01995	0.007295	0.013905	0.005952	0.010735	-0.00462	-0.01187	0.000111	-0.00156	-0.00171	-0.00278	0.002172	-0.00256
TXLNG	ENSG00000086712	-0.00283	-0.00298	0.004923	-0.00405	-0.00051	0.006643	-0.00147	-0.00147	0.004418	0.003716	0.008351	0.007272	-0.00428
LAT2	ENSG00000086730	0.015313	0.006566	0.002579	0.00469	0.002861	-0.00365	-0.01023	0.002864	0.003852	0.00114	0.010431	-0.00248	-0.00511
HUWE1	ENSG00000086758	-0.0008	-0.00795	0.001561	-0.00505	0.003501	0.002138	-0.00764	0.005274	0.002471	0.005381	0.016398	0.001202	0.012143
ZW10	ENSG00000086827	-0.00961	-0.00392	-0.00357	-0.00117	0.004312	-0.00101	0.004486	0.002296	0.002674	0.001647	0.005563	-0.00331	0.006291
ALG9	ENSG00000086848	-0.00425	0.001279	-0.0017	-0.00276	-0.00545	0.004702	-0.01405	0.000199	0.001902	0.002362	0.005618	-0.00059	0.002035
ACOX3	ENSG00000087008	0.009125	0.005006	-0.00619	0.014479	0.006421	-0.01195	-0.00799	0.003615	0.004287	0.000914	0.010141	-0.00218	0.003847
MTMR2	ENSG00000087053	-0.00456	-0.00293	0.00747	-0.00411	-0.00077	0.002194	-0.00641	0.004326	0.001348	-4.37e-05	0.006259	0.003206	0.001837
PPP1R15A	ENSG00000087074	0.010769	-0.01605	0.005807	0.033384	-0.00489	-0.01357	-0.02456	0.00546	0.00969	0.002801	0.011917	-0.00183	-0.01054
TRIP6	ENSG00000087077	-0.00609	-0.01236	0.004713	0.024766	0.016353	0.000933	-0.00693	-0.00025	0.002565	-0.00185	0.000849	0.001174	-0.00378
FTL	ENSG00000087086	0.001008	0.007495	0.001941	0.003663	-0.00431	0.01725	0.008103	0.008918	0.008894	0.001938	0.021377	-0.00745	-0.0027
SRRT	ENSG00000087087	-0.002	-0.01364	0.002445	-0.0016	0.005873	0.000687	-0.00258	-0.00221	0.008863	0.001637	0.010869	-0.00397	0.006539
BAX	ENSG00000087088	0.007273	-0.00247	-0.00269	0.005875	0.004926	-0.01037	-0.00909	0.000577	0.006702	0.00409	0.012975	-0.00022	-0.00329
NLK	ENSG00000087095	-0.00232	-0.00143	0.005788	-0.00579	0.015361	0.010382	0.006962	0.002891	0.005602	0.002231	0.003975	-3.65e-06	0.001304
PIGS	ENSG00000087111	0.005703	-0.00328	-0.00368	0.005261	-0.00043	-0.00565	-1.99e-05	-0.00057	0.008634	-0.00185	0.009879	0.0077	-0.00494
ATXN7L3	ENSG00000087152	-0.00236	0.000468	-0.01677	0.002367	0.005165	0.000776	0.000433	0.001748	0.005126	0.002872	0.010693	0.000943	0.008092
PGS1	ENSG00000087157	-0.0081	0.002269	-0.01262	0.003344	0.013942	-0.01706	0.012811	0.004914	0.005107	0.004839	0.010826	-0.0003	0.009442
PSMC5	ENSG00000087191	-0.00023	-0.00731	0.003004	-0.00103	0.00315	-0.00124	-0.0027	0.003491	0.005068	0.003723	0.007131	-0.00225	-0.0049
UIMC1	ENSG00000087206	-0.00874	-0.00363	0.002496	0.004033	0.001116	-0.00034	-0.00016	-0.00127	0.005917	0.0039	0.006237	-0.00477	-0.00068
GNAO1	ENSG00000087258	-0.02236	0.011617	0.004362	0.001107	0.006329	-0.01634	0.00069	0.000688	-0.00095	-0.00103	-0.00113	0.004018	0.002956
OGFOD1	ENSG00000087263	-0.00485	-0.00765	-0.00277	0.004318	0.001787	-0.00161	0.001787	-0.00043	0.005225	-0.00095	0.003112	-0.00841	-0.0001
SH3BP2	ENSG00000087266	-0.00553	0.003583	-0.01176	0.003391	-0.00925	-0.00162	-0.01219	0.003787	0.004679	0.002148	0.01045	0.001178	0.011705
NOP14	ENSG00000087269	-0.0059	-0.01668	0.005923	0.000565	0.007293	0.002387	-0.00183	0.002716	0.001682	0.003855	0.000878	0.004092	-0.00161
ADD1	ENSG00000087274	-0.00693	-0.00581	-0.01099	-0.00086	-0.00161	-0.01419	-0.00869	-0.00107	0.005545	0.002381	0.006114	-0.00253	-0.00233
L2HGDH	ENSG00000087299	0.001143	0.013036	0.010252	-0.0067	-0.01682	0.006146	-0.00362	-0.00094	0.001136	0.003693	0.002495	-0.00462	-0.00801
TXNDC16	ENSG00000087301	-0.00655	0.003813	0.009978	-0.00963	-0.00803	0.004772	-0.00066	0.003454	0.000271	0.005404	0.005976	0.000814	0.002904
RTRAF	ENSG00000087302	-0.0047	-0.00943	0.00986	-0.00571	-0.00073	-0.00243	-0.00047	0.004139	0.006037	-0.00099	0.004998	0.000213	0.004878
GMCL1	ENSG00000087338	-0.00265	0.004961	0.007772	-0.00342	0.008299	0.00179	-0.00135	-0.00079	0.004162	0.003213	0.005248	-0.00172	-0.00031
SF3B2	ENSG00000087365	-0.00597	-0.01154	0.001664	-0.0006	0.000541	-0.00388	0.003629	0.007805	0.012658	0.0017	0.014213	-0.00241	0.00346
KLHL42	ENSG00000087448	0.003654	0.010392	0.006599	0.002106	0.002017	0.010549	-0.00585	0.002329	-0.00093	-0.00206	0.001758	-0.00548	0.004587
GNAS	ENSG00000087460	0.001373	0.000289	-0.00477	0.006536	0.003486	0.001694	0.003334	0.004987	-0.00202	0.003937	0.014018	-0.01245	0.010664
DNM1L	ENSG00000087470	-0.00447	-0.00038	0.003793	-0.00935	0.000981	-0.00501	-0.00216	0.001939	0.006648	-0.0005	0.009189	0.000718	0.006613
ERGIC2	ENSG00000087502	-0.00084	0.003378	0.009794	-0.00865	-0.00113	-0.00245	0.009706	0.002764	0.003857	-0.0001	0.011098	-0.00479	0.004294
AURKA	ENSG00000087586	-0.0026	-0.00938	0.002952	0.009448	-0.00127	0.000407	-0.00539	0.001694	-0.00352	0.003193	0.001197	0.000796	0.005462
RFX2	ENSG00000087903	-0.00197	0.00556	0.00193	-0.0279	0.010438	0.005709	-0.00436	-0.00029	0.003288	-0.00012	0.003033	-0.00119	-0.00468
METTL2A	ENSG00000087995	-0.00083	-0.00315	0.004891	0.001698	-0.00258	-0.00242	-0.00601	0.004455	7.23e-05	0.003319	0.006537	-0.00342	0.002948
ALG6	ENSG00000088035	-0.00541	0.008543	-0.00238	-0.00498	-0.00309	0.000871	-0.00723	0.001389	0.001221	0.00194	-0.00139	0.001433	-0.00185
CNOT3	ENSG00000088038	-0.00385	-0.00276	-0.00292	0.003646	0.000187	-0.00079	-0.00053	0.002101	0.004467	-0.00088	0.007474	-0.00496	0.001884
PTPN4	ENSG00000088179	-0.00096	0.010312	0.00202	-0.00874	-7.05e-05	0.010922	-0.00307	-0.00015	0.002438	0.004582	0.00609	-0.00054	-0.00167
DDX18	ENSG00000088205	0.002519	0.001556	0.009871	0.001021	-0.00562	0.005735	0.001344	0.003665	0.003718	0.00589	0.008539	0.002119	-0.00422
KHSRP	ENSG00000088247	-0.00264	-0.00542	0.001744	-0.00146	0.004052	-0.00051	-0.00514	0.001471	0.003768	0.000677	0.008541	-0.00313	0.000747
GNA11	ENSG00000088256	0.004612	-0.00307	0.004524	-0.01241	-0.00433	0.002563	-0.00797	0.000407	0.00735	0.001369	0.00301	-0.0004	0.005626
ASAP3	ENSG00000088280	0.007734	-0.00926	0.002016	0.006824	0.035703	0.018956	-0.0082	0.000985	0.000488	0.002081	0.001368	-0.00189	0.001632
EDEM2	ENSG00000088298	0.003502	0.00481	-0.00191	0.001543	-0.00567	-0.00761	-0.00089	0.002919	0.003566	-0.00147	0.006649	-0.00372	0.009919
DNMT3B	ENSG00000088305	-0.0127	0.000147	-0.00126	-0.00757	0.007541	-6.34e-06	0.026696	0.001384	0.00393	0.001687	0.003519	-0.0018	0.003011
TPX2	ENSG00000088325	-0.00132	-0.01131	0.009808	-0.00423	0.001695	0.005204	-0.00669	0.003909	0.003117	0.000673	0.006234	-0.00499	-0.01606
PDRG1	ENSG00000088356	-0.00071	0.001732	-0.00201	0.007627	0.000191	-0.00156	-0.00971	0.001569	0.003397	0.001417	0.004361	-0.00422	-0.00909
EPB41L1	ENSG00000088367	-0.01701	0.006809	0.01037	0.010855	0.006427	0.011548	-0.00095	-0.00095	-0.00202	9.55e-05	-0.00367	0.001222	-0.00144
DOCK9	ENSG00000088387	0.005935	0.012968	-0.00422	-0.02412	0.010374	0.00038	0.006325	0.001183	0.005893	0.002827	0.006193	0.001391	-0.0004
ANKRD10	ENSG00000088448	0.002872	-0.00921	0.007676	-0.00373	0.011945	-0.00167	-0.00426	0.002782	0.00381	0.001479	0.009127	-0.00303	-0.00744
TGDS	ENSG00000088451	-0.00534	-0.00395	0.002635	0.000517	-0.00213	0.010719	-0.00385	0.001672	0.001089	-0.00176	0.005022	-0.00114	-0.001
COQ9	ENSG00000088682	-0.00119	-0.00828	-0.00266	-0.00048	-0.00163	-0.00722	-0.00642	0.000532	0.005172	-0.0001	0.007285	-0.00252	0.008798
ARHGAP28	ENSG00000088756	-0.01796	0.010676	0.007696	0.004062	0.003044	0.003357	-0.01694	-0.00017	-0.0038	-0.00032	-0.00694	0.000401	0.003242
CRLS1	ENSG00000088766	-0.00391	-0.00291	0.004941	-0.00167	-0.00814	-0.00111	0.003973	-0.00158	0.004896	-0.00335	0.009475	-0.0038	-0.00503
PPP1R13B	ENSG00000088808	-0.00254	0.002319	-0.00058	0.002826	-0.00458	-0.00084	-8.08e-05	0.001721	0.000568	-0.00057	0.004894	0.00039	0.000459
ATRN	ENSG00000088812	0.002261	0.011686	-0.01505	0.029898	-0.00198	0.002778	-0.01478	0.001195	0.002497	5.8e-06	0.005199	0.003924	-0.00195
FKBP1A	ENSG00000088832	-0.00115	0.004635	-0.00013	0.00338	-0.00303	0.00845	-0.00066	0.002812	0.006776	0.002932	0.003696	-0.00338	-0.00478
NSFL1C	ENSG00000088833	-0.00181	-0.00183	-0.00419	0.004218	0.005728	0.000547	0.002607	-6.65e-05	0.005774	0.003358	0.01049	-0.00495	0.003223
C20orf194	ENSG00000088854	-0.00624	0.014642	0.015666	-0.00577	-0.00347	-0.00035	-0.00783	-0.00047	-0.00038	-0.00207	0.000378	0.003368	0.00825
ZNF343	ENSG00000088876	-0.00732	-0.00047	0.003987	-0.00456	0.000674	-0.00256	-0.00882	0.001334	0.000372	0.000301	0.002524	0.002432	0.004012
CPXM1	ENSG00000088882	0.015124	0.01537	-0.00903	-0.02113	-0.00448	-0.00333	-0.00784	0.001076	-0.00388	-0.00224	-0.00025	0.00322	-0.00685
MAVS	ENSG00000088888	0.005978	0.01604	-0.00568	-0.00353	0.004245	0.001728	-0.00206	0.002809	0.003048	0.000404	0.008796	0.000219	-0.01267
LZTS3	ENSG00000088899	0.004308	0.016283	0.009467	6.49e-05	-0.00126	-0.00523	-0.00901	0.001675	0.002321	0.000495	-0.00148	-0.00194	0.005233
XRN2	ENSG00000088930	-0.00559	-0.00438	0.004421	0.001343	0.003201	0.002171	0.004263	0.00021	0.006934	0.001658	0.006618	-0.0081	0.00063
KIZ	ENSG00000088970	-0.00238	0.001948	0.002703	0.000988	0.0095	0.007368	0.000413	-0.00101	0.007204	-0.00374	0.004143	-0.00281	0.003593
DYNLL1	ENSG00000088986	-0.01144	-0.01522	-0.0032	-0.00064	0.007359	-0.00398	0.002474	0.00346	0.003442	0.002916	0.009778	-0.00463	0.003451
TESC	ENSG00000088992	0.013852	0.031192	-0.00385	0.017894	0.009525	-0.00721	0.010707	0.000309	0.007305	-0.00126	0.011801	0.002725	0.004357
SNX5	ENSG00000089006	-0.00439	-0.00566	0.004559	-0.00048	0.003572	0.001174	-0.00623	0.004417	0.004129	0.004641	0.004356	-0.0013	-0.00491
RPL6	ENSG00000089009	-0.00359	-0.00355	0.008528	-0.00053	0.002572	-0.00118	-0.00115	0.008192	0.009597	0.004787	0.015761	-0.02378	-0.00532
MAPKAPK5	ENSG00000089022	-0.009	-0.00436	-0.00392	-0.00315	0.008108	-0.00106	0.001354	0.003101	0.0031	0.000863	0.009111	-0.00014	0.003258
P2RX7	ENSG00000089041	-0.00047	0.004872	-0.0042	0.006509	0.009025	0.013805	0.00474	0.001987	0.00282	-0.00413	0.00484	0.00145	0.003732
ESF1	ENSG00000089048	0.004356	4.58e-05	0.015253	-0.00064	-0.00386	-0.00118	-0.01041	0.000436	0.004295	0.000438	0.009616	-0.00335	-0.01063
RBBP9	ENSG00000089050	-0.00681	-0.00884	-0.00651	-0.00805	0.011639	-0.00562	-0.00881	0.002224	0.001063	-0.00018	0.004844	0.002033	0.00644
ANAPC5	ENSG00000089053	-0.00184	0.005093	0.002974	-0.00245	-0.00116	-0.00291	0.007466	0.001844	0.011384	-0.00287	0.010059	-0.00404	-0.00661
SLC23A2	ENSG00000089057	-0.00261	-9.75e-05	-0.01632	-0.00578	0.012327	0.002892	-0.01297	0.001743	0.000905	0.002045	0.007788	0.003021	-0.00391
SLC8B1	ENSG00000089060	0.005425	0.011095	0.003574	-0.00515	0.012888	-0.01069	0.005311	0.001163	0.00357	-0.00026	0.008121	0.003728	-0.00687
TMEM230	ENSG00000089063	-0.00723	-0.00646	0.002925	-0.00097	0.00401	0.001305	-0.0006	0.00259	0.002664	0.002041	0.00376	0.00029	-0.00186
KDM2B	ENSG00000089094	-0.00186	-0.00936	0.00154	-0.00764	0.002658	-0.00435	-0.00661	0.005845	0.003271	0.002029	0.005483	-0.00016	-0.00039
TASP1	ENSG00000089123	-0.00465	0.002526	-0.00392	-0.00025	0.000571	0.000771	-0.0018	-0.00153	0.002195	-0.00057	0.004194	-0.00575	0.003846
OAS1	ENSG00000089127	-0.01667	-0.01113	-0.01715	0.00044	-0.02374	0.01063	0.00958	0.00413	0.002672	0.004442	0.011217	0.000939	0.004337
GCN1	ENSG00000089154	0.004043	0.002265	0.004805	-0.00874	-0.00488	-0.01109	-0.00302	0.004627	0.00406	0.002573	0.011317	-0.00848	0.003926
RPLP0	ENSG00000089157	0.007766	0.004217	0.00936	0.004388	0.001268	-0.00143	-0.01151	0.001965	0.009243	-0.0009	0.002848	-0.02084	0.00929
PXN	ENSG00000089159	-0.00743	0.015171	-0.0031	-0.00191	-0.00628	-0.00926	0.011069	-0.0007	0.006361	-8.9e-05	0.009402	-0.00638	-0.00371
RPH3A	ENSG00000089169	-0.01596	0.011177	0.007915	-0.00404	-0.00309	-0.01617	0.006668	0.000135	-9.11e-05	-0.00064	-1.68e-05	-0.00047	-0.00257
KIF16B	ENSG00000089177	0.001748	-0.0012	0.016613	-0.00375	-0.00646	0.007758	-0.0011	0.002585	0.001797	0.002785	0.003733	-0.00136	0.000482
TRMT6	ENSG00000089195	-0.0075	-0.00652	0.005383	0.004141	0.001607	-0.00069	-0.00268	0.001289	0.000112	0.005183	0.008478	-0.0039	-0.00051
CHGB	ENSG00000089199	-0.01528	0.003172	0.004261	0.003728	-0.00799	0.006183	-0.00735	-0.00053	-0.00246	-0.00056	-0.00257	-0.00055	0.002249
PEBP1	ENSG00000089220	0.002913	0.003285	0.014274	0.002277	0.003748	-0.00569	0.001766	0.002743	0.007262	0.007697	0.00942	-0.00451	0.001968
BRAP	ENSG00000089234	-0.0074	-0.00207	-0.00397	-9.05e-05	0.000104	-0.00829	0.002157	0.00245	0.004594	-0.00239	0.00659	-0.00388	-0.00557
ERP29	ENSG00000089248	0.005725	-0.00515	0.005137	-0.00253	-0.00115	-0.00669	-0.00184	-0.00123	0.004042	-0.00314	0.011393	-0.00768	-0.01023
NOS1	ENSG00000089250	-0.01586	0.007543	0.009348	-0.00428	0.008809	-0.01718	-0.01019	-0.00089	-0.00026	-0.00224	-0.00167	-0.00066	-0.00343
FUS	ENSG00000089280	-0.00151	-0.00483	-0.00829	0.005634	0.011382	-0.00663	-0.00111	0.00835	0.003895	0.011224	0.011668	0.000608	0.017127
IGBP1	ENSG00000089289	-0.00256	-0.00791	0.001345	-0.00087	0.000778	0.00393	-0.00621	0.000975	0.005067	0.000211	0.009697	-0.00112	0.002655
FXYD5	ENSG00000089327	0.002479	-0.00464	-0.00133	0.004848	-0.01177	0.003826	0.003894	0.005227	0.003945	0.001697	0.013085	-0.0052	0.005874
ZNF302	ENSG00000089335	-0.01844	-0.00797	-0.00734	-0.00262	0.01747	-0.0126	-0.00965	-0.00038	-0.00532	-0.00242	0.003656	0.004697	0.00497
GRAMD1A	ENSG00000089351	0.00319	0.004522	-0.00393	-0.00174	0.000792	-0.00269	-0.00768	0.001442	0.006246	-0.00109	0.010055	-0.00331	0.005165
CDIP1	ENSG00000089486	-0.01542	-0.01609	-0.01067	-0.01324	0.020459	-0.01203	-0.00996	0.002378	-0.00083	-0.00128	-6.45e-05	0.002226	0.001833
GANAB	ENSG00000089597	0.006068	0.005957	-0.00431	0.003287	-0.00092	-0.00267	-0.00041	0.006758	0.004622	-0.00219	0.012903	-0.00139	-0.00885
GMIP	ENSG00000089639	-0.0003	-0.00395	-0.01308	-0.00161	-0.00178	0.010482	0.014584	0.00132	0.006334	0.003905	0.015459	-0.0075	0.009742
RBM41	ENSG00000089682	-0.00064	0.000609	0.010505	-0.01522	-0.00211	0.002835	0.000564	0.002243	0.002789	-0.00072	0.008443	0.000643	0.011816
BIRC5	ENSG00000089685	0.001048	0.003277	0.008424	-0.00022	0.005406	0.004525	-0.00437	0.001503	-0.00175	0.005598	-0.00038	-0.00216	-0.0002
MLF2	ENSG00000089693	0.002147	-0.00149	-0.00414	-0.00326	-0.00088	-0.00468	0.001532	0.001203	0.009006	-0.0003	0.006273	-0.00433	-0.00064
DDX24	ENSG00000089737	0.0026	0.000491	0.001403	0.002561	-0.00179	-0.00351	0.000814	0.004655	0.003772	0.004125	0.01021	-0.00029	-0.00488
ZBTB25	ENSG00000089775	-0.00588	0.009229	0.007299	-0.01396	-0.00273	0.001964	-0.00564	0.000478	0.005978	0.002432	0.00877	-0.00318	-0.00348
NECAP1	ENSG00000089818	-0.00939	0.003801	0.000809	0.001865	0.014439	-0.01059	0.002147	0.001701	0.002895	0.000886	0.004817	-0.00255	0.001194
ARHGAP4	ENSG00000089820	0.006756	0.001349	-0.00344	-0.00224	-0.00814	0.005533	0.008839	0.00407	0.007445	0.006207	0.015331	-0.00419	0.000654
RCOR1	ENSG00000089902	-0.00908	0.005819	-0.01596	-0.00421	0.007853	0.008121	0.008011	0.002656	0.006289	-0.00081	0.004284	-0.0022	-0.01356
GPATCH2L	ENSG00000089916	0.003466	0.010009	0.002671	-0.00165	0.005679	0.003856	-0.00542	0.002224	0.003525	0.001272	0.010169	-0.00357	0.000615
LTBP4	ENSG00000090006	0.011884	0.019614	0.013622	-0.00621	0.00538	-0.00223	-0.00978	0.001478	0.005331	0.000912	0.000649	0.001252	-0.0036
BLVRB	ENSG00000090013	0.000824	0.01065	0.012226	-0.00515	0.001011	-0.00749	0.02801	0.006249	0.004843	0.000823	0.01517	-0.00237	-0.00555
SLC9A1	ENSG00000090020	0.001884	0.012953	-0.00424	-0.00573	0.000203	-0.01496	-0.00639	-0.00052	0.007722	0.000135	0.009694	-0.00209	-0.00081
SPTLC1	ENSG00000090054	-0.00313	-0.00137	-0.00117	0.004905	0.001195	-0.00266	-0.00071	0.001991	0.002496	0.002392	0.004437	-0.00108	-0.00465
PAPOLA	ENSG00000090060	-0.00693	-0.00198	-1.47e-05	0.001522	0.000188	0.003612	-0.00057	0.002699	0.00716	0.002945	0.0093	0.003509	0.017129
CCNK	ENSG00000090061	-0.00581	-0.00183	-0.00685	0.007723	0.003976	-0.0006	-0.0069	0.002791	0.000183	0.000373	0.005128	0.001523	0.010646
PCBP4	ENSG00000090097	0.006739	0.0177	-0.00065	0.023715	-0.00702	0.009578	-0.00908	-0.00078	-9.74e-05	-0.00227	0.002362	-0.00252	-0.00383
RGS1	ENSG00000090104	0.006758	-0.00979	-0.01273	0.031784	-0.00539	0.045411	-0.02217	0.002119	0.000435	-0.002	0.004559	0.006269	0.003462
YPEL3	ENSG00000090238	0.000931	0.013406	-0.00256	0.003792	-0.00203	0.001716	0.002461	0.007078	0.006208	0.003231	0.011858	0.001473	0.00111
MRPS33	ENSG00000090263	-0.00385	-0.00619	0.002189	-0.00087	0.004176	0.000311	0.005306	0.001689	0.0035	0.00285	0.007713	-0.0088	-0.01196
NDUFB2	ENSG00000090266	0.0039	0.000131	0.016646	0.00381	0.006384	-0.00194	0.005554	0.000921	0.005221	0.003333	0.003745	-0.01337	-0.01661
NUDC	ENSG00000090273	0.003236	-0.00875	0.011311	0.002105	0.004922	-0.003	0.002716	0.004352	0.004185	0.006776	0.008751	-0.00781	0.002613
MAEA	ENSG00000090316	-0.01132	-0.00549	-0.00508	-0.00102	0.00263	-0.0059	-0.00367	0.001778	0.006082	-0.00265	0.006614	-0.00046	-0.01092
ICAM1	ENSG00000090339	0.029666	-0.01334	-0.00925	0.016019	-0.00722	0.022244	-0.02239	-0.00156	0.011063	0.001428	0.022416	-0.00247	0.010877
STRN4	ENSG00000090372	-0.00018	-0.00188	-0.00421	-0.00289	0.002021	-0.00106	-0.01207	0.001459	0.005413	0.004328	0.00361	-0.00471	-0.00771
IRAK3	ENSG00000090376	-0.0227	0.01552	0.002172	-0.00145	-0.00048	0.012338	-0.00652	-0.00051	-0.00031	-0.00086	-0.00058	0.005047	0.002808
LYZ	ENSG00000090382	-0.0455	0.020289	0.011002	-0.0074	0.024839	0.023495	0.028117	-0.00082	8.31e-05	0.001039	-0.00682	0.006372	-0.00561
MUL1	ENSG00000090432	0.003685	0.002864	-0.00739	-0.00206	-0.00464	0.000408	-0.01397	0.001456	0.002603	0.001663	0.00443	-0.00079	0.002323
TFAP4	ENSG00000090447	-0.01008	-0.00306	0.000245	0.004628	0.002194	-0.00777	0.00076	0.000526	0.000425	0.000782	0.007477	-0.00783	-0.01032
PDCD7	ENSG00000090470	0.00306	0.000991	0.009343	0.004979	-0.00433	0.009796	-0.00575	-0.00016	0.006684	-0.00553	0.003549	-0.00299	-0.00238
SPG21	ENSG00000090487	-0.00055	0.011007	-5.99e-05	0.003611	-0.01281	0.000633	-0.00476	-0.00016	0.001579	-0.00243	0.009767	-0.00335	0.007796
DNAJB11	ENSG00000090520	0.004626	-0.01166	0.008072	0.007095	-0.01226	-0.00321	-0.00556	0.001416	0.006863	-0.00272	0.00784	-0.00291	-0.00788
FLT3LG	ENSG00000090554	0.002622	0.011173	0.001103	-0.00075	-0.01701	0.00317	0.000338	0.003438	0.001166	-0.00061	0.005145	-0.00069	0.000521
RAB11FIP3	ENSG00000090565	0.000242	-0.0019	0.001162	-0.00454	0.00859	0.005144	-0.01512	0.003169	0.000587	0.000613	0.004604	0.001401	0.01564
GNPTG	ENSG00000090581	0.006676	0.003186	-0.00388	0.012584	0.002889	0.001567	-0.0006	0.00071	0.004622	0.000577	0.007062	-0.00571	0.000751
ZNF268	ENSG00000090612	-0.00967	0.011245	0.007747	0.000546	0.003053	-0.01021	0.001821	-0.00121	0.00262	-0.00346	0.004287	8.18e-05	-0.00493
GOLGA3	ENSG00000090615	-0.0023	-0.00076	-0.00909	-0.00834	-0.00156	0.002051	0.003029	0.003581	0.00289	0.003201	0.006375	0.00198	-0.00669
PABPC4	ENSG00000090621	-0.00201	-0.00161	0.001444	-0.00991	-0.00208	0.003493	-0.00453	0.003212	0.001212	0.002279	0.005216	-0.009	0.006356
CD209	ENSG00000090659	-0.01718	-0.00821	0.001206	-0.00861	-0.00469	-0.01251	-0.03316	-0.00039	-0.00078	-0.00223	-0.00047	0.000745	0.001388
CERS4	ENSG00000090661	0.012736	0.007058	0.012902	-0.00807	-0.00924	-0.01414	-0.02236	-0.00147	0.002659	-0.00306	0.00389	-0.00392	-0.01206
MCOLN1	ENSG00000090674	-0.00263	0.011689	-0.00654	-0.00018	-0.01263	0.002371	0.004592	0.003095	0.005741	-0.00041	0.004942	0.003607	-0.00105
USP48	ENSG00000090686	0.001907	-0.00355	0.012936	-0.00257	0.000541	-0.00199	-0.00345	-0.00084	0.009377	0.001956	0.016544	-0.00065	-0.00784
PDPR	ENSG00000090857	0.005147	0.018898	-0.00242	-0.0013	-0.00655	0.012486	-0.00274	0.005619	0.001917	-0.00021	0.007083	0.001576	0.001053
AARS1	ENSG00000090861	0.006788	-0.00496	0.019987	-0.00502	-0.00141	-0.00509	-0.01496	0.004758	0.004583	-0.00232	0.00747	-0.0012	0.013081
GLG1	ENSG00000090863	0.00831	0.006534	-0.00417	0.003099	-0.00456	0.003138	-0.00251	0.003397	0.006662	-0.0006	0.007665	-0.00565	-0.00219
KIF4A	ENSG00000090889	-0.00245	-0.00657	0.015414	-0.00273	0.005266	0.007023	-0.00111	0.000974	-0.00035	0.003892	0.001881	0.000705	0.006866
TNRC6A	ENSG00000090905	0.00166	0.002838	-0.00294	-0.00362	-0.00081	0.001203	-0.00896	0.000203	0.006527	0.002219	0.008134	0.008431	0.004164
PLEKHG2	ENSG00000090924	0.003176	0.001973	-0.00294	-0.00491	0.00694	0.006308	-0.00081	0.002305	0.001114	-0.00161	0.009108	0.00665	0.006061
NAT14	ENSG00000090971	0.009895	0.007026	-0.00601	0.000558	0.015132	-0.00347	-0.00694	0.000753	0.000911	-0.00023	0.009191	-0.0026	-0.00871
PITPNM2	ENSG00000090975	0.008535	0.00021	-0.01048	-0.0272	0.024566	-0.02139	-0.0087	0.001406	-0.00111	-0.00078	0.007377	0.004223	0.007806
EXOC1	ENSG00000090989	-0.00429	-0.00045	0.008062	0.005256	-0.00058	0.006165	0.002884	0.003574	0.001728	0.001025	0.007266	0.000646	0.010272
RBM27	ENSG00000091009	-0.00664	-0.00735	-0.00503	0.001194	0.007045	-0.00631	-0.00736	0.002565	0.001493	-0.00156	-0.00309	0.000454	0.001199
OSBPL8	ENSG00000091039	-0.00869	0.001039	-0.00443	-0.00479	0.008264	0.010851	0.017631	0.003102	0.002809	0.003998	0.00788	-0.0088	-0.00394
DTX2	ENSG00000091073	0.00586	0.001538	-0.0023	-0.00456	0.014348	-0.00797	-0.00246	0.001492	0.006208	-0.00024	0.008753	0.002174	0.010875
PUS7	ENSG00000091127	-0.00937	-0.00584	0.009502	0.004709	-0.00807	0.007919	-0.00479	0.001587	-0.00372	0.003873	-0.00221	-0.00369	0.005949
DLD	ENSG00000091140	-0.00399	-0.00328	0.00738	0.004844	-0.00463	-0.00464	0.001178	-0.00165	0.005132	0.001085	0.010064	-0.00509	-0.01109
WDR7	ENSG00000091157	-0.01183	-0.00588	-0.01093	-0.01411	-0.00475	-0.00293	0.006968	0.000244	0.005629	0.003095	0.004726	0.000517	-0.00353
TXNL1	ENSG00000091164	-0.00448	-0.00459	0.004893	0.0053	-0.00273	-0.00452	-0.00184	0.002217	0.003308	0.001009	0.009085	-0.00305	0.001948
ABCC6	ENSG00000091262	-0.00565	0.017341	0.009976	0.00796	0.002546	-0.00366	0.001146	0.001175	-0.00036	-0.00124	0.000913	3.68e-05	0.002261
CMTM6	ENSG00000091317	-0.00159	0.009998	-0.01222	0.001546	-0.002	0.013378	0.003756	0.001604	0.00443	0.000171	0.008081	-0.00405	-0.00293
ITGA6	ENSG00000091409	-0.00516	0.022556	-0.00074	0.001591	0.01025	0.000103	0.007801	0.000278	0.00316	0.000247	0.004084	-0.00344	-0.00555
MAP3K20	ENSG00000091436	0.007272	0.029049	-0.00151	0.034897	-0.01228	-0.00681	-0.00463	0.001646	0.000885	0.002728	-0.00018	-0.00052	-0.01232
FH	ENSG00000091483	0.003821	-0.01192	0.018078	0.003296	-0.01076	-0.00895	-0.01124	0.003834	-0.00188	0.003846	0.013198	-0.00128	-0.00367
SEL1L3	ENSG00000091490	-0.00371	-0.00477	0.003492	-0.0075	-0.0003	0.004055	-0.01307	0.002928	0.001035	0.003039	0.005625	0.005362	0.003418
TF	ENSG00000091513	-0.01672	0.009492	0.003659	0.005826	-0.00828	0.00192	-0.0084	-0.0004	-0.0014	-0.00152	-0.00106	-0.00039	-0.001
CDV3	ENSG00000091527	-0.00902	-0.01335	-0.00808	0.008084	0.009032	-0.00092	0.000954	0.00386	0.002118	0.000604	0.008285	-0.00794	-0.00287
MYO15A	ENSG00000091536	-0.01247	0.01883	0.014054	-0.00353	-0.00192	-0.00216	-1.08e-05	-0.00112	0.001709	0.001718	0.000121	-0.00427	0.003276
ALKBH5	ENSG00000091542	-0.00265	0.003738	-0.00475	-0.00635	0.003252	0.00519	-0.00449	0.002051	0.001648	0.002763	0.009403	-0.00026	-0.001
NLRP1	ENSG00000091592	-0.00194	0.008374	0.002282	0.003517	-0.00562	0.00331	-0.00482	0.001664	0.0063	-0.00203	0.010105	-0.00092	-0.00278
PITPNM3	ENSG00000091622	-0.01651	0.011207	0.005514	-0.01192	-0.00969	-0.00134	-0.0104	0.000199	-0.00094	-0.00128	-0.00097	-0.00164	0.00339
SPAG7	ENSG00000091640	0.001464	-0.01244	0.004654	-0.00339	-0.00051	-0.00104	0.005603	0.005283	0.00531	0.001306	0.009353	-0.0104	-0.00308
ORC6	ENSG00000091651	-0.00632	-0.01382	0.014171	-0.00742	0.004474	0.004675	0.005011	0.000679	0.007097	-0.00115	0.012867	-0.00018	-0.01037
ZFHX4	ENSG00000091656	-0.02404	0.007589	0.008148	0.003805	-0.00931	-0.0006	-0.00546	0.000353	0.000747	-0.00229	-0.00159	0.003143	-0.01229
ZC3HC1	ENSG00000091732	0.001399	0.000819	-4.9e-05	-0.0027	0.0088	-0.00184	-0.01467	0.001848	0.001869	0.004346	0.000672	-0.00344	-0.00176
ESR1	ENSG00000091831	-0.01789	0.00567	0.008665	0.006808	0.003088	-0.01377	0.00542	0.00026	0.000891	-0.00122	4.91e-05	-2.58e-06	-0.00155
TMEM101	ENSG00000091947	0.013227	-0.00152	-0.00562	-0.00328	-0.00314	0.003827	-0.00282	0.005633	0.002467	0.001296	0.016287	-0.00565	0.003608
CCDC80	ENSG00000091986	-0.01847	0.012489	0.012616	-0.00221	0.002273	0.002901	-0.0023	-0.00116	-0.00016	-0.00242	-1.73e-05	0.000143	-0.00157
PSME1	ENSG00000092010	-0.00481	-0.01374	-0.00209	0.003643	-0.00999	-0.0023	0.002479	-0.00268	0.009057	0.001155	0.004053	-0.00299	-0.00652
PPP2R3C	ENSG00000092020	-0.00235	-0.00096	0.000345	-0.00435	0.001075	0.006544	-0.00267	0.004268	0.000214	-4.6e-05	0.003142	-0.00913	0.00419
HAUS4	ENSG00000092036	-0.00377	-0.00355	0.002885	-0.00447	0.002415	0.007019	-0.00292	0.001266	0.002856	-0.00113	0.003718	-0.00407	0.003002
JPH4	ENSG00000092051	-0.00081	0.010858	0.008673	0.005133	0.014458	-0.01563	-0.02506	0.000197	-0.00137	-0.00167	0.001308	0.002082	0.000587
SLC7A8	ENSG00000092068	-0.0129	0.011933	0.013538	-0.00876	0.002447	0.002059	-0.00197	0.000392	-0.00146	0.001184	-0.00347	0.006173	0.006444
OSGEP	ENSG00000092094	-0.00115	-0.00111	0.003325	0.004109	0.000566	0.01257	-0.00643	0.001255	0.001186	0.000154	0.004746	-0.0016	0.00176
RNF31	ENSG00000092098	0.002755	-0.00076	-0.01089	0.005013	-0.00362	-0.00012	-7.67e-05	0.002189	0.009645	0.001558	0.012439	-0.00026	-0.00199
SCFD1	ENSG00000092108	-0.01058	-0.00586	0.007397	0.000466	0.000596	0.001327	0.001349	0.002114	0.003791	-0.0013	0.006718	-0.00255	-0.00203
G2E3	ENSG00000092140	-0.01119	0.003249	0.004211	-0.00086	0.003732	0.002406	-0.00032	0.000897	-0.00138	0.003911	0.000983	-0.00204	0.004309
HECTD1	ENSG00000092148	-0.00659	0.000938	-0.00211	-0.00566	0.000371	0.004799	-0.00593	0.000459	0.004272	-0.00089	0.010607	-0.00895	-0.01166
HNRNPC	ENSG00000092199	-0.00981	-0.00755	0.000979	0.009462	0.005836	0.001354	0.004671	-0.00282	0.009699	-0.00106	0.0225	-0.00454	-0.01058
SUPT16H	ENSG00000092201	-0.00759	-0.01319	0.001342	-0.00365	0.001936	0.00327	-0.00448	0.003737	0.006623	0.003086	0.006309	-0.0022	0.000613
TOX4	ENSG00000092203	-0.0018	0.004689	-0.00493	0.000429	0.000394	-0.00462	-0.0058	0.001985	0.005782	-0.00379	0.00683	-0.00202	-0.0181
GEMIN2	ENSG00000092208	0.000624	-0.01053	0.009824	-0.00168	-0.0009	0.004984	-0.00486	-0.00015	0.002082	-3.88e-05	0.003966	-0.00627	-0.00908
TINF2	ENSG00000092330	-0.00659	0.000598	-0.0056	0.000637	0.00609	-0.00611	0.004486	0.004268	0.004025	-0.00094	0.011151	-0.00273	0.002351
SEMA6A	ENSG00000092421	-0.00465	0.008151	0.010679	-0.00103	-0.00275	0.002734	-0.01171	5.02e-05	0.000621	-0.00112	-0.00117	0.001396	-0.0016
TRPM7	ENSG00000092439	-0.00425	0.005479	0.004618	-0.00336	0.003232	0.003715	-0.00334	-0.00233	0.003346	0.001971	0.009375	0.003561	0.004405
TYRO3	ENSG00000092445	-0.01491	0.012908	-0.00028	0.019916	0.013279	-0.0015	0.007707	0.001424	-0.0016	-0.00213	0.000637	-0.00016	0.00115
WDR76	ENSG00000092470	-0.00178	-0.00832	0.022184	-0.00805	0.008521	0.0052	-0.01112	-6.19e-05	0.003275	0.000609	0.003323	-0.0083	-0.01106
SNAP23	ENSG00000092531	-0.01208	-0.01137	-0.01163	0.005868	0.004224	0.005583	0.005676	0.001082	0.00283	-0.00074	0.008957	-0.00936	-0.01254
PHGDH	ENSG00000092621	0.018867	0.02221	0.021398	0.001565	0.034321	0.005116	0.001979	-0.0017	0.009202	-0.0002	0.005806	-0.00649	0.000768
COL9A3	ENSG00000092758	-0.01083	-0.01008	-0.0004	0.031354	-0.00666	0.012559	-0.04262	-0.00124	-0.00521	-0.00258	-0.0035	0.00177	0.001774
EZR	ENSG00000092820	-0.00384	-0.01251	5.33e-05	-0.00453	0.001754	0.002031	-0.00518	0.003318	0.008657	0.008092	0.01513	-0.0011	0.001837
MYL6	ENSG00000092841	-0.00275	-0.00507	-0.00031	0.000619	-0.00395	0.001069	0.010261	-0.00118	0.008486	-0.00212	0.011399	-0.00576	-0.02479
AGO1	ENSG00000092847	-0.00397	-0.00151	-0.00525	-0.00877	0.00239	0.003263	-0.00568	0.001428	0.007147	0.002625	0.007905	-0.00269	-0.0084
CLSPN	ENSG00000092853	-0.00011	-0.0084	0.018828	-0.00584	-0.00496	0.005967	0.000615	0.002846	0.004934	0.001679	0.003438	-0.00508	-0.0004
RFFL	ENSG00000092871	0.00513	-0.00789	-0.00237	-0.00101	-0.0046	-0.01008	-0.01527	0.005069	0.003748	0.000654	0.003991	-0.001	-0.00388
UNC13D	ENSG00000092929	-0.00473	0.000825	-0.0172	0.007007	0.004107	0.003562	-0.006	0.00291	0.003189	0.00341	0.004025	-0.00152	0.017441
MFSD11	ENSG00000092931	0.004148	0.006922	-0.00404	-0.00395	0.004648	-0.00248	0.002305	0.001527	0.003542	0.001492	0.005092	-0.00028	0.002946
DPYSL2	ENSG00000092964	-0.00847	-0.00261	-0.00735	-0.00719	0.008392	0.000643	0.007524	0.004503	0.001939	0.003779	0.012089	-0.0058	0.008324
GPATCH2	ENSG00000092978	-0.00242	0.000377	0.007332	0.003425	-0.00298	0.005094	0.002886	-2.5e-05	0.004905	-0.00168	0.010706	-0.00171	0.00167
NUP50	ENSG00000093000	-0.00887	-0.00639	-0.008	-0.00187	0.00545	-0.00092	-0.00084	0.001865	0.005187	0.001133	0.00807	-0.00617	-0.00426
CDC45	ENSG00000093009	-0.00451	-0.01583	0.014188	-0.00254	0.002666	-0.00184	-0.00159	0.00388	0.005411	0.002416	0.003587	-0.00109	-0.00557
COMT	ENSG00000093010	0.006046	0.001679	-0.00742	0.005743	0.001926	0.005336	-0.01278	-0.00017	0.001758	0.001327	0.005785	0.00066	-0.00761
ADA2	ENSG00000093072	-0.0096	0.011051	-0.01204	0.002696	-0.02468	-0.00403	0.010979	0.004005	-5.55e-05	0.002113	0.004912	-0.0039	-0.0006
ECHDC1	ENSG00000093144	-0.00452	0.009505	-0.00846	0.030126	0.000721	-0.00784	0.009575	0.005046	-0.00012	0.002998	0.008907	-0.00257	-0.0013
LRRFIP2	ENSG00000093167	-0.00488	-0.00523	0.005168	-0.00614	-0.00289	0.001463	0.002558	0.00438	0.00559	0.002532	0.011985	0.000705	-0.00327
SEC22C	ENSG00000093183	-0.0013	0.002089	-0.00477	-0.00846	-0.00085	0.00452	-0.00769	0.004808	-0.00107	0.000257	0.005978	-0.00202	-0.00245
XYLB	ENSG00000093217	-0.01481	0.00807	0.007197	-0.01627	-0.0112	-0.00433	0.005643	-0.00019	0.000431	-0.00098	0.000749	-0.00027	0.000276
HDAC6	ENSG00000094631	0.001973	0.002893	0.005387	-0.00777	0.001689	0.000586	-0.00463	0.005563	0.002777	0.001326	0.006783	-0.00017	-0.00693
CDC6	ENSG00000094804	-0.006	-0.01018	0.010453	-0.0054	0.00221	0.005613	-0.00749	0.001803	-2.85e-05	0.000427	0.002436	-0.0037	0.000246
UPRT	ENSG00000094841	-0.00685	-0.00122	-0.00139	0.003927	0.002665	0.004025	-0.00342	-0.00052	0.000278	-0.00143	0.001932	-0.00037	-0.00349
CDC23	ENSG00000094880	-0.00727	-0.00529	-0.00281	0.005652	0.003526	0.001648	-0.01	-0.00254	0.001554	-0.00198	0.002978	-0.00851	-0.00705
AAAS	ENSG00000094914	-0.00306	-0.00638	-2.78e-05	-0.00414	0.00682	-0.00865	0.00449	0.001023	0.002777	-0.00179	0.005067	-0.00403	-0.00177
CBX5	ENSG00000094916	-0.00391	-0.00082	0.003246	-0.02027	0.007336	0.00491	-0.00063	0.005127	0.003197	0.00582	0.014673	-0.00386	0.007243
SUCO	ENSG00000094975	-4.81e-05	0.011088	0.002572	0.004962	-0.00712	0.011854	-0.0031	0.00111	0.00018	0.002023	0.004591	-0.00235	0.004498
MSH2	ENSG00000095002	-0.01168	-0.00729	0.004921	-0.00172	0.008257	0.0057	-0.00199	0.004742	0.003767	0.000695	0.003241	0.006571	0.004906
MAP3K1	ENSG00000095015	-0.01976	0.000999	-0.00628	-0.01268	-0.00095	0.001075	-0.00223	-0.0011	0.002088	-0.00033	0.002785	-0.00182	0.004884
DHPS	ENSG00000095059	0.007009	0.002004	0.008426	-0.00446	-0.00296	-0.00269	-0.00096	-0.00149	0.007071	-0.00297	0.016006	-0.00022	-0.0017
HOOK2	ENSG00000095066	0.02041	0.000706	0.010752	0.00688	0.007026	0.009362	-0.01201	0.001821	0.003301	-0.00265	0.006965	0.00069	-0.00711
ARCN1	ENSG00000095139	-0.01065	-0.01015	-0.01122	0.003974	0.002916	-0.00425	-0.0058	0.004055	0.001587	0.000294	0.00403	-0.00403	-0.00714
TMEM38B	ENSG00000095209	-0.00278	-0.00584	0.009177	0.007766	-0.01252	0.014388	-0.01045	0.001627	-0.00103	0.00179	-0.00037	0.002045	-0.00328
PSMD5	ENSG00000095261	-0.00614	0.003077	-0.00502	0.002826	0.002757	-0.00185	-0.00505	0.003879	0.003669	0.002768	0.003517	0.005885	-0.00402
PTGS1	ENSG00000095303	-0.01394	0.000127	0.00037	-0.00746	-0.00168	-0.01581	-0.00831	0.000833	0.003495	-0.00126	0.00278	0.004711	0.006424
NUP188	ENSG00000095319	-0.00588	-0.0023	-0.00115	-0.00328	-0.00037	-0.00262	-0.00297	0.002943	0.004321	0.00261	0.008427	-0.00453	0.001192
SH2D3C	ENSG00000095370	-0.00225	0.012426	-0.0042	-0.00155	-0.00049	-0.00995	-0.00439	0.00231	0.004546	0.0003	0.007437	-0.00423	-0.01708
NANS	ENSG00000095380	0.003745	-0.00266	0.01492	0.001884	-0.00341	-0.00091	0.008687	0.002133	0.005272	0.004592	0.015165	-0.00571	0.000563
WHRN	ENSG00000095397	-0.00382	0.012717	0.016613	-0.00824	-0.01481	-0.01014	-0.01235	2.04e-05	0.001431	-0.00061	0.000923	-0.00371	0.000402
CWF19L1	ENSG00000095485	-0.00216	0.006074	0.000272	0.000413	-0.00025	-0.00211	0.010254	-0.00034	0.005957	-0.00021	0.006233	-0.00632	-0.0019
BTAF1	ENSG00000095564	-0.01235	-0.00833	-0.00296	-0.0051	0.006525	0.010114	-0.00744	0.00231	-0.00193	0.001876	0.003051	-0.00372	0.002054
IKZF5	ENSG00000095574	-0.00753	0.000655	-0.00389	0.009491	0.011631	-0.00065	-0.01345	0.003117	-0.00072	0.005368	0.002629	-0.00088	0.001544
BLNK	ENSG00000095585	-0.00121	-0.00877	0.002408	0.007461	-0.00031	-0.00994	-0.01105	0.005148	0.003383	0.003155	0.01059	0.003302	0.009162
SORBS1	ENSG00000095637	-0.01193	0.011265	0.009615	0.001492	-0.00227	0.007642	-0.0082	-0.00238	-0.00029	-0.00157	-0.00072	2.43e-05	0.0068
WAC	ENSG00000095787	-0.00694	0.002606	-0.00449	0.00563	0.000682	0.0005	-0.00632	0.000909	0.0058	0.003206	0.003609	-0.00553	-0.00464
CREM	ENSG00000095794	0.002329	-0.00898	-0.00242	-0.00231	-0.00474	0.004685	0.001172	0.00173	0.005743	-0.00065	0.010338	-0.008	0.003791
NUBP2	ENSG00000095906	0.00857	0.010298	-0.00028	0.001672	-0.01015	-0.0019	-0.0002	0.004791	0.000614	0.006353	0.011019	-0.00873	0.001339
HIVEP1	ENSG00000095951	-0.00458	0.00433	-0.00672	-0.00012	0.014844	0.013496	-0.00603	-0.00037	0.003745	0.000288	0.007839	0.00123	-0.00711
FKBP5	ENSG00000096060	-0.01374	-0.00902	-0.0008	-0.00455	0.004335	-0.01155	0.005237	0.00499	0.005564	-0.00094	0.010272	-0.00339	0.004874
SRPK1	ENSG00000096063	-0.00706	-0.00034	0.007401	0.000926	0.002451	0.001482	0.001826	0.003109	0.002763	0.002275	0.008486	-0.00595	0.003414
BRPF3	ENSG00000096070	-0.01122	-0.00984	-0.01186	0.005879	0.00344	0.0066	-0.00422	0.003689	0.000839	0.002924	0.008339	0.000591	0.005165
MRPS18A	ENSG00000096080	0.007234	-0.0083	-0.00144	-0.00353	-0.0024	-0.00665	-0.00151	0.004552	0.003274	-3.46e-05	0.008834	-0.00724	-0.0015
EFHC1	ENSG00000096093	-0.00386	0.011872	0.017859	0.005102	-0.00301	-0.00567	0.006749	0.001403	0.002571	0.000711	0.003368	0.00306	0.006981
HSP90AB1	ENSG00000096384	-0.00517	-0.02222	0.008007	0.000443	-4.22e-05	-0.00188	-0.0084	0.010512	0.004453	0.003728	-0.0004	-0.00032	0.00396
CDC5L	ENSG00000096401	-0.00342	-0.00171	0.00397	-0.00188	0.006358	0.0032	0.005832	-0.0003	0.006463	-0.00117	0.010687	-0.00327	0.006067
ITPR3	ENSG00000096433	-0.00649	-0.00188	0.005007	-0.01337	0.007779	-0.00091	-0.00165	0.003326	0.003545	0.006849	0.010124	-0.00221	0.015077
ZNF184	ENSG00000096654	-0.00815	-0.00527	0.003798	-0.00459	0.007634	0.007704	-0.0006	0.001649	0.000433	-0.00074	0.004352	0.001758	0.001959
SIRT1	ENSG00000096717	-0.01387	-0.00561	0.002047	0.003727	0.002876	-0.00034	-0.00576	0.001423	0.001684	0.000445	-0.00052	0.000911	0.000233
HNRNPH3	ENSG00000096746	-0.0061	-0.00939	0.000162	-0.00186	0.008251	-0.00227	-0.00238	0.001275	0.003044	-0.00155	0.007176	0.002988	-0.01427
IFT74	ENSG00000096872	-0.00137	-0.00083	0.009352	-0.00112	-0.01284	0.006207	-0.00064	0.004405	0.003686	0.000494	0.002861	0.000338	0.000624
JAK2	ENSG00000096968	-0.00123	-0.0118	-0.01339	0.007331	-0.00949	0.016766	0.000843	0.003981	0.001637	0.001947	0.003296	0.000504	-0.01614
IL12RB1	ENSG00000096996	0.009136	0.006051	-0.00079	0.008254	-0.00128	0.006289	0.025264	0.001796	0.008881	-4.74e-05	0.008382	-0.0022	-0.01021
ABL1	ENSG00000097007	-0.00547	-0.00327	-0.01215	0.000214	0.001427	0.010447	-0.01414	0.001072	0.005258	-0.00241	0.004398	0.001233	-0.00039
ACOT7	ENSG00000097021	0.002838	-0.00598	0.009629	0.00182	0.004725	-0.00515	-0.00452	-0.00053	0.008188	-0.00089	0.009593	-0.00248	-0.00475
SH3GLB1	ENSG00000097033	-0.00603	-0.00047	0.002164	0.001796	-0.00614	0.001716	-0.00262	0.001129	0.004272	-0.00247	-0.00028	-5.67e-05	-0.00413
CDC7	ENSG00000097046	-0.00726	-0.00389	0.001468	-0.01647	0.025571	0.000243	-0.00035	-0.00028	0.004691	-0.00195	0.001597	-0.00137	-0.00456
SCD	ENSG00000099194	0.019009	0.003673	-0.00852	-0.00127	0.001948	0.011572	-0.01191	0.001613	0.01053	-0.00012	0.006389	-0.00106	0.00913
TMED1	ENSG00000099203	0.016266	-0.00409	0.003462	0.00224	-0.00321	0.010304	-0.00131	0.001682	0.005618	0.000295	0.005934	0.001088	-0.00476
ABLIM1	ENSG00000099204	-0.01598	0.001063	-0.00565	-0.00694	-0.01041	0.004836	-0.00353	-0.00095	0.004603	0.00164	0.005601	-0.01086	-0.01623
ERMP1	ENSG00000099219	-0.00133	0.001558	0.010631	-0.00564	-0.00077	0.002242	-0.0013	-0.00148	0.006056	-0.00166	0.008897	0.000802	-0.0014
RAB18	ENSG00000099246	-0.00798	0.000465	-0.01003	0.00631	0.001814	-0.006	0.003372	0.00351	0.003108	0.002695	0.007894	0.004051	0.004276
NRP1	ENSG00000099250	-0.02212	0.013078	0.003187	-0.01133	0.002095	-0.00624	0.007165	0.001719	0.000497	-0.00273	0.001449	0.002031	-0.00403
TSPAN15	ENSG00000099282	0.006207	0.000479	0.015981	-0.00218	0.002377	-0.01943	-0.00926	0.000808	0.001842	-0.00063	-0.00023	0.000308	-0.00433
WASHC2A	ENSG00000099290	-0.00523	-0.00176	-0.00597	0.00523	0.000381	-0.005	-0.00174	-0.00176	0.003986	0.00309	0.013113	-5.97e-05	-0.00986
MAST3	ENSG00000099308	-0.00209	0.002541	-0.00905	-4.84e-07	-0.00052	-2.5e-05	0.00759	0.005897	0.005995	0.002644	0.014939	-0.00354	-0.00428
MZF1	ENSG00000099326	0.008974	0.013793	0.004479	-0.00364	0.005577	0.013995	0.007433	0.003119	0.003615	0.000404	0.009693	0.002509	0.009771
OCEL1	ENSG00000099330	0.006292	0.002162	0.015452	0.010189	-0.00182	-0.00273	0.001629	0.001996	0.004863	0.000219	0.011452	-0.00872	-0.01369
MYO9B	ENSG00000099331	0.002806	0.001432	-0.00747	-0.01421	0.000445	0.002095	0.003755	0.004417	0.006563	0.005669	0.004767	0.000945	-0.00109
KCNK6	ENSG00000099337	-0.00352	0.015741	0.010152	-0.00599	-0.01448	0.010449	0.009537	0.000794	0.002284	0.001184	0.001011	0.000918	-0.00397
CATSPERG	ENSG00000099338	-0.00524	0.013459	0.008515	0.015734	0.008615	0.000981	-0.00124	0.000485	-0.00113	0.000792	0.001364	-0.00155	0.005395
PSMD8	ENSG00000099341	-0.00028	-0.00867	0.001911	0.002662	0.005796	-0.00419	-0.00101	0.005172	0.004424	-0.00174	0.010192	-0.00852	0.000302
FBXL19	ENSG00000099364	0.012069	0.004375	0.002723	0.000497	0.000527	0.011623	-0.00167	0.003622	0.005534	0.001686	0.005839	-0.00223	-0.00423
SETD1A	ENSG00000099381	-0.00526	-0.00135	-0.00518	-0.00641	-0.00138	0.001465	-0.00326	-0.00138	0.006789	-0.00201	0.007669	-0.00123	-0.00445
BCL7C	ENSG00000099385	0.006576	0.013043	0.012577	-0.0066	0.001559	-0.00294	-0.00871	0.000538	0.002484	0.000974	0.0061	-0.00049	-0.00491
CIRBP	ENSG00000099622	0.003129	0.006315	-0.00795	0.005041	0.0028	-0.00312	-0.00102	0.000736	0.00513	-0.00358	0.010597	-0.0037	-0.00949
ATP5F1D	ENSG00000099624	0.003708	0.008525	0.020545	-0.0019	-0.00879	0.003645	0.001318	0.002843	-0.00119	0.002686	0.001289	-0.00165	-0.00014
HNRNPM	ENSG00000099783	-0.00756	-0.01515	0.003885	-0.00045	0.004907	-0.0016	-0.00094	0.004121	0.001758	0.005905	0.006996	0.001323	0.009852
MARCHF2	ENSG00000099785	0.003019	0.010669	-0.01235	-0.00397	-0.0107	0.007351	0.017527	0.002904	0.002974	-0.00036	0.013489	-0.00395	-0.00324
NDUFB7	ENSG00000099795	0.016791	-0.00031	0.011814	-0.00735	-0.00772	7.68e-05	0.007512	0.004283	0.007305	0.002655	0.011236	-0.00194	-0.00403
TECR	ENSG00000099797	0.013568	0.006799	0.005461	0.000899	-0.00427	-0.00975	0.000753	0.004105	0.007951	0.005416	0.012381	-0.00446	0.003947
TIMM13	ENSG00000099800	0.007099	-0.00042	0.008918	-0.00077	-0.00448	0.003241	0.001578	0.002865	0.003135	0.004878	0.001942	-0.0021	0.005768
CDC34	ENSG00000099804	0.00545	0.005476	0.001187	0.005135	0.001236	-0.00994	0.0051	0.000163	0.007485	0.003423	0.008246	-0.00062	0.003117
MTAP	ENSG00000099810	-0.0061	-0.00199	0.004265	-0.00755	-0.0007	-0.00274	-0.00343	0.000903	0.002277	-0.00315	0.005778	0.003679	-0.0042
MISP	ENSG00000099812	-0.0018	0.008807	-0.00154	0.011581	0.011835	-0.01456	0.003973	0.001416	0.002789	0.000236	0.004089	0.00019	-0.00097
POLR2E	ENSG00000099817	0.005864	0.001364	0.002927	-0.00072	0.000232	-0.01003	0.011834	0.005913	0.005239	0.003322	0.010713	-0.00432	-0.0034
POLRMT	ENSG00000099821	0.008194	0.005718	0.00841	0.00703	0.006557	-0.00491	0.000203	-0.00091	0.008611	-0.00125	0.013368	-0.00395	-0.00452
IZUMO4	ENSG00000099840	0.016958	0.004781	0.004836	0.00369	-0.00285	0.008372	-0.00556	0.003775	0.003176	0.002273	0.005695	-0.00583	-0.00557
RASSF7	ENSG00000099849	0.011712	0.009637	0.005256	0.008418	-0.00925	0.013152	-0.01303	0.000502	0.000382	0.002363	0.003521	-0.00317	0.005404
GADD45B	ENSG00000099860	0.002541	-0.01666	-0.00345	0.012032	0.007326	-0.00785	-0.00504	0.0059	0.004869	0.00443	0.018592	0.001669	-0.01205
MKNK2	ENSG00000099875	-0.00229	-0.00359	-0.01486	0.000411	0.00648	0.003916	-0.00867	0.006378	0.007393	0.002133	0.008519	-0.01013	0.005788
TRMT2A	ENSG00000099899	0.009723	0.001141	0.010043	-0.00177	-0.00426	-0.00136	-0.00451	0.003596	0.00279	0.005052	0.0056	-0.0074	-0.00019
RANBP1	ENSG00000099901	-0.00475	-0.01428	0.011814	-0.00474	0.002329	0.000341	0.000209	0.000379	0.004458	0.001866	0.006055	-0.00563	-0.00241
ZDHHC8	ENSG00000099904	0.010635	0.013034	0.00761	-0.02943	-0.01469	-0.00392	-0.01342	0.001253	0.002756	0.000609	0.003096	-0.0015	0.006932
KLHL22	ENSG00000099910	5.54e-05	-0.00307	-0.00193	0.009107	-0.0024	0.006782	0.001845	0.000661	0.003187	0.000479	0.006988	0.006872	-0.0095
MED15	ENSG00000099917	-0.00353	-0.00036	-0.00626	-0.00069	0.000512	-0.00258	-0.00028	0.004159	0.003927	-0.00099	0.013413	0.004945	-0.00639
SNAP29	ENSG00000099940	-0.00673	-0.00615	-0.00077	-0.00301	0.002594	-0.00022	0.009439	-3.42e-06	0.006493	0.000691	0.012479	-0.00671	-0.00257
CRKL	ENSG00000099942	-0.01002	-0.00299	-0.01427	0.003496	0.00386	0.004619	-0.00613	0.004697	0.002405	0.002765	0.005969	0.000412	0.007556
LZTR1	ENSG00000099949	0.001638	0.004028	0.002384	0.003264	0.002432	-0.00586	0.001824	0.003311	0.001382	0.000556	0.008369	-0.00108	0.006072
SMARCB1	ENSG00000099956	0.000233	-0.00849	0.012874	-0.00228	0.003768	0.00318	-0.00232	-0.00219	0.003549	0.003331	0.010788	-0.00099	-0.01337
DERL3	ENSG00000099958	0.011411	0.003558	0.021744	0.002378	0.008814	0.006961	-0.01704	0.001347	0.001878	0.000247	0.004465	0.003512	0.000911
BCL2L13	ENSG00000099968	-0.00827	-0.00661	-0.01007	0.003813	0.000432	0.009951	-0.00626	0.001962	0.002165	0.003503	0.000943	0.000343	0.000222
DDTL	ENSG00000099974	0.001627	0.00858	0.003172	-0.00525	0.003675	0.008476	-0.0051	0.000325	0.001242	-0.00039	0.001897	0.001397	-0.00159
DDT	ENSG00000099977	0.010063	0.002584	0.016553	-0.00125	-0.01412	0.010551	-0.00046	-0.0008	0.00727	-0.00249	0.005977	-0.00108	0.001898
CABIN1	ENSG00000099991	1.55e-05	0.006955	0.007068	-0.00807	0.006955	-0.00328	0.001568	0.001367	0.01036	0.002936	0.00722	-0.00247	-8.7e-05
TBC1D10A	ENSG00000099992	-0.0046	0.001979	-0.00591	-0.00702	0.001366	-0.00173	-0.01028	0.004177	0.001745	0.003376	0.003716	0.003482	0.005373
SF3A1	ENSG00000099995	-0.01186	-0.00966	-0.0089	0.001816	0.006737	-0.00357	0.001381	0.001049	0.009495	0.001124	0.015286	-0.00342	-0.00893
RNF215	ENSG00000099999	-0.00219	0.017919	0.011478	0.000762	-0.00044	-0.00812	-0.00913	-0.00054	0.002754	-0.00076	0.001794	-0.00385	-0.00443
SEC14L2	ENSG00000100003	-0.01086	0.002818	0.014908	0.005779	0.005193	0.011149	-0.00126	0.001095	0.000606	-0.00056	-0.00028	-7.97e-05	0.00017
SPECC1L	ENSG00000100014	-0.00869	-0.00273	0.000431	-0.00688	0.009071	-0.00067	-0.00625	0.001811	0.001053	0.004433	0.002778	0.000455	3.75e-05
PPIL2	ENSG00000100023	0.001905	-0.00268	-0.0053	-0.00979	0.005609	0.001217	0.000217	-0.00124	0.00673	0.000375	0.008867	-0.00337	-0.00986
YPEL1	ENSG00000100027	0.007523	0.026179	0.005779	-0.0201	0.002874	0.028867	0.001362	-0.00062	0.002055	0.00119	0.000366	0.002748	0.001065
SNRPD3	ENSG00000100028	-0.0034	-0.0062	0.00617	0.001833	0.003939	0.000382	-0.00071	-0.00233	0.004959	0.001496	0.010037	-0.00791	0.001371
PES1	ENSG00000100029	0.003823	-0.00231	0.003421	0.002785	0.00111	-0.00119	-0.00205	0.003852	0.001631	0.008198	0.006013	-0.0012	0.000821
MAPK1	ENSG00000100030	-0.01236	0.007683	-0.01227	0.002337	0.007782	0.002293	-0.00439	0.00087	0.003976	0.002445	0.003905	-0.00623	-0.01205
GGT1	ENSG00000100031	0.014849	0.019832	0.001434	0.006485	0.007789	-0.00845	-0.0123	0.001939	0.001541	0.00111	0.008849	-0.00081	-0.00232
PPM1F	ENSG00000100034	-0.00541	0.002996	0.00455	0.001024	0.012152	0.023	0.01105	0.003233	0.003346	0.000746	0.003799	-0.00047	0.017127
SLC35E4	ENSG00000100036	-0.00396	0.013762	0.0068	0.011302	0.004855	0.00085	0.009274	-0.00026	0.001521	-0.00022	0.002179	0.001358	-0.00083
TOP3B	ENSG00000100038	0.000726	-0.00181	0.006956	-0.00791	0.005971	0.01488	0.00593	0.002996	0.001945	0.003975	0.005539	0.003383	0.00024
CYTH4	ENSG00000100055	-0.01252	0.00142	-0.01671	0.007721	-0.0013	0.011386	0.008931	-0.00216	0.001964	-0.00443	0.004953	-0.0035	-0.0037
ESS2	ENSG00000100056	-0.0014	-0.00289	0.001855	0.006726	0.00331	-0.01605	-0.00317	0.001261	0.004883	-0.00042	0.007455	-0.0039	-0.00544
MFNG	ENSG00000100060	0.002918	0.015081	-0.00977	-0.00024	0.00184	0.000648	-0.00589	-0.00162	0.005917	0.000561	0.011509	-0.0064	-0.00724
LRP5L	ENSG00000100068	0.00667	0.002089	-0.00229	-0.00273	0.007319	-0.00436	0.00619	0.002843	0.002846	0.002942	0.009189	-0.0021	0.001227
SLC25A1	ENSG00000100075	0.014951	0.006997	0.001682	-0.0099	-0.00382	0.007444	0.006401	0.001621	0.007389	0.002177	0.01342	-0.00499	-0.00924
GRK3	ENSG00000100077	-0.00909	0.004333	-0.00279	-0.0067	-0.02781	0.028236	-0.00826	0.004058	0.004714	0.001926	0.004437	0.002365	0.001185
GGA1	ENSG00000100083	0.010678	0.009239	0.002808	0.003425	0.00875	-0.00071	-0.00877	0.002471	0.005035	0.001285	0.003988	-0.0031	0.001738
HIRA	ENSG00000100084	-0.00578	-0.00273	-0.01412	-0.00764	0.004678	0.000745	-0.00485	0.004	0.002764	-0.00158	0.005804	0.004972	0.003589
SH3BP1	ENSG00000100092	0.008256	0.007807	-0.01197	0.006815	-0.00573	-0.00301	-0.00491	0.003627	0.001504	0.003883	0.010252	-0.00791	0.00888
SEZ6L	ENSG00000100095	-0.01886	0.009831	0.007096	-0.0027	-0.00156	0.000785	-0.01101	-0.0022	-0.00274	-0.00073	-0.00471	-0.00048	0.000778
LGALS1	ENSG00000100097	-0.0055	-0.02683	0.002951	-0.01444	0.009413	-0.02665	-0.00439	0.002417	0.008858	0.000525	0.014605	0.003115	0.005768
HPS4	ENSG00000100099	0.007578	0.010983	-0.00021	0.008485	0.024664	0.010705	-0.00909	0.004006	-0.00207	0.002649	0.011092	0.000773	0.001523
PIK3IP1	ENSG00000100100	-0.00563	0.012664	-0.00283	0.0209	-0.00161	-0.00415	0.003559	0.000655	0.003187	0.004086	0.003964	-0.00574	-0.0117
SRRD	ENSG00000100104	0.002805	0.005404	-0.00025	0.012238	0.000939	0.004192	-0.00727	0.001119	0.003473	0.00512	0.003771	-0.00018	0.001109
PATZ1	ENSG00000100105	-0.00386	0.013552	-0.01166	0.004869	0.001252	0.002023	-0.00766	0.000302	0.0021	0.001697	0.007551	-0.00321	-0.00149
TRIOBP	ENSG00000100106	-0.0093	0.0018	0.001179	0.003607	0.007703	0.009524	0.001242	0.003301	0.001299	0.001881	0.005624	0.002884	0.007331
TFIP11	ENSG00000100109	-0.00123	-0.00217	-0.00185	0.003124	0.004689	-0.00575	-0.00097	0.003801	0.002292	0.002834	0.009545	-0.00226	-0.01349
GCAT	ENSG00000100116	0.007688	0.003519	0.010349	-0.00773	-0.01511	0.000345	-0.00914	0.0025	0.000845	-0.00066	0.001339	-0.00116	-0.00119
ANKRD54	ENSG00000100124	0.000711	0.005385	0.000948	0.006972	-2.06e-05	0.008389	-0.00458	0.00262	0.001544	-0.0013	0.00471	-0.00185	0.002566
EIF3L	ENSG00000100129	-0.00177	0.00378	0.003464	-0.00235	0.002675	0.005526	-0.00474	0.005823	0.001146	0.005275	0.010599	-0.00511	0.003873
SNU13	ENSG00000100138	-0.00286	-0.00129	-0.00274	0.001887	0.003646	-0.0003	-0.00196	-0.00049	0.006127	-0.00147	0.005392	-0.00807	-0.01248
MICALL1	ENSG00000100139	-0.00205	0.002737	-0.00241	-0.00618	0.00663	-0.00327	-0.00453	0.001526	0.00466	0.000887	0.007397	-0.00547	0.003189
POLR2F	ENSG00000100142	-0.00172	0.000309	0.002849	-0.00176	0.000894	-0.00692	0.002426	0.003715	0.002452	0.000337	-0.00125	-0.00401	0.012941
CCDC134	ENSG00000100147	-0.00476	-0.00414	0.004299	-0.01377	-0.01954	0.004604	-0.00388	-0.00103	0.002059	-0.00127	0.000722	0.000688	-0.00337
DEPDC5	ENSG00000100150	-0.00414	-0.00183	0.006374	-0.00368	0.013149	-0.00079	0.006424	0.005339	0.002385	0.000391	0.002895	0.006869	-0.00089
PICK1	ENSG00000100151	0.008646	-0.00137	0.007642	-0.00732	0.003107	-0.00849	-0.00094	0.001664	0.004981	-0.00084	0.007501	-0.00543	-0.01046
TTC28	ENSG00000100154	-0.00629	0.017547	0.004478	-0.01528	-0.01431	-0.00047	-0.0144	-0.0023	-0.00137	-0.00196	0.001384	0.003927	0.003748
CENPM	ENSG00000100162	0.007077	-0.00117	0.007468	-0.0102	-0.00181	0.006125	-0.01011	0.001732	0.00366	0.001245	0.00307	-0.00824	-0.00236
TPTEP1	ENSG00000100181	-0.02157	0.01302	0.006612	0.002267	-0.00712	0.001583	0.003173	0.000336	-0.0007	0.000749	-0.00224	0.002056	-0.00066
DDX17	ENSG00000100201	-0.01057	-0.00343	-0.00537	-0.0004	0.005627	0.002921	0.000543	-0.00092	0.013866	0.002037	-0.00152	-0.00692	-0.01983
DMC1	ENSG00000100206	-0.00717	-0.00451	0.015156	-0.00419	0.014434	0.003246	-0.00151	-0.00044	-0.00092	-0.00022	-0.00084	-0.00047	0.000298
TCF20	ENSG00000100207	-0.00662	0.000972	-0.00791	-0.00564	0.004664	0.006279	-0.0022	0.001127	0.003128	-0.00079	0.001001	-0.00448	-0.01089
HSCB	ENSG00000100209	0.004603	-0.00377	0.002626	0.000349	0.001129	0.011347	-0.00865	0.002043	0.002036	-0.00125	0.002058	-0.0046	-0.00315
CBY1	ENSG00000100211	0.00458	0.001532	0.005061	0.005393	-0.00417	0.00653	-0.0111	0.00147	3.73e-06	-0.00051	0.005401	0.001217	-0.00249
TOMM22	ENSG00000100216	-0.00242	-0.0033	0.001145	-0.00671	0.006346	0.001466	-0.00642	0.001405	0.005813	0.005275	0.007062	-0.00058	-0.01006
XBP1	ENSG00000100219	-0.00441	-0.00681	0.005753	-0.01616	-0.02083	-0.01016	-0.01634	6.32e-05	0.003183	0.002067	0.010635	0.001267	-0.01019
RTCB	ENSG00000100220	0.002867	0.001188	-0.00446	0.002836	0.005141	-0.01143	-0.00822	-0.00033	0.006458	-0.00151	0.007035	-0.00306	-0.00654
JOSD1	ENSG00000100221	-0.00217	0.000941	-0.00454	0.003852	0.00181	0.003221	-0.00773	-0.00024	0.00414	-0.00104	0.003431	-0.00646	-0.00614
FBXO7	ENSG00000100225	-0.01106	0.005405	-0.01081	0.005127	0.003843	-0.00924	0.007654	0.001418	0.003763	0.003743	0.007378	-0.00369	0.011403
GTPBP1	ENSG00000100226	-0.00067	0.003337	-0.00367	-0.0045	0.001719	0.000705	-0.00333	7.48e-05	0.003628	0.00395	0.013685	-0.00363	-0.00758
POLDIP3	ENSG00000100227	-0.0035	0.004856	-0.00465	0.000951	0.009529	-0.00213	-0.0039	-0.00088	0.00699	-0.00128	0.005037	-0.00599	-0.00877
TIMP3	ENSG00000100234	-0.01809	0.011518	0.00949	-0.00083	0.007218	0.015429	-0.00677	-0.00139	-0.00131	-0.00074	-0.0041	0.001107	-0.00107
PPP6R2	ENSG00000100239	0.005328	-0.00012	0.001519	-0.00968	0.00559	0.000568	0.001317	0.001809	0.00917	0.002272	0.008906	0.002324	0.008198
SBF1	ENSG00000100241	-0.00126	0.011008	-0.00774	-0.0131	0.011187	0.005534	-0.00942	0.001411	0.005981	-0.00416	0.006554	-0.00125	0.014784
SUN2	ENSG00000100242	0.00116	0.008864	-0.02092	0.002979	0.004753	0.003189	-0.01554	0.003288	0.004719	-0.00132	0.009356	0.000396	-0.01001
CYB5R3	ENSG00000100243	-0.00384	0.000787	-0.00607	0.010208	0.003044	-0.00192	-0.00051	0.00129	0.005438	0.000739	0.00929	0.002028	0.008437
LMF2	ENSG00000100258	0.012469	0.01165	0.00029	-0.0023	-0.00052	-0.00447	-0.00083	0.003115	0.007813	0.003254	0.006835	0.003384	0.005446
RHBDD3	ENSG00000100263	0.007308	0.001695	0.005555	-0.00399	0.003415	-0.00452	0.001808	-0.00125	0.006613	-0.00117	0.009097	-0.00111	-0.01345
PACSIN2	ENSG00000100266	-0.0006	0.002331	-0.00736	-0.00508	0.004248	0.00379	-0.00106	-0.00071	0.006886	0.001222	0.005152	-0.00054	-0.01791
AP1B1	ENSG00000100280	0.001131	-0.00685	0.004037	-0.01018	-0.00581	-0.00058	-0.00726	0.003871	0.00325	0.000603	0.006504	0.006594	0.00741
HMGXB4	ENSG00000100281	0.002839	0.003313	0.004739	-0.00424	3.03e-05	0.002778	0.006578	0.000808	0.004394	0.000465	0.004637	-0.00272	0.00015
TOM1	ENSG00000100284	0.005222	0.002859	-0.00314	0.001806	0.001296	-0.00177	0.007296	0.001379	0.004295	0.004199	0.003281	-0.00824	-0.01378
NEFH	ENSG00000100285	-0.01819	-0.00403	-0.00254	0.000859	-0.01411	-0.01063	-0.00673	-0.00132	0.00139	-0.00064	0.001181	-0.00279	9.58e-05
CHKB	ENSG00000100288	0.003549	0.001851	-0.00502	-0.00097	-0.00462	0.002925	-0.00234	0.004056	0.005521	0.001013	0.008215	-0.00309	0.012626
BIK	ENSG00000100290	0.003676	-0.00768	0.010255	-0.00253	-0.02342	0.01004	-0.01108	-0.00091	0.001288	0.001509	0.006331	-0.00229	0.00237
HMOX1	ENSG00000100292	-0.01548	-0.00307	0.007376	0.003328	-0.01915	0.00052	0.012855	-0.00016	0.00363	3.31e-05	0.00069	0.002233	-0.0015
MCAT	ENSG00000100294	-0.00202	0.008292	0.001869	-0.00073	-0.00744	-0.00181	-0.00768	0.00011	0.003504	0.000306	-0.001	-0.00227	0.00173
THOC5	ENSG00000100296	-0.00052	0.002202	0.003874	-0.00403	-0.00239	-0.00102	0.003938	-0.00062	0.008804	-0.00019	0.010092	-0.00262	-0.00778
MCM5	ENSG00000100297	-0.00464	-0.00991	0.005344	0.001502	0.006646	-0.00629	-0.00375	0.003318	0.005704	-0.00022	0.016601	-0.00223	-0.01247
ARSA	ENSG00000100299	0.01055	0.003712	-0.00177	-0.00629	-0.00159	-0.01459	0.001052	0.000895	0.007316	0.000849	0.008757	0.000409	0.004797
TSPO	ENSG00000100300	0.018326	0.021054	0.003028	-0.00539	-0.01234	-0.01174	0.000289	0.000617	0.002752	0.004462	0.012501	-0.00493	-0.00516
TTLL12	ENSG00000100304	-0.00104	-0.00149	0.001881	-0.00514	-0.00281	-0.00433	-0.00718	0.001167	0.001864	0.00438	0.010523	-0.00146	-0.00452
CBX7	ENSG00000100307	0.00939	0.013687	0.008768	-0.00478	0.012269	-0.00713	-0.00839	1.02e-05	0.005822	-0.00189	0.003472	0.00081	-0.01177
RPL3	ENSG00000100316	0.003176	0.000397	0.009299	0.001033	-0.00107	0.004147	-0.01036	0.004443	0.004937	0.007447	0.020083	-0.01032	-0.01537
ZMAT5	ENSG00000100319	0.005076	0.006878	0.000456	-0.00207	0.001993	-0.00575	-0.01462	0.000924	0.000894	0.001349	0.002617	-0.00396	0.006182
RBFOX2	ENSG00000100320	-0.00529	0.006493	0.008338	-0.0198	-0.00721	0.01503	-0.00411	0.002127	-0.0018	0.00365	-0.00631	-0.00504	-0.00067
SYNGR1	ENSG00000100321	-0.01206	0.010297	0.005293	0.01428	0.017261	0.002691	0.004662	0.000316	4.76e-05	-0.00079	0.001392	0.002912	-0.00136
TAB1	ENSG00000100324	-0.00253	0.004779	-0.00154	-0.00108	-0.00054	-0.00088	0.000671	0.004454	0.000896	0.003904	0.005674	-0.00538	0.003585
ASCC2	ENSG00000100325	-0.00478	0.001891	-0.01017	0.002238	0.002025	-0.00667	0.006202	0.002406	0.009525	0.001263	0.013972	-0.00308	-0.01866
MTMR3	ENSG00000100330	-0.01158	0.006916	-0.01473	0.004062	0.00954	-0.00142	-0.00155	0.001281	0.000399	0.002079	0.00518	5.22e-05	-0.00059
MIEF1	ENSG00000100335	0.002691	0.00589	-0.00816	-0.00116	-0.00303	-5.15e-05	-0.01003	0.001083	0.003991	0.002838	0.009639	-0.00474	-0.00521
APOL1	ENSG00000100342	-0.00375	-0.00663	-0.01632	-0.01018	-0.02504	-0.00837	-0.00298	0.001986	0.003778	0.001671	0.01277	-0.00148	0.009019
MYH9	ENSG00000100345	-0.00678	-0.01115	-0.01416	-0.00364	0.004385	0.001025	0.001213	0.009028	0.002608	0.003854	0.015264	-0.00764	0.004039
SAMM50	ENSG00000100347	0.000432	0.004159	0.007717	0.000247	0.004393	0.000329	0.007554	-0.00043	0.007963	0.005477	0.005764	-0.00041	-0.00343
TXN2	ENSG00000100348	0.003502	0.00541	0.004527	0.003373	-0.00084	-0.00507	-0.00099	0.003765	0.004643	0.002492	0.008398	-0.01108	-0.00867
FOXRED2	ENSG00000100350	7.99e-06	0.001337	-0.00638	-0.00253	0.004651	0.002437	-0.00441	0.001276	0.003959	-0.00125	0.011489	-0.00179	-0.00063
GRAP2	ENSG00000100351	-0.02276	0.009639	-0.00509	0.003544	-0.0089	0.009318	0.005478	0.000591	-0.00095	-4.24e-05	0.001603	-0.00062	0.005379
EIF3D	ENSG00000100353	0.001476	-0.00593	0.005188	0.002905	0.002022	0.002518	-0.00258	0.000266	0.010003	0.001794	0.005312	-0.01105	-0.01102
TNRC6B	ENSG00000100354	0.002176	0.011214	0.001628	-0.00417	-0.00156	0.011056	0.00196	0.000911	0.007695	0.002067	0.006308	-0.00566	-0.01301
SGSM3	ENSG00000100359	0.003399	-0.00054	0.001682	-0.00702	0.00437	0.006753	0.002774	-0.00107	0.003136	0.001795	0.015446	-0.00405	-0.00425
IFT27	ENSG00000100360	0.000816	0.013164	0.004019	0.001387	0.00349	-0.00438	-0.00431	0.000368	0.002279	-0.00186	0.005695	-0.00557	-0.00391
KIAA0930	ENSG00000100364	-0.00443	0.006384	-0.00806	-0.01394	-0.0064	0.005511	0.003777	0.002227	0.004614	0.004424	0.001876	-0.00896	-0.01604
NCF4	ENSG00000100365	-0.00541	0.000668	-0.0011	-0.01124	-0.00754	-0.01819	0.021271	0.000498	0.008661	0.000498	0.011161	-0.00346	-0.01586
CSF2RB	ENSG00000100368	-0.01786	0.018641	-0.02333	-0.00087	0.003355	-0.01997	0.015157	-0.00161	-0.00227	0.006101	0.004155	-0.00511	0.016817
SLC25A17	ENSG00000100372	0.001168	-0.00136	-0.00135	0.0072	-0.00474	-0.00213	-0.00245	0.000684	0.003834	-0.0015	0.005496	-0.0037	-0.01777
FAM118A	ENSG00000100376	0.003587	0.009752	0.00021	-0.00711	-0.00291	-0.00744	0.00171	-0.00054	0.006473	-0.0018	0.006165	-0.00089	-0.00147
KCTD17	ENSG00000100379	3.11e-06	0.003442	-0.01326	0.001192	0.020003	0.010805	-0.01453	0.002062	-0.00133	0.001047	0.002454	-0.00148	-0.00165
ST13	ENSG00000100380	-0.00773	-0.01181	0.000353	0.003886	0.006557	-0.00221	-0.00354	0.002498	0.009464	2.68e-05	0.007257	-0.00124	-0.02038
IL2RB	ENSG00000100385	-0.00382	-0.00957	-0.00555	-0.01722	-0.01113	-0.0077	-0.0036	0.002695	0.005652	-0.0029	0.010077	0.003861	-0.00029
RBX1	ENSG00000100387	0.002023	-0.00223	-0.00059	0.012039	0.007103	0.002258	0.005958	0.003573	0.008093	0.003544	0.006304	-0.00289	-0.00758
EP300	ENSG00000100393	-0.00792	0.008136	-0.01261	0.001179	0.00358	0.01014	0.002185	0.003658	0.003916	0.002785	0.007885	-0.00232	-0.00725
L3MBTL2	ENSG00000100395	-0.00137	-0.00294	-0.00258	0.004514	0.002594	-0.01277	0.004873	0.005091	0.004628	0.002785	0.012132	-0.0073	0.006617
RANGAP1	ENSG00000100401	0.001346	-0.00178	0.000185	-0.00056	-0.00062	-0.0068	0.002397	0.003796	0.005178	0.005126	0.011969	-0.01218	0.010823
ZC3H7B	ENSG00000100403	-0.00185	-0.001	-0.00817	-0.00318	0.002858	0.000736	-0.01015	0.002932	0.004304	0.004238	0.0082	-0.00329	0.004816
PHF5A	ENSG00000100410	-0.00427	-0.00427	0.000554	0.009159	0.006203	-0.00522	0.007162	0.003832	0.000792	0.003294	0.007315	-0.00349	0.009397
ACO2	ENSG00000100412	0.00636	0.001641	0.005304	0.002042	0.003777	-0.00312	0.00799	0.00737	0.004689	0.000232	0.014698	0.001338	-0.00419
POLR3H	ENSG00000100413	-0.00601	-0.00187	-0.01159	0.002269	0.005808	-0.00085	-0.00516	-0.00097	0.004438	0.002152	0.010187	-0.00109	-0.00689
TRMU	ENSG00000100416	0.005399	0.010214	-0.00128	-0.00359	0.004565	-0.00153	-0.00097	0.002523	0.005004	-0.00053	0.005365	-0.00133	-0.00545
PMM1	ENSG00000100417	0.000724	0.008017	0.002485	-0.00126	0.006394	-0.00305	-0.01128	-0.00038	0.004964	-0.00051	0.004164	-0.00018	-0.00598
DESI1	ENSG00000100418	-0.00301	7.88e-05	0.000512	0.004896	-0.00132	-0.00163	0.005521	0.003688	0.00368	0.003166	0.00657	-0.00262	0.005787
CERK	ENSG00000100422	-0.01336	0.007403	-0.00923	-0.00791	-0.00224	0.0173	0.000414	-3.16e-05	0.002757	0.000101	0.009874	0.000835	-0.00237
BRD1	ENSG00000100425	-0.01	-0.00206	-0.01152	-0.00026	0.004813	0.007607	-0.00757	0.003962	0.000345	0.001728	0.002871	0.002007	0.004195
ZBED4	ENSG00000100426	-0.00357	0.003573	-0.01002	-0.0049	0.006584	0.010223	-0.0056	-0.00203	0.002569	-5.84e-05	0.006579	-0.00279	-0.00724
HDAC10	ENSG00000100429	0.011986	0.018223	-0.00134	-0.00135	-0.00225	-0.00046	-0.00818	0.000737	0.00086	0.002883	0.008465	0.000885	-0.00187
KCNK10	ENSG00000100433	-0.01916	0.008384	0.001602	0.004621	-0.01088	0.005305	0.004552	0.000248	-0.00197	2.67e-06	-0.00492	-0.00023	0.000377
ABHD4	ENSG00000100439	0.004513	0.005861	-0.00389	0.004855	0.000393	-0.0118	-0.0009	0.002791	0.006349	-0.00171	0.008384	-0.0014	0.008745
KHNYN	ENSG00000100441	-0.00082	0.009678	-0.01235	-0.00269	0.000513	0.001449	-0.00871	0.002152	0.003066	0.001543	0.001739	0.000565	0.003013
FKBP3	ENSG00000100442	-0.00423	-0.01067	0.006871	0.00112	-0.00124	-0.00227	0.002683	0.001316	0.006527	0.002805	0.004662	-0.0002	-0.0125
SDR39U1	ENSG00000100445	0.004045	0.014284	0.000901	0.003325	0.000569	0.0053	-0.00531	0.002427	0.000734	3.71e-05	0.000398	-0.00116	0.010075
RBM23	ENSG00000100461	-0.00623	0.001239	-0.00808	0.000511	0.007067	-0.00204	0.001437	0.002105	0.004523	0.001821	0.008833	0.000311	-0.01296
PRMT5	ENSG00000100462	-0.00653	-0.00114	-0.00444	-1.19e-06	0.000454	-0.00327	-0.00363	-0.00149	0.005228	0.000268	0.002861	-0.00506	-0.01056
COCH	ENSG00000100473	0.001979	0.00023	0.018277	0.03801	-0.01996	-0.02141	-0.01423	-0.00103	-0.00176	0.001438	0.003871	0.001949	-0.01356
AP4S1	ENSG00000100478	-0.00297	0.005824	-0.00028	0.006557	-0.00352	-0.00849	-0.00197	5.06e-05	0.004703	0.001285	0.003667	-0.00061	-0.0072
POLE2	ENSG00000100479	-0.01449	-0.0078	-0.00025	-0.00784	4.45e-06	0.002053	0.0027	0.000649	0.002119	0.001305	0.003077	0.000967	-0.00065
VCPKMT	ENSG00000100483	-0.00362	-0.00033	0.000365	0.002018	0.002473	-0.00556	-0.01347	9.83e-05	0.00057	0.000711	0.000906	0.003009	0.00123
SOS2	ENSG00000100485	-0.00763	0.007463	-0.00457	-0.0034	-0.00173	0.007474	-0.00179	0.003113	0.001704	0.000208	0.005903	-0.00047	0.016315
CDKL1	ENSG00000100490	-0.01615	0.006907	-0.01482	0.017557	-0.01939	0.009183	-0.00861	0.001331	-0.00086	9.93e-05	0.001754	0.001786	0.004333
NIN	ENSG00000100503	-0.00676	-0.00714	-0.00763	-0.01391	-0.00319	0.00828	0.003282	-0.00174	0.004526	0.003454	0.014511	0.005448	-0.01426
PYGL	ENSG00000100504	-0.0187	0.015504	-0.00867	-0.00508	0.004811	-0.01142	-0.00212	-0.00077	0.002833	-0.0011	0.002189	0.001852	0.004474
TRIM9	ENSG00000100505	-0.00965	0.001969	0.014175	0.006944	0.014824	-0.01282	-0.00691	-0.00102	0.000582	-0.00073	0.000806	-0.00351	0.008026
PSMC6	ENSG00000100519	-0.00861	-0.00617	0.001509	-0.00555	0.002348	-0.00231	0.000764	0.00286	0.002867	0.000157	0.008202	-0.0038	-0.00532
GNPNAT1	ENSG00000100522	0.001357	0.003664	-0.00124	0.003846	-0.01682	-0.00997	-0.00959	0.00012	0.000978	0.001683	0.011234	-0.00683	0.006623
DDHD1	ENSG00000100523	-0.00138	0.006033	0.004054	-0.00582	0.001247	0.007984	-0.00332	-0.00148	0.0075	0.001085	0.005547	-0.00674	-0.00411
CDKN3	ENSG00000100526	-0.00881	-0.0123	0.021782	-0.00894	-0.0011	0.005196	0.002688	0.003359	0.001052	0.001157	0.003644	-0.00396	0.004119
CNIH1	ENSG00000100528	-0.00345	2.76e-05	0.00028	-0.00323	-0.00543	0.003105	-0.00826	-0.00131	0.002634	0.000977	0.001683	-0.00637	-0.00714
CGRRF1	ENSG00000100532	-0.00569	-0.00148	0.001114	-0.00045	0.000596	-0.00924	-0.00398	-0.00054	0.003444	-1.81e-05	0.009092	-0.00366	-0.00382
ATP6V1D	ENSG00000100554	-0.0015	0.000926	0.001677	-0.00963	-0.0018	-0.00984	0.002744	0.005843	0.003705	0.002776	0.007569	-0.00104	0.004446
PIGH	ENSG00000100564	-0.00224	0.000268	0.009188	0.00049	-0.00565	-0.0026	-0.00108	0.001426	0.002245	0.001447	0.004644	0.001989	-0.00214
PSMA3	ENSG00000100567	-0.00558	-0.01283	0.001036	-0.00172	-0.00904	-0.00233	0.005418	0.001401	0.003645	-0.0019	0.011326	-0.0046	-0.00678
VTI1B	ENSG00000100568	-0.00768	-0.00475	-0.00445	-0.00673	0.001986	-0.0046	-0.00454	-0.00234	0.006519	0.001578	0.002765	0.002688	0.001662
TIMM9	ENSG00000100575	-0.00324	-0.00239	0.008545	0.002441	-0.00092	-0.00376	-0.0009	0.001481	5.37e-05	0.00267	0.009339	-0.00046	-0.00837
GSTZ1	ENSG00000100577	0.005918	0.00498	-0.00535	-0.00403	-0.00132	0.005327	-0.00081	0.004014	-0.00012	0.001805	0.006048	-0.00287	0.000226
KIAA0586	ENSG00000100578	-0.00782	-0.00324	0.006464	-0.01423	-0.00311	0.008043	-0.00597	-0.00128	0.005611	0.00014	0.001409	-0.00361	-0.0116
TMED8	ENSG00000100580	-0.00246	-0.00685	-0.00252	-0.01088	0.005794	0.021127	-0.00087	0.004641	-4.68e-05	0.001903	0.009752	0.000776	0.000125
SAMD15	ENSG00000100583	-0.00921	-0.00579	-0.00815	0.009905	0.010585	0.016749	-0.0051	0.000867	-0.00079	0.001999	2.79e-05	0.001254	0.009231
AHSA1	ENSG00000100591	-0.00383	-0.01032	0.010133	-0.00335	0.000878	-0.00224	-0.00313	-0.00031	0.007612	-0.00189	0.0068	-0.00717	-0.00938
DAAM1	ENSG00000100592	0.001592	-0.0007	0.011243	-0.01368	-0.00325	0.020714	-0.0107	-0.00088	0.005998	-0.00123	0.004698	-0.00183	-0.00259
SPTLC2	ENSG00000100596	0.002019	0.008194	-0.00713	-0.00114	-0.00291	0.009134	-0.00165	-0.00056	0.002823	0.000997	0.012104	-0.00186	-0.00045
RIN3	ENSG00000100599	-0.02085	-0.01014	-0.02781	-0.0154	-0.00383	-0.00359	-0.01987	0.002541	0.000827	0.001773	-0.00094	-0.00232	0.00372
LGMN	ENSG00000100600	0.011563	-0.00959	-0.00855	0.000431	-0.03296	0.010603	-0.01596	-0.00105	0.007345	-0.00185	0.005877	0.002335	-0.00595
ALKBH1	ENSG00000100601	-0.00695	-0.00038	-0.00876	0.004004	0.001292	0.006654	0.001983	0.002342	0.000606	0.000315	-0.00116	-0.00459	0.004375
SNW1	ENSG00000100603	-0.00107	-2.32e-05	0.006012	0.003906	-0.00238	0.003791	0.005049	-0.00201	0.005759	-0.0011	0.007619	-0.00545	-0.00192
ITPK1	ENSG00000100605	-0.00318	0.007241	-0.00562	0.000912	0.014054	-0.00778	-0.00599	0.003076	0.004459	-0.00223	0.010659	0.007556	0.010719
DHRS7	ENSG00000100612	0.004867	-0.00502	-0.00062	-0.00845	-0.01714	-0.00671	-0.01156	0.000746	0.003332	0.001115	0.008091	-0.00044	-0.0143
PPM1A	ENSG00000100614	-0.00751	-0.00244	-0.00231	-0.01074	-0.00737	-0.00326	-0.00423	0.001435	0.007924	-0.00123	0.012451	-0.00083	-0.00424
GALNT16	ENSG00000100626	-0.01462	0.004812	0.010899	0.008653	0.014627	-0.00312	-0.0006	-0.0008	0.000554	-0.00108	-0.00054	-0.00229	0.006786
ASB2	ENSG00000100628	0.004955	-0.02377	0.003238	-0.01659	0.037048	0.007075	-0.027	-0.00098	0.002839	0.00258	-0.0006	0.000529	-0.00048
CEP128	ENSG00000100629	-0.00061	0.001493	0.007991	-0.00752	0.009069	0.017497	-0.00181	-0.00154	0.002559	0.000701	0.002818	-0.00544	0.002245
ERH	ENSG00000100632	0.00038	-0.01156	0.009898	0.004192	-0.00093	-0.00382	-0.01112	0.00263	0.005398	0.004143	0.008407	0.000161	-0.00455
HIF1A	ENSG00000100644	-0.01252	-0.00525	-0.00991	0.000976	-1.64e-05	0.007727	-0.00249	0.004166	0.002148	0.001196	0.002565	-0.00374	0.009326
SUSD6	ENSG00000100647	-0.00813	0.003517	-0.02178	-0.01503	-0.0003	0.006127	-0.01026	-0.00027	0.005349	-0.00126	0.010275	-0.01013	0.001931
SRSF5	ENSG00000100650	-0.00585	-0.01373	-0.00823	0.002555	-0.00263	0.001938	0.002332	-0.00173	0.006935	0.001073	0.010709	-0.00478	-0.00808
EIF5	ENSG00000100664	0.002869	0.006377	0.001167	0.002705	0.003656	0.003357	-0.00797	0.00103	0.005222	0.003197	0.012938	-0.00358	0.004077
SLC8A3	ENSG00000100678	-0.02174	0.010051	0.011688	0.011051	-0.0107	-0.00354	-0.00264	-0.00095	-0.0008	-0.0014	-0.00296	0.002233	-0.00378
DICER1	ENSG00000100697	-0.00349	0.002993	-0.00285	-0.01246	0.004491	0.007947	0.006224	0.001627	0.007514	0.004647	0.006693	-0.00117	0.001501
ZFYVE21	ENSG00000100711	-0.00171	0.015166	0.003727	-0.00414	-0.00305	-0.00351	-0.00646	0.00189	0.004941	0.000396	0.003264	-0.00018	0.008822
MTHFD1	ENSG00000100714	-0.0074	-0.01087	0.011202	-0.01019	-0.00121	-0.01151	-0.00431	-0.00012	0.000145	0.0035	0.005923	-0.01168	0.001378
TCL1A	ENSG00000100721	-0.00027	0.011597	-0.00542	0.00233	0.003169	0.008086	-0.01331	-0.00222	-0.00156	0.005159	0.003137	0.001009	-0.01049
ZC3H14	ENSG00000100722	-0.00463	0.001324	0.006327	-0.00623	-0.00111	-0.00213	-0.00914	0.000177	0.002891	0.002083	0.011584	0.00132	-0.00431
TELO2	ENSG00000100726	0.014258	0.005441	0.019367	-0.00901	0.00104	-0.00669	-0.00762	-0.00252	0.003708	0.000377	0.006369	-0.00179	-0.00681
PCNX1	ENSG00000100731	-0.00405	0.005335	-0.00356	-0.0137	-0.00057	0.007561	-0.00508	0.005775	0.002882	0.002606	0.005973	-0.00036	-0.00032
GSKIP	ENSG00000100744	-0.00568	0.002698	-0.00977	-0.00276	-0.00419	0.000856	0.004632	0.003176	0.002085	0.001427	0.006077	-0.00233	-0.00607
VRK1	ENSG00000100749	-0.00989	-0.00664	0.007064	0.003458	0.006888	0.002236	-0.00355	0.003467	0.002207	0.00089	0.004915	-0.00275	0.004588
PSMC1	ENSG00000100764	0.001332	-0.00977	0.004993	0.007114	0.002154	0.003475	0.00202	0.003593	0.005253	0.00264	0.01094	-0.00168	-0.00012
PAPLN	ENSG00000100767	0.00265	0.013185	0.006534	0.003074	-0.01431	0.011363	-0.0058	0.001315	0.00011	0.001034	0.003995	0.000466	0.007214
RPS6KA5	ENSG00000100784	-0.00694	0.01243	0.011553	0.000177	-0.00326	0.003203	0.00209	0.003833	0.000261	0.002805	0.004726	-0.00028	0.005374
PPP4R3A	ENSG00000100796	-0.0049	-0.00204	-0.00279	0.00233	0.000579	0.00635	-0.00427	0.001883	0.005871	0.002219	0.007394	-0.00638	-0.00438
C14orf93	ENSG00000100802	0.002457	0.007972	0.009675	0.008923	0.001622	-0.00956	-0.00267	0.001475	0.000836	0.001135	0.005353	-0.00078	0.002446
PSMB5	ENSG00000100804	0.000361	0.006402	0.002685	0.008043	-0.00822	0.001553	-0.00499	0.000558	0.006291	-0.00131	0.00579	-0.00695	-0.00298
YY1	ENSG00000100811	-0.00074	0.007843	0.003356	0.002801	0.00261	0.004647	0.004163	0.006912	0.005734	0.00146	0.003733	0.003155	-0.0024
ACIN1	ENSG00000100813	-0.00259	-0.0103	-0.00076	0.001346	0.005804	-0.0022	0.003467	-0.00124	0.006628	0.005073	0.011725	-0.00606	-0.00335
CCNB1IP1	ENSG00000100814	0.004052	0.011457	0.010441	0.005328	0.003425	-0.00253	-0.01674	0.003919	-5.6e-07	0.00523	0.003394	0.002426	-0.00304
TRIP11	ENSG00000100815	-0.00046	0.001824	0.0002	-0.00019	0.000184	0.004631	-0.00543	0.003793	0.000133	0.006667	0.005662	-0.00755	0.002576
APEX1	ENSG00000100823	0.00047	-0.00434	0.004518	0.006515	0.006379	-0.00234	-0.00515	0.000435	0.008644	-0.00128	0.014516	-0.00558	0.004385
PABPN1	ENSG00000100836	0.004579	-0.00828	0.008887	0.006759	0.007611	-0.00427	0.000893	0.005063	0.008726	0.000886	0.013821	0.005328	-0.01356
ARHGAP5	ENSG00000100852	0.011812	0.015292	0.012068	0.00105	-0.01672	-0.00417	-0.00591	0.002605	0.007396	0.004443	0.006006	0.005767	0.00896
CINP	ENSG00000100865	0.009572	0.001474	0.005591	0.002661	0.00258	-0.00492	-0.00389	0.000363	0.003005	-0.00053	0.00627	-0.00162	-0.00657
DHRS2	ENSG00000100867	-0.02202	0.007939	0.011629	0.014495	-0.00154	0.000913	-0.01743	0.000281	-0.00568	-0.00217	-0.0037	-0.00242	-0.00463
SRP54	ENSG00000100883	-0.00749	-0.0151	-0.00324	-0.00324	-0.00523	-0.00333	-0.00177	0.001338	0.001605	8.23e-05	0.015321	-0.00015	-0.00136
CHD8	ENSG00000100888	-0.00448	-0.00168	-0.00446	-0.00189	-0.00363	0.000548	-0.00226	0.004053	0.006067	0.004472	0.011293	-0.00066	-0.00576
PCK2	ENSG00000100889	0.009755	0.0031	0.011603	-0.00262	0.002737	-0.01806	-0.01021	0.000991	0.003482	-0.00023	0.008023	-0.0003	0.000415
PRORP	ENSG00000100890	-0.0062	-0.00715	0.010146	-0.00963	-0.00651	-0.00349	0.002013	0.000248	0.003187	-3.36e-05	0.004178	-0.0052	0.005356
DCAF11	ENSG00000100897	0.000678	0.004428	0.002677	0.001231	-0.00479	-0.00325	0.006868	0.003081	0.004846	0.005978	0.010572	-0.00114	3.58e-05
PSMA6	ENSG00000100902	0.001452	-0.01402	0.001232	-0.00993	-0.00737	-0.0021	-0.00257	0.001515	0.00361	-0.00354	0.009352	-0.00817	0.001304
NFKBIA	ENSG00000100906	0.005554	-0.01478	-0.00837	0.00481	-0.0081	-0.00414	-0.02489	-0.00028	0.003671	-0.00113	0.008875	-0.00118	-0.00107
EMC9	ENSG00000100908	0.006519	0.005314	0.008379	-0.00306	-0.002	-0.00449	-0.00333	-0.00048	0.004577	0.002179	0.002494	-0.00715	-0.00444
PSME2	ENSG00000100911	0.001828	-0.00955	-0.00075	0.00555	-0.01417	-0.00767	0.003705	0.004224	0.004819	-0.00045	0.010235	-0.00682	-0.01144
BRMS1L	ENSG00000100916	-0.00918	-0.0068	0.004992	-0.00582	0.004354	0.010453	-0.0078	0.00083	-0.00081	0.001307	-0.00198	0.001335	0.003939
REC8	ENSG00000100918	0.004442	0.007364	0.001613	0.016333	0.001011	-0.00201	0.009934	0.005244	0.00231	0.001674	0.010199	-0.00323	0.007634
TM9SF1	ENSG00000100926	0.007874	0.005108	0.010182	0.00626	-0.00362	0.015504	-0.00793	0.000499	0.004341	-0.00298	0.005416	-0.00439	-0.0054
SEC23A	ENSG00000100934	-0.00973	0.004789	0.001764	0.001243	-0.00431	0.006373	-0.00668	0.002807	0.0001	0.001623	0.002788	-0.00187	0.003236
GMPR2	ENSG00000100938	-0.00442	0.001066	-0.0033	0.002467	0.005272	-0.00522	0.00322	0.003249	0.005566	0.000338	0.00498	-0.00269	-0.01681
PNN	ENSG00000100941	-0.00348	-0.01521	0.007623	-0.00475	-0.0007	-0.00012	-0.00458	0.004375	0.002395	0.005271	0.009984	-0.00137	0.013678
RABGGTA	ENSG00000100949	0.005975	0.000903	-0.00268	0.00163	-0.00724	-0.00136	-0.0086	0.000641	0.004172	3.89e-05	0.007978	0.000987	-0.00371
NFATC4	ENSG00000100968	0.018579	0.014572	0.021322	-0.01661	0.003044	0.00271	-0.01114	0.004707	0.000436	0.006383	0.011161	-0.0061	-0.00546
PLTP	ENSG00000100979	0.010825	0.000585	0.008971	0.004506	0.010832	-0.00808	-0.00934	0.003477	0.003027	0.001818	0.006483	-0.00025	-0.00237
PCIF1	ENSG00000100982	-0.00303	0.00874	-0.0035	-0.00841	0.00742	-0.00301	-0.00036	0.001329	0.003428	0.000906	0.007626	0.000871	-0.00216
GSS	ENSG00000100983	0.00612	-0.00924	0.014589	-0.01055	-0.00122	0.005021	-0.0056	0.000523	0.002518	-0.00254	0.004998	-0.00709	-0.00647
MMP9	ENSG00000100985	-0.01615	0.020393	0.01784	-0.01007	0.013525	0.015935	0.004305	0.001548	-0.00146	-0.00079	-8.45e-05	0.003672	0.006327
TRPC4AP	ENSG00000100991	-0.00109	0.004504	-0.00613	0.002149	0.00458	-0.00743	0.00378	0.002703	0.003878	0.002512	0.01381	-0.0047	-0.00395
PYGB	ENSG00000100994	0.002757	0.005917	-0.00257	-0.00686	0.004225	0.003713	-0.00391	0.002614	0.003229	0.001328	0.009093	-0.00376	0.01736
ABHD12	ENSG00000100997	0.002589	-0.00528	-0.00162	-0.00191	-0.00785	-0.01168	-0.00579	-0.00052	0.006771	0.001306	0.003404	-0.00055	-0.01404
GINS1	ENSG00000101003	-0.00629	-0.01	0.007921	-0.00864	0.001769	0.009918	-0.00521	9.95e-05	0.002133	-0.00244	0.000358	-0.00451	-0.00099
NINL	ENSG00000101004	-0.01331	0.012411	-0.00056	0.013836	-0.00205	-0.00936	-0.01063	-0.00033	-0.00417	0.000691	-0.00486	-0.00155	-0.00395
CD40	ENSG00000101017	0.012178	-0.01468	-0.00766	-0.00044	0.005285	0.012477	-0.02581	0.002271	0.003263	0.001242	0.002335	0.002448	0.00068
UQCC1	ENSG00000101019	2.52e-05	0.000926	0.004252	-0.001	-0.00541	0.006007	-0.00883	-0.00147	0.004426	0.000337	0.003594	-0.00098	-0.00813
ZMYND8	ENSG00000101040	0.003887	0.006663	-0.00013	-0.00058	0.000588	0.004646	0.004714	0.001592	0.00839	-0.00205	0.007312	-0.00474	-0.01067
IFT52	ENSG00000101052	-0.00711	0.005001	-0.00037	0.004142	0.007722	-0.00022	0.006105	-0.00063	0.002839	0.000899	0.006051	-0.00262	-0.00232
MYBL2	ENSG00000101057	0.010351	-0.00237	0.019678	-0.00288	0.001546	-0.00019	-0.01434	0.008182	-1.92e-05	0.005059	-0.00179	0.009317	0.002285
NDRG3	ENSG00000101079	-0.00491	-0.00237	0.006544	-0.00307	-8.26e-05	0.004084	-0.0012	0.000267	0.004348	-0.00239	0.005093	-0.00732	-0.00232
RAB5IF	ENSG00000101084	-0.00561	0.012952	-5.86e-05	0.000851	-0.01991	0.001294	0.00477	0.002259	0.00177	0.001834	0.008728	0.001312	0.004894
NFATC2	ENSG00000101096	-0.0015	-0.00012	-0.0077	-0.01198	0.004421	-0.01012	-0.00739	-0.00178	0.004906	0.001155	0.009174	-0.00218	-0.00496
PABPC1L	ENSG00000101104	0.002212	0.006302	0.017504	-0.01067	0.001543	-0.00349	-0.01944	0.000532	0.002984	0.000962	0.004861	0.003117	-0.0079
STK4	ENSG00000101109	-0.00546	-0.00167	-0.0077	-0.00726	-0.0015	-0.00102	0.001653	0.002569	0.00598	-0.00013	0.01567	-0.00116	-0.00789
ADNP	ENSG00000101126	-0.005	0.002374	-0.00423	-0.0014	0.005223	0.004466	-0.00292	0.001957	-0.00106	0.004025	0.009098	-0.00094	-0.01246
PFDN4	ENSG00000101132	-0.00212	-0.0106	0.012424	0.013865	0.002348	-0.00446	0.012246	0.004143	0.00648	0.001125	0.013285	-0.00469	-0.0108
CSTF1	ENSG00000101138	-0.00724	-0.00442	-0.00134	0.002024	-0.00342	0.000169	0.003083	0.004949	0.004064	0.000574	0.006929	0.001896	-0.00158
BMP7	ENSG00000101144	-0.00578	0.001763	0.01309	0.00096	-0.00912	0.003631	-0.02285	-0.00508	-0.00121	0.003528	-0.01135	-0.00863	-0.00347
RAE1	ENSG00000101146	-0.00576	-0.00275	-0.0016	0.004991	0.002975	0.002381	-0.00522	0.000162	0.001343	0.000996	0.006493	-0.00242	0.005671
TPD52L2	ENSG00000101150	-0.0038	-0.00161	-0.00635	-0.00259	0.002512	0.000165	-0.00306	0.001997	0.004233	0.000755	0.005575	-0.00415	-0.00812
DNAJC5	ENSG00000101152	-0.00192	0.006286	-0.01631	-0.00872	-0.00063	0.002542	-0.00787	4.34e-05	0.005614	-0.00021	0.006306	-0.00147	-0.00626
NELFCD	ENSG00000101158	-0.00549	-0.00386	-0.00147	0.003251	0.002982	0.006132	0.000205	-0.00145	0.005385	-0.00253	0.006696	-0.00925	0.006077
CTSZ	ENSG00000101160	0.003462	-0.00358	-0.00646	0.008423	-0.00734	0.00736	0.000558	-0.00012	0.008173	9.09e-05	0.011689	-0.0002	1.39e-05
PRPF6	ENSG00000101161	0.003552	-0.00265	0.006332	-0.00218	0.002407	-0.00206	-0.00423	0.002192	0.005135	0.00632	0.01054	0.000754	0.00692
PRELID3B	ENSG00000101166	-0.00317	-0.00569	0.008486	0.003816	-0.00143	0.001364	-0.00156	0.00228	0.005093	0.001798	0.005835	-0.00721	-0.00092
MTG2	ENSG00000101181	0.000344	0.006647	-0.00379	0.009216	0.000751	-0.00711	0.002886	0.004803	0.002986	0.001353	0.008133	-0.00189	0.005641
PSMA7	ENSG00000101182	0.003556	0.00092	0.010062	0.0031	-3.23e-05	0.001893	0.00377	0.000793	0.010164	0.001148	0.005285	0.000654	0.002637
SLCO4A1	ENSG00000101187	0.004506	0.002182	0.016235	-0.00763	-0.00267	-0.00211	-0.00571	0.000259	0.000594	0.00049	-0.00077	-0.00196	0.003511
MRGBP	ENSG00000101189	0.001312	-0.00283	0.002207	0.008532	0.006004	-0.00058	-0.00717	-7.8e-05	0.005737	0.005374	0.007194	-0.00439	0.00573
TCFL5	ENSG00000101190	-0.00697	-0.00794	6.21e-05	0.003916	0.011095	-0.00181	-0.01591	0.003733	-0.00209	5.58e-05	0.003201	0.003311	0.005724
DIDO1	ENSG00000101191	-0.01169	-0.00491	-0.00866	-0.0027	0.006067	0.003646	0.001273	0.006407	0.001308	0.000984	0.005804	0.003007	-0.0082
GID8	ENSG00000101193	-0.00642	0.000562	-0.00918	0.000161	0.00821	0.004303	-0.00032	0.003599	0.00137	-0.00154	0.007359	0.000998	-0.00052
SLC17A9	ENSG00000101194	0.013302	-0.00058	-0.00562	0.004795	0.007492	-0.00162	-0.01245	0.000722	0.005917	-0.00266	0.01025	0.000676	-0.01032
ARFGAP1	ENSG00000101199	0.016187	0.006806	0.000827	-0.00105	-0.00413	0.002241	-0.00723	0.003042	0.001446	0.001083	0.00937	-0.00171	-0.00264
CHRNA4	ENSG00000101204	-0.01873	0.009795	0.008819	0.000859	-0.0033	-0.00969	0.002824	-0.00029	-0.00151	1.13e-06	-0.00289	0.000304	-0.0018
GMEB2	ENSG00000101216	-0.00137	0.001849	-0.00569	-0.0021	0.005693	-0.00664	-0.00091	-0.0004	0.006356	0.000447	0.005847	-0.00407	-0.00216
C20orf27	ENSG00000101220	0.005059	0.005465	0.004924	-0.00304	0.004222	-0.00521	-0.00429	0.002535	0.002323	-0.00045	0.008325	-0.00279	0.000672
CDC25B	ENSG00000101224	0.003645	0.006953	-0.00397	-0.01082	0.007069	3.64e-05	0.001434	0.00164	0.004258	-9.82e-05	0.007147	-0.00758	-0.02043
RNF24	ENSG00000101236	-5.29e-05	0.023352	-0.00528	-0.00777	-0.00528	-0.00018	-0.0026	-4.81e-05	0.008521	-0.00027	0.009058	-0.00797	-0.01233
ARFRP1	ENSG00000101246	0.006934	0.007863	0.006039	-0.01234	-0.00577	-0.00749	0.002351	0.001198	0.007384	-0.00274	0.012889	0.003735	-0.01099
NDUFAF5	ENSG00000101247	-0.00586	0.00107	0.005042	0.001397	-0.00411	-0.00027	-0.0039	0.002501	0.001355	0.001198	0.002386	-0.00254	-0.0022
TRIB3	ENSG00000101255	0.016628	0.017925	0.019694	0.012946	0.009668	-0.00781	-0.02563	0.002131	0.004586	0.000276	0.005739	0.008346	0.00698
RASSF2	ENSG00000101265	-0.01292	-0.00655	-0.01841	-0.0072	0.003857	-0.00485	0.005671	-0.00097	0.009367	-0.00068	0.008692	-0.00358	0.003467
CSNK2A1	ENSG00000101266	-0.00413	-0.00221	-0.0048	-0.00133	0.005993	0.001239	-0.0068	2.2e-05	0.003455	0.002364	0.01247	-0.00059	-0.00768
CDS2	ENSG00000101290	-0.00227	0.006456	-0.00412	-0.00078	0.001565	-0.00219	-0.00857	-0.00049	0.005378	-0.00129	0.007886	0.001695	-0.01269
HM13	ENSG00000101294	0.005991	0.009266	0.001427	0.003479	-0.00751	-0.00379	0.002812	0.003401	0.006202	0.000412	0.016637	0.00039	0.002175
SIRPB1	ENSG00000101307	-0.02332	0.010259	-0.00811	0.005345	-0.0055	-0.0096	0.008334	0.000632	-0.00103	0.002242	0.004205	-0.00201	-0.00554
SEC23B	ENSG00000101310	-0.00609	-0.00599	-0.00494	0.005276	-0.00116	-0.00483	0.000322	0.003529	0.007376	-0.00149	0.004272	-0.00874	-0.01586
MYL9	ENSG00000101335	-0.01958	0.011825	-0.0048	0.001696	-9.98e-06	-0.01054	0.001392	0.000672	0.001064	-0.00036	0.005265	0.00302	-0.00275
HCK	ENSG00000101336	-0.01212	-0.00015	-0.00633	-0.01281	0.002107	0.009114	-0.01094	0.001087	0.001716	-0.0013	0.007793	0.003437	0.00473
TM9SF4	ENSG00000101337	0.005044	0.000405	-0.00839	-0.00183	0.000233	-0.00231	-0.00772	0.001505	0.005698	0.001146	0.015361	-0.00543	-0.00717
CRNKL1	ENSG00000101343	-0.00973	-0.00743	0.001585	-0.00072	0.001065	-0.00261	0.000821	-0.00101	0.005993	0.001337	0.011011	-0.00418	-0.01263
POFUT1	ENSG00000101346	-0.00513	-0.0017	-0.01638	0.001424	0.001502	-0.00243	-0.0098	0.000258	0.002738	0.001014	0.003466	-0.00643	-0.00267
SAMHD1	ENSG00000101347	-0.0136	-0.00276	-0.00882	0.006075	-0.00758	-0.00026	0.015315	0.003715	0.00712	0.002732	0.012158	-0.00183	-0.01716
KIF3B	ENSG00000101350	0.005514	-0.00524	-0.00352	-0.00111	0.000403	0.002225	-0.0053	0.000579	0.007544	0.002709	0.008958	0.00596	0.00417
NOP56	ENSG00000101361	0.000407	-0.00393	0.003282	0.003552	0.004267	0.002993	0.001726	0.005528	0.004792	0.004666	0.002814	-0.00497	-0.01128
MANBAL	ENSG00000101363	0.006265	0.005783	0.000776	0.000975	-0.00225	-0.0019	-0.0105	0.002065	0.001836	0.003645	0.006345	-0.0044	-0.00168
IDH3B	ENSG00000101365	0.003111	-0.00465	0.002236	0.004651	-0.00225	-0.00371	0.002038	0.002973	0.009592	0.000988	0.008168	-0.00389	-0.0015
MAPRE1	ENSG00000101367	-0.00638	-0.00774	-0.00711	0.001388	0.005494	0.002056	0.001714	0.001528	0.003827	0.0037	0.012347	-0.00181	0.00432
JAG1	ENSG00000101384	0.002836	0.008998	0.004616	-0.00927	0.008478	0.008066	-0.02269	-0.00043	0.001595	-0.00044	0.002438	0.006876	0.010583
CDK5RAP1	ENSG00000101391	-0.00056	-0.00058	0.006447	0.002295	0.004572	-0.00671	-0.00019	0.005738	0.002725	-0.00077	0.003203	-0.00021	-0.00286
SNTA1	ENSG00000101400	0.001674	0.015078	0.002672	-0.01908	-0.00608	-0.00151	0.028204	0.001913	0.003239	0.002872	0.010022	-0.00091	-0.00694
TTI1	ENSG00000101407	-0.00549	-0.00417	-6.81e-05	-0.00219	0.00527	-0.00204	-0.00489	0.000404	0.003147	-0.00121	0.00624	0.002123	0.000776
E2F1	ENSG00000101412	0.007136	-0.00038	0.007478	-0.00874	0.005512	0.003396	-0.01393	-0.00227	0.005259	0.00071	0.002147	-0.00921	-8.33e-05
RPRD1B	ENSG00000101413	-0.00783	-0.0029	-0.00886	-0.00183	0.010899	-0.00385	-0.00735	0.002207	0.004239	-0.00167	0.006658	0.001824	-0.00058
PXMP4	ENSG00000101417	-0.0059	0.005814	0.005877	-0.01926	-0.01072	-0.00829	-0.00459	0.000497	0.002227	0.000147	0.005905	0.00193	-0.00109
CHMP4B	ENSG00000101421	-0.00597	-0.0137	-0.00812	-0.00294	-0.00049	-0.00672	0.001235	0.000562	0.007647	-0.00304	0.010075	-0.00659	-0.01286
ACTR5	ENSG00000101442	-0.00073	0.002426	0.00416	0.000122	0.000906	0.00347	-0.00353	-0.00017	0.002752	-0.00011	0.002372	-0.00197	-0.00408
AHCY	ENSG00000101444	0.001399	-0.00191	0.009345	-0.00127	0.000537	0.002032	-0.0038	0.005631	0.005577	0.006095	0.010323	-0.00027	-0.00603
PPP1R16B	ENSG00000101445	-0.00882	0.000831	-0.00694	-0.00333	0.006693	0.001153	-0.01812	0.000135	0.003032	0.002935	-0.00103	-0.00344	-0.00059
FAM83D	ENSG00000101447	-0.00657	-0.00235	0.015062	0.012446	0.010246	-0.00639	0.002408	-0.00139	0.002083	0.002326	0.001038	-0.00412	-0.00111
EPPIN	ENSG00000101448	-0.02054	0.010443	0.006645	0.004063	-0.00524	-0.0051	0.005811	0.000475	0.000229	-0.00165	0.00019	0.002568	0.000156
DHX35	ENSG00000101452	-0.00351	-0.00726	-0.00596	-0.00736	0.006944	-0.00243	-0.0104	0.00053	0.000833	0.001522	0.003615	-0.00487	-0.00827
DNTTIP1	ENSG00000101457	-0.00486	-0.00412	-0.00676	0.007777	0.003762	-0.01369	0.007603	0.001279	0.004797	0.001277	0.006422	-0.00297	0.007437
PIGU	ENSG00000101464	0.016269	0.001933	0.008903	-0.00867	-0.00369	0.000849	-0.01055	0.00396	0.000532	0.002346	0.009756	0.002221	0.000964
ACOT8	ENSG00000101473	0.000389	0.005522	0.003158	0.004336	0.007654	0.002576	-0.00664	-0.00329	0.005389	0.000598	0.002219	-0.00263	-0.0026
APMAP	ENSG00000101474	-0.0051	0.001931	-0.01271	-0.00143	-0.00743	-0.00959	-0.0115	0.001471	0.002	0.002938	0.008526	-0.00063	-0.00042
ZNF516	ENSG00000101493	-0.01503	-0.01254	-0.00888	0.00081	0.015474	0.015002	0.010217	0.001976	-0.00144	-0.00075	0.006922	0.003709	0.002616
ADNP2	ENSG00000101544	-0.0114	0.018932	-0.00596	-0.00858	-0.03466	-0.01645	-0.0093	-0.001	0.003706	0.002456	0.002372	-0.00443	-0.00436
RBFA	ENSG00000101546	-0.00083	-0.00795	0.009134	0.012695	0.003242	0.00678	-4.51e-05	0.001587	0.006367	-0.00358	0.00622	-0.00279	-0.00246
USP14	ENSG00000101557	-0.00465	-0.00582	0.002831	-7.44e-05	0.001886	0.000119	0.00129	0.000376	0.008416	0.000965	0.009948	-0.00128	-0.00547
VAPA	ENSG00000101558	-0.00338	-0.00215	0.002214	-0.00029	-6.91e-05	0.002123	-0.00061	0.000674	0.005469	-0.00076	0.00599	-0.00382	-0.00592
METTL4	ENSG00000101574	-0.01022	-0.00115	0.001944	-0.0059	0.003434	0.004949	0.002281	0.001466	0.002322	-0.00073	0.004359	-0.00016	-0.00252
LPIN2	ENSG00000101577	-0.01313	-0.00122	-0.0064	-0.01676	-0.00721	-0.00016	0.000636	0.000446	0.002721	0.000789	0.007365	0.000342	-0.01113
SMCHD1	ENSG00000101596	-0.01925	-0.00227	-0.00987	-0.00645	-0.00627	0.00137	-1.02e-05	-0.0013	0.005432	-2.1e-05	0.00169	-0.00166	-0.00438
MYOM1	ENSG00000101605	-0.0088	0.000959	0.004747	0.013966	0.009128	-0.01535	-0.01584	-0.00038	-0.0016	-0.00197	0.00109	-0.00198	-0.00291
MYL12A	ENSG00000101608	-0.01308	-0.01344	-0.00517	0.001079	0.004166	-0.00629	0.009433	0.000948	0.008101	-0.00049	0.015156	0.003041	-0.00525
CEP76	ENSG00000101624	-0.00653	0.000153	0.005817	0.004388	0.004145	0.004543	-0.00019	0.001084	0.002039	-0.00045	0.003811	-0.00017	-0.00696
ST8SIA5	ENSG00000101638	-0.01721	0.014026	0.014922	0.001904	0.008596	-0.0006	-0.0085	-0.00088	-0.00208	-0.00326	-0.00131	0.000984	0.002014
CEP192	ENSG00000101639	-0.01305	-0.00351	0.001568	-0.00891	0.009842	0.007492	-0.0061	-0.0006	0.003797	-0.00477	0.00383	-0.00232	-0.01612
RNMT	ENSG00000101654	0.002593	0.012631	0.004152	-0.00301	0.001499	0.009613	-0.01002	0.005317	-0.0004	0.000909	0.001786	-0.0006	-0.00703
SMAD7	ENSG00000101665	-0.00239	-0.00078	-0.00465	0.001175	0.002452	-0.00927	-0.00445	0.000711	0.003684	-0.00253	0.004746	-4.55e-05	0.002217
LIPG	ENSG00000101670	-0.01876	0.012295	0.005281	-0.00161	0.000183	-0.01304	0.000534	0.000411	-0.00147	0.000227	-0.0018	0.000697	0.000198
LAMA1	ENSG00000101680	-0.01724	0.009736	0.007901	0.005407	0.005992	-0.00687	-0.00983	-0.00076	-0.00142	-0.00133	-0.00263	0.00275	-0.00088
ANKRD12	ENSG00000101745	0.00864	0.010858	0.010765	0.002106	-0.00411	0.006818	0.004391	-0.001	0.014492	-0.00737	0.006097	-0.00407	-0.01073
POLI	ENSG00000101751	-0.00565	0.006623	0.003385	-0.00409	-0.00256	0.010998	-0.001	-0.00081	0.00234	0.001452	-0.00035	0.002241	0.003391
MIB1	ENSG00000101752	0.001146	0.008631	0.004247	-0.00691	-0.00589	0.010217	-0.00298	0.004296	-0.00045	0.000438	0.00251	0.001366	0.002775
RBBP8	ENSG00000101773	-0.00231	-0.00396	0.020081	-0.00678	0.002649	0.001203	-0.00645	-0.00186	0.003245	-0.00212	-0.00236	-0.01027	-0.00897
RIOK3	ENSG00000101782	-0.00934	0.004631	-0.01329	0.015627	0.007504	-7.39e-05	0.000279	-0.00131	0.006721	0.001981	0.007924	-0.00442	-0.00935
CSTF2	ENSG00000101811	-0.00957	-0.01125	-0.00039	-0.00045	0.012049	-0.01096	0.004292	0.001254	0.002676	0.000169	0.001267	-0.00076	-0.00448
PSMD10	ENSG00000101843	-0.00989	0.001197	-0.0024	-0.00151	-0.00304	0.003629	0.001352	0.001345	0.002441	-0.00133	0.003028	-0.00186	0.004304
ATG4A	ENSG00000101844	-0.00102	-0.00038	0.00536	-0.00081	0.001323	0.007993	0.004427	0.001288	0.004396	-0.00097	0.004206	-0.00674	-0.00601
STS	ENSG00000101846	0.015935	0.002909	-0.01007	-0.02029	0.013215	0.003568	-0.01509	-0.00187	0.000109	-0.00309	0.001403	0.00018	-0.00099
TBL1X	ENSG00000101849	-0.00392	-0.00018	-0.01634	-0.00998	0.014621	0.010462	-0.00606	0.001574	0.005211	0.002539	0.00428	-0.00608	-0.00527
PGRMC1	ENSG00000101856	-0.00375	-0.00073	-0.00569	0.004489	0.007486	-0.00089	0.008814	-0.00212	0.005972	-5.7e-05	0.010922	-0.0004	0.00215
POLA1	ENSG00000101868	-0.01022	-0.00856	0.011479	-0.00485	0.004761	0.002039	0.001114	0.002901	0.001578	0.002339	0.006809	-0.00134	0.000398
NKAP	ENSG00000101882	0.003949	-0.00697	0.00534	0.000793	-0.0029	-0.00018	-0.004	0.000325	0.00412	0.002458	0.006938	0.00309	-0.00267
NXT2	ENSG00000101888	-0.00424	-0.00714	-0.00571	-0.00634	0.018426	0.011322	-0.00092	0.001278	-0.00054	0.00148	0.002595	-0.00011	0.00569
ALG13	ENSG00000101901	-0.00573	0.000128	0.001822	0.002491	0.005412	0.000168	-0.00024	0.001034	0.005695	0.002135	0.009912	-0.00199	-0.00566
PRPS2	ENSG00000101911	-0.01151	-0.00513	0.002519	-0.00686	-0.00396	-0.00543	0.001507	0.003725	0.001654	0.003809	0.005589	-0.003	0.005862
AMMECR1	ENSG00000101935	0.008154	0.00769	0.012998	-0.00504	-0.0055	0.005806	0.006638	0.003146	0.004391	0.000688	0.008717	-0.00676	0.004737
WDR13	ENSG00000101940	0.008726	0.008476	-0.00297	0.002048	0.001293	-0.00167	-0.0024	0.00024	0.004012	0.001845	0.005086	-0.00259	-0.00166
SUV39H1	ENSG00000101945	0.002527	0.004392	-0.00325	-0.00574	0.006486	-0.00502	0.001125	0.002292	0.00335	0.004315	0.004144	-0.00079	0.00559
XIAP	ENSG00000101966	-0.00108	0.004862	-0.00308	-5.17e-05	0.002275	0.002145	3.64e-05	0.004302	0.006913	0.004017	0.005325	0.002772	-0.00128
STAG2	ENSG00000101972	-0.01122	-0.00542	-0.00359	-0.00112	0.001045	-0.00018	-0.00377	-0.00066	0.006112	-0.0005	0.008443	-0.00798	-0.00557
ATP11C	ENSG00000101974	0.000332	0.002076	-0.00296	5.88e-07	-0.00152	0.004267	-0.00044	0.000913	0.002776	0.001261	0.010213	-0.00335	0.009498
ABCD1	ENSG00000101986	0.00336	0.010444	0.000518	0.007026	-0.0081	0.00952	-0.00883	-0.00031	-0.00097	-0.00101	0.000901	0.001424	-0.00221
CCDC22	ENSG00000101997	0.002352	0.00219	-0.00043	0.00267	-0.00335	-0.00562	0.001939	0.004664	0.005164	0.003286	0.005466	0.002018	0.006559
SYP	ENSG00000102003	0.005915	0.018824	0.005907	-0.01372	-0.00974	0.005013	-0.02268	0.000391	-0.00074	-0.00101	0.002021	0.003642	0.007634
PLP2	ENSG00000102007	0.00726	0.007622	0.002201	-0.00438	0.001986	0.015114	0.005157	0.003646	0.00514	-0.00267	0.007887	-0.00327	-0.00378
NAA10	ENSG00000102030	0.007943	0.001106	0.00813	-0.00071	-0.0024	-0.00325	0.00023	0.002853	0.002189	0.008101	0.01033	-0.00088	0.010387
RENBP	ENSG00000102032	0.003978	0.014202	-0.00774	0.011308	0.00032	0.005499	0.013307	0.003354	0.003246	-0.00065	0.008906	-0.00111	3.77e-05
ELF4	ENSG00000102034	-0.00407	0.000392	-0.02183	0.001888	-0.00619	0.01705	0.003817	0.001021	0.003979	0.002838	0.011534	-0.0028	0.003675
RBBP7	ENSG00000102054	-0.00564	-0.01171	0.007166	-0.00228	-0.00051	0.002565	0.002538	0.004953	-0.00011	0.003231	0.005814	-0.00572	-0.00978
KCND1	ENSG00000102057	0.007865	0.017369	0.016855	-0.00807	0.006252	-0.00416	-0.00948	0.000704	0.002351	-0.00145	0.001775	0.000855	0.005734
FMR1	ENSG00000102081	-0.01155	-0.00208	-0.00012	-5.83e-05	-0.0039	0.00113	0.001975	-0.00061	0.004163	0.0011	0.00439	-0.00134	0.003539
PIM2	ENSG00000102096	0.000184	-0.00328	-0.0177	0.001907	-0.00728	0.010157	-0.01749	0.001973	0.006285	-0.00271	0.008122	-0.00677	-0.00553
SCML2	ENSG00000102098	-0.00408	0.004561	0.017954	0.000668	-0.03547	-0.03032	-0.0142	-0.00248	-0.00289	0.00055	-0.00324	-0.00076	-0.00587
SLC35A2	ENSG00000102100	0.003159	0.001328	-0.0122	0.005333	0.008986	0.003914	-0.00845	0.002406	0.004102	0.001304	0.00778	0.002818	0.001653
PQBP1	ENSG00000102103	0.009613	-0.00239	0.004026	0.001974	-0.00114	-0.00125	0.006239	0.003781	0.007996	0.005145	0.019485	-0.00383	-0.00556
EMD	ENSG00000102119	0.001867	0.001596	0.011823	-0.00151	0.003135	-0.0035	0.001119	-0.00235	0.008521	0.000474	0.00814	0.005731	0.000699
TAZ	ENSG00000102125	0.006611	0.007436	-0.00303	-0.00516	0.003663	-0.00159	-0.00502	0.002505	0.004221	0.003112	0.00766	-0.00538	0.006881
PGK1	ENSG00000102144	-0.0041	-0.00325	-0.00626	0.002602	0.001758	0.011038	0.002646	0.000364	0.008217	0.004363	0.011743	0.001186	-0.01403
MAGT1	ENSG00000102158	0.005862	-0.00361	0.003686	0.003237	-0.00576	0.002291	-0.0006	0.001274	0.006244	-0.00105	0.009709	-0.00304	-0.01621
SMS	ENSG00000102172	-0.00506	-0.0097	0.01064	0.001314	0.001756	0.000353	-0.00418	-0.00238	0.00622	0.001643	0.006739	-0.00098	0.004076
UBL4A	ENSG00000102178	0.004503	0.001078	0.002639	-0.01012	0.007178	-0.00215	-0.00743	0.002407	0.003034	0.003559	0.00352	-0.00114	-0.00481
CD99L2	ENSG00000102181	0.004053	0.003471	-0.00381	-0.0041	-0.00525	0.006405	0.001162	-0.00053	0.00811	-0.00178	0.009523	-0.00226	-0.01098
EEA1	ENSG00000102189	-0.00398	-0.00656	0.007183	-0.00603	-0.00891	-0.00425	0.00402	0.006336	0.004504	0.003001	0.013638	0.006387	-0.00324
RP2	ENSG00000102218	-0.01772	-0.0044	-0.01586	0.000472	-0.00143	0.012037	0.011754	0.000676	0.006969	-0.00129	0.00844	-0.00316	-0.00035
JADE3	ENSG00000102221	0.008698	0.007984	0.013131	0.015049	-0.00336	-0.01278	-0.03244	-0.00085	0.000894	-0.00403	0.001164	3.3e-05	0.003524
CDK16	ENSG00000102225	0.008891	0.000741	0.002817	-0.00566	0.003951	0.000777	-0.00719	0.000799	0.006246	0.001991	0.008346	-0.01219	-0.01532
USP11	ENSG00000102226	0.00149	0.005872	-0.0003	0.002063	0.003316	0.005035	0.001039	0.003011	0.001488	-0.00189	0.007668	-0.00377	-0.00931
HTATSF1	ENSG00000102241	-0.01087	-0.01053	0.002326	-0.00465	0.00441	0.0046	0.005895	0.003286	-9.55e-05	0.00182	0.000133	-0.00105	-0.00667
TIMP1	ENSG00000102265	0.000942	0.012431	0.001374	-0.01389	0.016578	0.021191	-0.00047	-0.00021	0.00518	-0.00268	0.006934	0.003049	0.007866
PIN4	ENSG00000102309	-0.00499	-0.00468	0.015072	0.001533	0.013501	0.012992	0.006132	-0.00015	0.003465	-0.00059	0.006659	0.001132	-0.00642
PORCN	ENSG00000102312	0.000495	0.001948	0.012597	0.009499	-0.01228	-0.0219	-0.00083	0.002725	0.003788	-0.00043	0.009636	-6.35e-05	-0.00425
MAGED2	ENSG00000102316	0.000953	0.007488	-0.00711	0.00307	-0.02154	0.007746	0.00767	0.003287	0.005491	0.002081	0.013084	0.005274	-0.00685
RBM3	ENSG00000102317	-0.00695	-0.01463	-0.02708	0.007957	0.006536	-0.00273	0.017318	0.003355	0.00542	0.003484	0.011354	-0.00827	0.001536
CENPI	ENSG00000102384	-0.009	-0.00591	0.000625	-0.00978	0.001486	0.015591	-0.00579	0.001532	0.000709	-0.00032	-0.00039	-0.00094	-0.00448
PBDC1	ENSG00000102390	-0.00624	-0.00772	0.004914	-0.0193	-0.01084	-0.00281	0.001705	-0.00106	0.005891	0.000175	0.005802	-0.00317	-0.00844
GLA	ENSG00000102393	0.006284	-0.00478	-0.00632	0.018177	-0.00321	0.004082	-0.00727	-0.00128	0.006253	0.002094	0.00318	0.005971	-0.01045
ARMCX3	ENSG00000102401	0.000695	-0.00668	-0.00106	0.007903	-0.00194	0.000252	-0.00591	0.001716	0.001621	-0.00013	0.005775	0.000373	-0.00904
RUBCNL	ENSG00000102445	-0.00958	-0.0006	-0.00726	0.002127	-0.00321	-0.00424	-0.02527	-0.00143	0.001905	-0.00173	-0.00387	-0.00098	-0.00603
NDFIP2	ENSG00000102471	0.003336	-0.00533	-0.00163	-0.0123	-0.00934	0.001182	-0.00276	0.000658	0.003349	-0.00034	0.0057	-0.00211	0.001679
FNDC3A	ENSG00000102531	-0.00018	-0.00298	-0.00627	0.001723	-0.01169	0.005595	0.000907	-0.00011	0.00636	-0.00288	0.012633	-0.00092	-0.00481
CDADC1	ENSG00000102543	-0.00899	-0.0023	-0.00136	0.004369	-0.00662	0.002106	-0.00953	-0.00043	0.001046	0.000643	0.002054	-0.00133	0.004575
CAB39L	ENSG00000102547	-0.00823	0.008344	0.002911	0.034893	-0.02464	0.018015	-0.00902	-0.00074	0.00188	0.002281	-0.00239	-0.00299	-0.00152
STK24	ENSG00000102572	-0.00067	0.004435	0.001305	-0.0044	-0.00161	0.002234	4.99e-05	0.005025	0.008341	-0.00241	0.009126	-0.00437	0.005556
ACP5	ENSG00000102575	0.010345	0.00622	0.024454	-0.02052	-0.03988	0.012596	0.002793	0.002141	0.002298	-0.00177	0.010436	0.003149	0.003928
DNAJC3	ENSG00000102580	0.005964	-0.00432	0.002639	-0.00229	-0.02154	-0.00095	0.002728	0.000364	0.008437	-0.00212	0.013212	-0.00021	0.006698
UGGT2	ENSG00000102595	0.000411	0.003667	0.016885	-0.00471	-0.013	0.015918	0.007641	0.000763	0.001108	-0.00025	0.002351	-0.00288	-0.00167
ARHGEF7	ENSG00000102606	-0.00353	-0.00162	-0.00818	0.004093	0.001996	0.002374	-0.01516	0.003379	0.001437	0.005237	0.005184	0.00014	0.003262
PARP4	ENSG00000102699	-0.01293	-0.00613	-0.00074	-0.00387	-0.00776	0.004895	0.005981	0.001565	0.00422	0.003137	0.00883	0.002005	-0.0073
SUPT20H	ENSG00000102710	-0.01135	-0.00234	-0.00643	0.001773	0.005398	0.002034	1.59e-05	0.000466	0.001391	2.11e-05	0.006358	0.002801	0.002507
MRPS31	ENSG00000102738	-0.00248	-0.00979	0.008798	-0.00026	-0.00525	-0.00139	0.007495	0.003761	0.00449	0.002409	0.011693	-0.00189	0.000438
SLC25A15	ENSG00000102743	-0.00438	-0.0017	0.00895	0.002465	0.003025	-0.01458	-0.01337	-0.00068	0.000394	0.000233	0.000727	-0.00021	0.001028
KPNA3	ENSG00000102753	-0.00716	-0.00368	0.003479	0.000793	-0.00599	-0.00133	-0.00585	0.001374	0.005511	-0.00222	0.007163	0.001657	0.002294
FLT1	ENSG00000102755	-0.0133	0.000882	-0.00636	0.011415	-0.01076	0.016968	-0.01687	-0.00026	-0.00209	-0.00145	-0.00343	0.00223	-0.00323
RGCC	ENSG00000102760	-0.01624	0.013414	0.014272	-0.00789	-0.00497	0.003786	0.031969	0.001082	0.004163	0.000397	0.008232	-0.00181	-0.00585
VWA8	ENSG00000102763	-0.00992	-0.00612	0.004827	0.000914	0.00277	-0.00454	-0.0041	-0.00077	0.002358	0.0013	0.007739	-0.00408	0.008256
DGKH	ENSG00000102780	0.010709	0.016747	0.005321	-0.00108	-0.00085	0.023187	-0.00655	-0.00086	0.003819	-0.00196	0.001917	-0.00756	0.000802
KATNAL1	ENSG00000102781	-0.01188	-0.00608	8.75e-05	0.003159	0.007144	0.015794	0.001577	0.002794	-0.0003	-0.00073	0.00067	-0.00027	0.002487
INTS6	ENSG00000102786	0.002199	0.00958	0.00643	-0.00027	0.001308	0.001148	-0.00093	0.003981	0.00439	0.002057	0.003622	-0.00464	0.004795
DHRS12	ENSG00000102796	-0.00624	0.000428	0.010127	-0.00029	0.004955	-0.00552	0.004227	0.002272	0.001988	5.88e-05	0.006432	-0.00062	0.002701
TSC22D1	ENSG00000102804	-0.00624	0.009865	-0.00219	0.009209	0.008596	0.012255	-0.00172	0.00129	0.000349	-8.78e-06	0.003442	-0.00121	0.007394
CLN5	ENSG00000102805	-0.0042	-0.00092	-0.00311	0.007273	0.003037	-0.00733	0.002439	0.000171	0.005246	-0.00093	0.004382	0.000914	-0.00261
MGRN1	ENSG00000102858	-0.00163	0.005411	-0.00703	-0.00077	-0.00149	-0.00098	0.003052	-0.00051	0.007678	0.00112	0.010524	-0.00358	0.00282
ZNF629	ENSG00000102870	-0.02549	-0.00994	-0.00598	-0.00841	-0.00618	0.014217	-0.0144	3.79e-05	-0.00256	-0.00139	-0.00481	-0.0037	0.003811
TRADD	ENSG00000102871	0.003375	0.0091	0.008977	-0.00042	-0.00606	-0.00603	0.006604	0.003353	0.003444	-0.00013	0.007922	0.001617	0.002436
HSF4	ENSG00000102878	0.01029	0.012488	0.02051	-0.00215	8.26e-05	0.010064	-0.0071	-0.00067	0.003192	-0.00178	0.004735	0.001443	-0.00096
CORO1A	ENSG00000102879	-0.00245	0.000365	-0.01017	0.000626	0.002619	-0.00518	0.00359	0.005481	0.006437	0.002998	0.019892	0.004111	-0.00183
MAPK3	ENSG00000102882	0.00285	0.012258	-0.00037	0.000463	0.008528	-0.00447	0.004221	0.004579	0.007094	0.000111	0.005214	-0.00322	-0.00199
GDPD3	ENSG00000102886	0.001194	0.019487	3.26e-05	-0.01287	-0.00088	0.01409	-0.0079	-0.00065	0.000133	-0.00145	0.003131	-0.00075	-0.00817
ELMO3	ENSG00000102890	0.003951	0.012777	-0.00071	-0.00267	-0.00481	0.00078	-0.00502	0.001499	0.001828	0.000268	0.004425	-0.00325	0.000979
PHKB	ENSG00000102893	-0.00631	0.003807	0.008512	-0.00459	0.002975	0.007646	-0.00165	0.003106	0.004816	0.000354	0.002839	0.003037	-0.01289
LYRM1	ENSG00000102897	0.006477	-0.00471	-0.00074	0.000263	0.007336	-0.00053	-0.00207	0.00613	0.00593	0.001839	0.005708	0.003819	0.003274
NUTF2	ENSG00000102898	-0.00248	-0.00026	0.006057	0.006023	-0.00304	0.000454	3.39e-05	0.004071	0.000297	0.001376	0.003952	-0.00205	0.000233
NUP93	ENSG00000102900	-0.00668	-0.01014	0.000605	0.002075	0.003425	-0.00363	-0.00618	0.004581	0.005802	-0.00053	0.014763	-0.00171	0.00601
CENPT	ENSG00000102901	0.004319	-0.00215	0.007872	-0.00439	-0.00169	0.000966	0.001783	0.000329	0.005675	-3.82e-05	0.008609	-0.00185	-0.00708
NFAT5	ENSG00000102908	-0.00351	-0.00724	6.57e-06	-0.00675	0.006142	0.005724	-0.00213	0.004083	0.002268	0.002478	0.007157	5.6e-05	0.004811
LONP2	ENSG00000102910	-0.00168	0.001046	-0.00243	0.001726	-0.00447	-0.01185	-0.00394	0.00337	0.000996	0.00227	0.005678	-0.00409	-0.0048
N4BP1	ENSG00000102921	-0.0107	-0.00113	-0.01294	-0.00422	-0.00099	-0.00522	-0.00112	0.002738	0.003557	0.002459	0.007223	0.001922	0.006483
ARL2BP	ENSG00000102931	-0.00953	-0.00652	-0.0064	0.011576	5.46e-05	-0.00029	-0.0006	-0.00014	0.004325	-0.00133	0.006075	-0.00834	-0.00341
PLLP	ENSG00000102934	0.000855	0.014481	0.007128	0.002751	-0.00558	-0.0017	-0.00976	0.001525	-0.00112	4.73e-06	0.00221	-0.00391	-0.00566
ZNF423	ENSG00000102935	-0.01851	0.01131	0.006903	-9.51e-05	0.000962	-0.01245	-0.00163	-0.00155	-0.00129	-0.00029	-0.00276	-0.001	-0.00292
CCL22	ENSG00000102962	0.017543	-0.06797	-0.01304	0.011061	-0.01841	-0.00144	-0.05634	0.001569	0.008907	-0.00366	0.013692	0.002945	-0.00823
DHODH	ENSG00000102967	-0.00105	0.005972	3.51e-05	0.002655	0.000583	-0.01038	-0.00445	0.00083	0.001126	0.002458	0.008466	-0.00168	-0.00321
CCL17	ENSG00000102970	0.010401	-0.03446	-0.00636	0.020289	0.001778	0.002411	-0.02841	-0.00023	0.003406	-0.00079	0.001556	-9.94e-05	-0.00118
CTCF	ENSG00000102974	-0.00749	0.00116	-0.00082	-0.00195	0.004144	0.002155	0.000532	-0.00037	0.002956	-0.00045	0.011304	-0.00301	-0.00481
ACD	ENSG00000102977	0.00411	0.006935	-0.0023	-0.00423	0.004033	-0.00118	-0.00821	-0.00153	0.00487	-0.00135	0.007681	-0.00215	-0.00649
POLR2C	ENSG00000102978	-0.00289	-0.00704	-0.00322	0.008415	0.005962	0.000355	-0.0107	-0.00094	0.003454	-0.00166	0.003707	0.000234	-0.00994
PARD6A	ENSG00000102981	0.003247	0.007894	0.009916	-0.00719	-0.00236	-0.00011	-0.00757	0.001642	0.000192	0.00194	0.003133	-0.00158	0.004043
ZNF821	ENSG00000102984	0.001987	0.003074	0.007421	-0.00096	-0.01276	0.00718	-0.00258	0.000325	0.005396	-0.00097	0.006846	-0.00243	0.000274
USB1	ENSG00000103005	-0.00265	0.004411	-0.00295	0.006873	0.002548	-0.00976	-0.00711	0.003621	0.002549	0.001676	0.00326	0.001876	0.002479
CYB5B	ENSG00000103018	-0.00067	-0.00336	-0.00662	0.001493	0.002951	-0.00078	-0.00038	0.000259	0.007705	0.00217	0.005652	0.005186	0.003565
CCDC113	ENSG00000103021	-0.0052	-0.00588	0.001081	0.007885	0.002484	-0.00562	-0.0104	0.000919	-0.00078	0.00075	0.001127	0.003028	-0.00285
NME3	ENSG00000103024	0.020156	0.015259	0.018684	0.002358	-0.00945	8.06e-05	-0.01623	-0.00014	0.002806	0.001816	0.006813	0.005034	0.00016
NDRG4	ENSG00000103034	-0.01729	-0.00549	0.009667	0.00934	0.019469	-0.00075	-0.00246	0.001487	-0.00196	-0.00156	-0.00028	-0.00177	0.007565
PSMD7	ENSG00000103035	-0.00128	-0.00692	0.006553	0.00341	-0.00471	0.002622	0.006583	-0.00047	0.006182	-0.00162	0.007385	-0.00723	-0.01261
SETD6	ENSG00000103037	-0.00154	0.005694	0.011947	-0.00032	0.007147	-0.00848	-0.00296	0.002948	0.001012	0.001722	0.002418	-0.00697	0.005492
SLC38A7	ENSG00000103042	-0.0017	0.014408	0.000682	0.012959	0.001479	0.001362	-0.0044	0.001193	-1.08e-05	-0.00105	0.002918	0.000704	-0.00382
VAC14	ENSG00000103043	0.002655	0.013529	-0.00679	0.000638	0.004858	0.000123	0.004612	0.005104	0.002108	0.00248	0.00964	-0.0034	0.006739
TANGO6	ENSG00000103047	-0.0077	-0.0061	0.002675	-0.00459	-0.00126	-0.00222	-0.00147	0.002146	0.00128	0.000751	0.005509	-0.00233	-0.00226
COG4	ENSG00000103051	0.003378	-0.00355	0.001501	-0.00189	0.003753	0.000184	0.004204	0.004908	0.003709	0.002688	0.010343	0.000913	0.001262
SMPD3	ENSG00000103056	-0.00829	0.011286	0.004021	-0.02376	-0.00656	-0.00632	0.004869	0.001152	-0.00014	0.001782	0.001616	0.001855	-0.00494
SLC7A6OS	ENSG00000103061	-0.00845	0.00288	-0.00098	-0.00101	0.005175	-0.00171	0.002295	-0.00059	0.003599	-0.00081	0.003914	-0.00162	-0.00936
SLC7A6	ENSG00000103064	-0.0017	0.012808	-0.00838	-0.00318	-0.00612	0.002562	-0.00359	0.004003	-0.00024	0.001969	0.002056	-0.0027	-0.00836
PLA2G15	ENSG00000103066	0.015566	0.023694	0.004093	0.007557	-0.01474	-0.0089	-0.0117	0.001758	0.002347	0.005054	0.003399	-0.00212	-0.00292
WDR59	ENSG00000103091	0.000476	-0.00264	-0.00161	-0.00084	0.007529	-0.00169	-0.01058	0.004269	-0.0008	0.001226	0.005837	-0.00638	0.003101
MON1B	ENSG00000103111	0.003984	0.002681	-0.00822	-0.00336	0.001335	0.001282	0.000619	0.002145	0.003993	0.0041	0.010168	-0.00517	0.004982
CMC2	ENSG00000103121	-0.00236	0.001478	0.007104	0.000111	-0.00165	-0.00908	0.001949	0.002005	0.002308	0.001111	0.009693	0.003624	0.008654
AXIN1	ENSG00000103126	-0.00465	0.007837	-0.00823	0.001033	0.002158	0.00047	-0.01372	0.004207	-0.00144	-0.00012	0.00172	-0.00234	0.005191
HCFC1R1	ENSG00000103145	0.004886	0.005874	0.003151	0.001735	-0.00348	0.008461	0.010693	0.00087	0.003978	0.002156	0.008237	-0.00259	-0.0075
NPRL3	ENSG00000103148	-0.00648	0.008037	-0.00483	-0.0015	0.001576	-0.00894	0.001091	0.002267	0.005818	0.000501	0.010321	-0.00849	-0.01035
MLYCD	ENSG00000103150	-0.0086	0.003427	-6.88e-05	-0.00308	0.006132	-0.00689	-0.01036	0.001371	-8.22e-05	0.002734	0.001871	0.002255	-0.00366
MPG	ENSG00000103152	0.004708	0.002162	0.017489	0.001657	-0.00363	0.001881	-0.00133	0.001525	0.00382	0.002357	0.001996	-0.00028	-0.00143
HSDL1	ENSG00000103160	-0.00144	0.009102	0.003974	-0.00613	0.003779	0.006149	-0.00421	-0.00035	0.004349	-0.00338	0.001204	-0.00253	0.001243
TAF1C	ENSG00000103168	0.006251	0.007387	-0.00586	0.003446	0.012887	-0.00741	-0.00471	0.003203	0.007278	-0.00013	0.007519	0.000808	-0.00252
NAGPA	ENSG00000103174	0.002883	0.008021	-0.00327	0.010312	-0.0024	-0.02094	-0.00416	0.000233	0.005478	0.002743	0.004913	-0.00159	-0.00242
WFDC1	ENSG00000103175	-0.01565	0.010697	0.008869	0.00129	-0.00044	-0.00171	-0.00425	-0.0003	-0.00284	0.000868	-0.00511	0.001631	-0.00028
COTL1	ENSG00000103187	-0.00757	-0.00013	-0.0058	0.002738	-0.00343	-0.00991	0.009536	0.006963	0.00437	0.002001	0.012661	-0.0085	0.002905
USP10	ENSG00000103194	-0.0039	-0.00429	-0.00446	0.00152	0.004745	-0.00229	-0.00849	0.006074	0.002052	0.003869	0.010364	6.81e-05	-0.00911
CRISPLD2	ENSG00000103196	-0.01989	0.017202	-0.00216	-0.00497	-0.00142	-0.02643	0.011458	8.04e-05	0.001304	0.000311	0.002855	0.000522	0.000259
TSC2	ENSG00000103197	0.006981	0.006816	-0.00171	-0.00701	0.000343	-0.00778	-0.00509	0.002222	0.005129	0.000745	0.011394	0.001793	-0.00407
ZNF500	ENSG00000103199	-0.00231	0.022996	-0.00493	-0.00223	-0.00919	0.007295	0.00149	0.000913	0.001848	-0.00026	0.006762	-0.00176	-0.00217
[truncated: 9,963 more rows]
