# Supplementary material for: Endemic Burkitt lymphoma avatar mouse models for exploring inter-patient tumor variation and testing targeted therapies
Source: Life Sci Alliance. 2023 Mar 6;6(5):e202101355. doi: 10.26508/lsa.202101355 (PMC9990458; doi:10.26508/lsa.202101355)
Supplement: Supplementary file 2 [file LSA-2021-01355_TableS2.xlsx]

## Sheet: Table S2
Table S2. Differentially expressed genes between the New patient derived BL cell lines and the Patient eBL tumors
GeneName	gene symbol (an abbreviation of the gene name)
Ensembl_id	ensemble gene name format
LR	likelihood ratio
PValue	BH adjusted p-value
FDR	false discovery ratio
GeneName	Ensembl_id	log2FoldChange	logCPM	LR	PValue	FDR
SNCA	ENSG00000145335	-11.5304	5.71116	91.6144	1.05e-21	9.08e-18
IGLV2-18	ENSG00000211664	-32.9522	6.59977	90.7743	1.61e-21	9.08e-18
ALAS2	ENSG00000158578	-9.59969	7.02494	87.0404	1.06e-20	4e-17
S100A9	ENSG00000163220	-9.45116	7.46393	84.7579	3.37e-20	9.51e-17
ENSG00000257764	ENSG00000257764	-10.2723	4.48792	75.2055	4.24e-18	9.57e-15
FCGR3B	ENSG00000162747	-6.63822	7.42642	73.0752	1.25e-17	2.35e-14
TNS1	ENSG00000079308	-6.29898	5.5924	72.1024	2.04e-17	3.12e-14
HBG2	ENSG00000196565	-23.8026	5.10916	71.9444	2.21e-17	3.12e-14
DMTN	ENSG00000158856	-10.9972	6.0186	67.5616	2.04e-16	2.56e-13
FCGR3A	ENSG00000203747	-5.69624	5.75984	64.8611	8.04e-16	9.07e-13
SLC40A1	ENSG00000138449	-7.76136	4.24578	64.4369	9.97e-16	1.02e-12
SERPINA1	ENSG00000197249	-7.44266	6.94909	61.0723	5.5e-15	5.17e-12
APOE	ENSG00000130203	-6.40909	3.98749	58.4553	2.08e-14	1.8e-11
SLC4A1	ENSG00000004939	-8.5292	6.03044	56.4825	5.67e-14	4.57e-11
LYZ	ENSG00000090382	-7.59904	7.96839	54.1778	1.83e-13	1.31e-10
LRP1	ENSG00000123384	-3.91128	5.26282	54.1474	1.86e-13	1.31e-10
CTSL	ENSG00000135047	-10.7491	2.89744	53.3392	2.81e-13	1.86e-10
ICAM1	ENSG00000090339	4.20474	6.76958	51.9944	5.57e-13	3.49e-10
S100A8	ENSG00000143546	-7.88966	6.24407	50.2596	1.35e-12	8e-10
DYSF	ENSG00000135636	-5.90821	5.45868	48.3157	3.63e-12	2.05e-09
GOLGA6L22	ENSG00000277865	-5.27607	3.99162	48.0242	4.21e-12	2.26e-09
BCL2A1	ENSG00000140379	3.60794	5.48847	46.1446	1.1e-11	5.63e-09
LINC00861	ENSG00000245164	-7.95816	4.5189	44.2156	2.94e-11	1.44e-08
AQP9	ENSG00000103569	-5.58729	5.79757	43.8861	3.48e-11	1.64e-08
ACTN1	ENSG00000072110	-4.289	5.86313	43.5296	4.18e-11	1.88e-08
RNF130	ENSG00000113269	-4.5481	4.34889	42.3603	7.59e-11	3.29e-08
VCAN	ENSG00000038427	-4.24164	6.8383	42.2779	7.92e-11	3.31e-08
TYROBP	ENSG00000011600	-5.44909	5.76683	41.1996	1.37e-10	5.54e-08
CSF3R	ENSG00000119535	-4.62598	7.59697	40.6896	1.78e-10	6.94e-08
DOCK5	ENSG00000147459	-5.39881	5.28187	40.5152	1.95e-10	7.18e-08
H2AC7	ENSG00000196866	-4.11311	7.67356	40.4921	1.97e-10	7.18e-08
SPTB	ENSG00000070182	-5.26259	4.15152	40.3794	2.09e-10	7.37e-08
MMP9	ENSG00000100985	-8.84372	3.16473	40.1113	2.4e-10	8.2e-08
CHI3L1	ENSG00000133048	-18.3768	5.62649	39.3111	3.61e-10	1.2e-07
WDFY3	ENSG00000163625	-4.5968	4.63341	38.1673	6.49e-10	2.09e-07
CCR7	ENSG00000126353	5.36444	7.90833	37.6466	8.48e-10	2.66e-07
S100A6	ENSG00000197956	-3.41148	5.54197	36.9019	1.24e-09	3.79e-07
CXCR2	ENSG00000180871	-6.80438	5.94463	36.7171	1.37e-09	4.05e-07
SEMA7A	ENSG00000138623	4.50739	6.77868	36.5865	1.46e-09	4.22e-07
ANXA1	ENSG00000135046	-4.64274	4.72187	36.224	1.76e-09	4.96e-07
CTSB	ENSG00000164733	-2.7672	6.15893	35.4353	2.64e-09	7.26e-07
ENSG00000258232	ENSG00000258232	3.34029	5.17461	35.0583	3.2e-09	8.6e-07
STEAP4	ENSG00000127954	-4.42739	4.95862	34.549	4.16e-09	1.09e-06
H3C4	ENSG00000197409	-3.20193	5.851	34.2262	4.91e-09	1.26e-06
KIAA1671	ENSG00000197077	-5.27493	3.60821	34.0954	5.25e-09	1.32e-06
LTA	ENSG00000226979	4.35233	6.3255	33.9167	5.75e-09	1.41e-06
H4C13	ENSG00000275126	-4.44983	8.47334	33.8743	5.88e-09	1.41e-06
CD58	ENSG00000116815	4.32426	4.26864	33.3698	7.62e-09	1.79e-06
MGAM	ENSG00000257335	-4.93296	5.27501	33.3162	7.83e-09	1.8e-06
TGFBI	ENSG00000120708	-5.14218	3.68863	33.1704	8.44e-09	1.9e-06
KCNJ15	ENSG00000157551	-4.32681	5.79408	33.0395	9.03e-09	2e-06
SOX13	ENSG00000143842	-5.36857	3.26311	32.517	1.18e-08	2.56e-06
CD163	ENSG00000177575	-4.7236	3.41486	32.0745	1.48e-08	3.16e-06
ADGRE2	ENSG00000127507	-7.70294	4.62733	32.0092	1.53e-08	3.21e-06
CD82	ENSG00000085117	3.23712	7.04793	31.6746	1.82e-08	3.74e-06
COBL	ENSG00000106078	-7.3415	2.80818	31.4786	2.02e-08	3.99e-06
CX3CR1	ENSG00000168329	-5.05946	4.43692	31.4955	2e-08	3.99e-06
TOGARAM2	ENSG00000189350	-4.89648	3.11805	30.6273	3.13e-08	6.08e-06
EBI3	ENSG00000105246	5.87268	6.47034	30.3742	3.56e-08	6.81e-06
PLEKHG3	ENSG00000126822	-4.29849	4.13285	29.9013	4.55e-08	8.46e-06
CCL3	ENSG00000277632	5.09007	6.64431	29.8896	4.57e-08	8.46e-06
PADI2	ENSG00000117115	-4.41961	4.63937	29.4012	5.88e-08	1.07e-05
NDRG1	ENSG00000104419	-4.40372	3.76739	29.3001	6.2e-08	1.1e-05
KLRD1	ENSG00000134539	-4.85789	3.52245	29.2849	6.25e-08	1.1e-05
CD4	ENSG00000010610	-4.39195	3.67609	29.1056	6.85e-08	1.19e-05
FPR1	ENSG00000171051	-4.92684	5.06498	28.9009	7.62e-08	1.3e-05
MICAL2	ENSG00000133816	-4.06649	5.2821	28.8512	7.82e-08	1.32e-05
FCGR2A	ENSG00000143226	-3.15142	6.70408	28.4702	9.52e-08	1.56e-05
NHSL2	ENSG00000204131	-3.4493	5.01004	28.4938	9.4e-08	1.56e-05
CCDC168	ENSG00000175820	-4.24581	3.25163	28.3677	1e-07	1.62e-05
ARRB1	ENSG00000137486	-5.01566	3.42455	28.0967	1.15e-07	1.83e-05
NFKB2	ENSG00000077150	2.97469	7.75767	27.8936	1.28e-07	2.01e-05
CD36	ENSG00000135218	-5.29534	3.73966	27.7436	1.39e-07	2.14e-05
H2AC16	ENSG00000276903	-4.44284	8.55281	27.4803	1.59e-07	2.42e-05
BCL11B	ENSG00000127152	-5.27529	3.21353	27.267	1.77e-07	2.64e-05
GIMAP4	ENSG00000133574	-3.96604	6.02789	27.2596	1.78e-07	2.64e-05
IRAK3	ENSG00000090376	-4.67948	3.86473	27.1756	1.86e-07	2.72e-05
TACC2	ENSG00000138162	-4.46066	3.13129	26.874	2.17e-07	3.14e-05
EML6	ENSG00000214595	-2.03188	5.61989	26.8195	2.23e-07	3.19e-05
DUSP5	ENSG00000138166	3.82162	5.03055	26.6746	2.41e-07	3.4e-05
FLG	ENSG00000143631	-4.98522	3.2588	26.568	2.54e-07	3.46e-05
TNFRSF13B	ENSG00000240505	4.36296	6.68914	26.5461	2.57e-07	3.46e-05
ENSG00000278996	ENSG00000278996	-3.28136	5.25903	26.5736	2.54e-07	3.46e-05
ENSG00000280441	ENSG00000280441	-3.28136	5.25903	26.5734	2.54e-07	3.46e-05
PHLDB1	ENSG00000019144	-4.42631	3.46333	26.3483	2.85e-07	3.78e-05
NRP1	ENSG00000099250	-4.93168	2.67301	26.2116	3.06e-07	3.97e-05
DHCR24	ENSG00000116133	2.61519	6.35895	26.2115	3.06e-07	3.97e-05
CCL22	ENSG00000102962	7.32593	10.2812	25.8522	3.69e-07	4.73e-05
ITK	ENSG00000113263	-3.8092	3.96522	25.5302	4.36e-07	5.52e-05
MUC6	ENSG00000184956	-3.95756	3.75753	25.5005	4.42e-07	5.54e-05
RP1L1	ENSG00000183638	-4.60235	3.23354	25.471	4.49e-07	5.57e-05
NFKBIE	ENSG00000146232	2.73293	6.24979	25.395	4.67e-07	5.73e-05
MUC16	ENSG00000181143	-3.98866	4.89049	25.3656	4.74e-07	5.75e-05
COL27A1	ENSG00000196739	-4.69819	2.81853	24.9225	5.97e-07	7.16e-05
CD6	ENSG00000013725	-6.32676	2.83117	24.713	6.65e-07	7.83e-05
C1orf21	ENSG00000116667	-4.8008	3.09658	24.7111	6.66e-07	7.83e-05
PLXDC2	ENSG00000120594	-4.38445	3.93134	24.5907	7.09e-07	8.25e-05
H4C6	ENSG00000274618	-3.72179	3.82287	24.4011	7.82e-07	8.93e-05
H2AC4	ENSG00000278463	-3.86879	7.61251	24.3977	7.84e-07	8.93e-05
DUSP2	ENSG00000158050	2.77858	6.68464	24.3482	8.04e-07	8.98e-05
MUC17	ENSG00000169876	-4.84398	3.11848	24.3475	8.04e-07	8.98e-05
ZNF331	ENSG00000130844	-3.09265	3.91762	24.1268	9.02e-07	9.98e-05
IFI6	ENSG00000126709	3.87312	6.1252	24.067	9.3e-07	0.000101
BST2	ENSG00000130303	2.84861	7.96805	24.0848	9.22e-07	0.000101
ISG15	ENSG00000187608	4.43156	6.55699	24.0286	9.49e-07	0.000102
EPB41L3	ENSG00000082397	-4.57178	3.1596	23.9707	9.78e-07	0.000104
NRXN3	ENSG00000021645	-4.31671	3.22034	23.8636	1.03e-06	0.000109
DPP6	ENSG00000130226	-5.65122	2.34395	23.5927	1.19e-06	0.000123
H2BC7	ENSG00000277224	-2.40094	6.61309	23.6001	1.19e-06	0.000123
GIMAP7	ENSG00000179144	-4.62578	4.35231	23.5192	1.24e-06	0.000127
SULT1B1	ENSG00000173597	-6.29498	3.09697	23.4743	1.27e-06	0.000129
SOX6	ENSG00000110693	-4.59164	3.15547	23.4362	1.29e-06	0.000129
DUOX2	ENSG00000140279	-6.98737	2.3356	23.4382	1.29e-06	0.000129
TNFRSF14	ENSG00000157873	2.57926	7.19925	23.4027	1.31e-06	0.000129
FRMD3	ENSG00000172159	-5.67531	3.59162	23.4012	1.31e-06	0.000129
ENSG00000256500	ENSG00000256500	-5.1968	3.69769	23.2734	1.41e-06	0.000137
H2BC10	ENSG00000278588	-2.9271	7.26103	23.2433	1.43e-06	0.000138
NPAS2	ENSG00000170485	-5.27069	2.63911	23.1168	1.52e-06	0.000146
JCAD	ENSG00000165757	-4.88779	2.90483	23.0376	1.59e-06	0.000151
ZBTB32	ENSG00000011590	3.99887	6.26359	22.9395	1.67e-06	0.000157
CD68	ENSG00000129226	-2.68335	5.85607	22.9052	1.7e-06	0.000157
MUC4	ENSG00000145113	-4.21522	3.4625	22.8914	1.71e-06	0.000157
H3C11	ENSG00000275379	-2.73572	6.13401	22.9043	1.7e-06	0.000157
FGD4	ENSG00000139132	-3.09564	4.04827	22.7986	1.8e-06	0.000164
MVP	ENSG00000013364	2.12293	5.83417	22.7587	1.84e-06	0.000166
KLF7	ENSG00000118263	-4.22448	3.47963	22.6925	1.9e-06	0.00017
SPEG	ENSG00000072195	-7.29926	2.17891	22.582	2.01e-06	0.000177
FLRT2	ENSG00000185070	-4.07429	3.65567	22.5834	2.01e-06	0.000177
AZGP1	ENSG00000160862	-4.04801	2.86787	22.5204	2.08e-06	0.000182
MYLK	ENSG00000065534	-2.76232	3.88952	22.4921	2.11e-06	0.000183
CRISPLD2	ENSG00000103196	-4.93183	3.07337	22.4455	2.16e-06	0.000186
TMEM132B	ENSG00000139364	-4.02125	3.05991	22.3941	2.22e-06	0.00019
H1-3	ENSG00000124575	-2.69502	6.54483	22.345	2.28e-06	0.000193
S100A11	ENSG00000163191	-3.43726	7.59869	22.2795	2.36e-06	0.000198
ITGA5	ENSG00000161638	-3.27202	3.79471	22.2524	2.39e-06	0.0002
STEAP3-AS1	ENSG00000229867	-7.07712	2.18302	22.1888	2.47e-06	0.000205
PYGL	ENSG00000100504	-3.63713	4.35233	22.1297	2.55e-06	0.000209
FNBP1	ENSG00000187239	2.34289	8.35852	22.1202	2.56e-06	0.000209
ST8SIA5	ENSG00000101638	-5.10903	2.69077	22.0614	2.64e-06	0.000214
ENSG00000270977	ENSG00000270977	-5.05133	2.63983	22.0229	2.69e-06	0.000217
INSIG1	ENSG00000186480	1.85846	5.98862	21.9338	2.82e-06	0.000226
KLF15	ENSG00000163884	-5.28364	3.33875	21.8529	2.94e-06	0.000232
ENSG00000227733	ENSG00000227733	-3.85258	2.86674	21.8548	2.94e-06	0.000232
TMEM176B	ENSG00000106565	-10.0228	1.77739	21.7669	3.08e-06	0.000241
HLA-DQA1	ENSG00000196735	3.5224	5.83814	21.6965	3.19e-06	0.000248
NTNG2	ENSG00000196358	-4.71902	2.96603	21.63	3.31e-06	0.000256
CD40	ENSG00000101017	2.40283	6.76121	21.6118	3.34e-06	0.000256
NFE2	ENSG00000123405	-4.45654	4.73553	21.5974	3.36e-06	0.000256
CD86	ENSG00000114013	2.27942	6.19857	21.5777	3.4e-06	0.000257
GSTM5	ENSG00000134201	-4.95568	2.38462	21.4762	3.58e-06	0.000269
TRPM3	ENSG00000083067	-4.00007	3.08348	21.4123	3.7e-06	0.000275
XIRP2	ENSG00000163092	-5.5252	2.17629	21.4087	3.71e-06	0.000275
IGSF6	ENSG00000140749	-3.82536	4.10264	21.2561	4.02e-06	0.000296
TRIM58	ENSG00000162722	-3.9638	4.7141	21.248	4.04e-06	0.000296
C1QB	ENSG00000173369	-5.15804	2.24416	21.0669	4.44e-06	0.000323
FAM83F	ENSG00000133477	-3.94701	3.15165	20.9778	4.65e-06	0.000336
HLA-DQB1	ENSG00000179344	5.11253	5.64952	20.9108	4.81e-06	0.000346
PDLIM3	ENSG00000154553	-5.43545	1.89773	20.8864	4.87e-06	0.000346
TBC1D3L	ENSG00000274512	-6.2441	2.14492	20.8874	4.87e-06	0.000346
HRNR	ENSG00000197915	-5.13937	2.93443	20.8623	4.94e-06	0.000348
ADCY1	ENSG00000164742	-5.14143	2.29448	20.8337	5.01e-06	0.000351
TNFAIP3	ENSG00000118503	2.64999	7.29734	20.814	5.06e-06	0.000352
SYNGR2	ENSG00000108639	2.21615	7.46565	20.6651	5.47e-06	0.000379
HHIP	ENSG00000164161	-4.99104	3.2498	20.6136	5.62e-06	0.000387
ECHDC2	ENSG00000121310	-4.34153	2.89698	20.5602	5.78e-06	0.000392
FAM135B	ENSG00000147724	-4.82527	2.85148	20.5409	5.84e-06	0.000392
MUCL3	ENSG00000168631	-4.03914	3.24325	20.5507	5.81e-06	0.000392
NFKBIA	ENSG00000100906	1.94152	7.16262	20.4979	5.97e-06	0.000399
KSR2	ENSG00000171435	-4.27708	3.15213	20.4541	6.11e-06	0.000405
IL2RG	ENSG00000147168	1.87082	6.57882	20.4235	6.21e-06	0.000409
GIMAP5	ENSG00000196329	-3.8906	3.77249	20.2843	6.67e-06	0.000438
ENSG00000280418	ENSG00000280418	-4.40781	2.49331	20.263	6.75e-06	0.00044
DNAJA4	ENSG00000140403	-3.8496	3.05774	20.2272	6.88e-06	0.000446
GPNMB	ENSG00000136235	-4.43878	3.50592	20.2048	6.96e-06	0.000449
ENSG00000279159	ENSG00000279159	-2.16966	5.22304	20.1509	7.16e-06	0.000459
CCL17	ENSG00000102970	5.96136	3.33508	20.106	7.33e-06	0.000464
SLA	ENSG00000155926	-3.00813	5.06518	20.1165	7.29e-06	0.000464
RUNX3	ENSG00000020633	1.82987	6.98617	19.8402	8.42e-06	0.000531
DNAH2	ENSG00000183914	-6.61764	1.75414	19.7887	8.65e-06	0.000542
MUC3A	ENSG00000169894	-4.52198	3.07279	19.7772	8.7e-06	0.000542
ACSL6	ENSG00000164398	-6.70079	1.92085	19.594	9.58e-06	0.000594
KCNT1	ENSG00000107147	-6.67197	1.76585	19.571	9.69e-06	0.000598
FDFT1	ENSG00000079459	1.8479	7.27261	19.5441	9.83e-06	0.000599
C1orf226	ENSG00000239887	-6.94042	1.75064	19.5489	9.81e-06	0.000599
CA1	ENSG00000133742	-4.95915	3.33125	19.5111	1e-05	0.000603
DSC2	ENSG00000134755	-4.43184	3.0569	19.5139	9.99e-06	0.000603
PPP2R2B	ENSG00000156475	-5.09687	2.43528	19.4737	1.02e-05	0.000612
PPM1F-AS1	ENSG00000224086	-2.09503	5.38951	19.4142	1.05e-05	0.000628
SDC3	ENSG00000162512	-4.2612	2.82078	19.3878	1.07e-05	0.000634
ADCY2	ENSG00000078295	-5.07071	2.6413	19.3452	1.09e-05	0.000644
CCR5	ENSG00000160791	-5.3118	2.02819	19.2882	1.12e-05	0.00066
ENSG00000234859	ENSG00000234859	-7.00505	1.76197	19.2696	1.13e-05	0.000663
SLC7A8	ENSG00000092068	-4.23423	2.42945	19.2187	1.17e-05	0.000678
ZNF518B	ENSG00000178163	-2.58844	4.05776	19.144	1.21e-05	0.000701
FPR2	ENSG00000171049	-4.45911	3.42342	19.1108	1.23e-05	0.000706
SLC8A1	ENSG00000183023	-2.89976	4.05767	19.1178	1.23e-05	0.000706
H2AC15	ENSG00000275221	-2.92868	5.12543	19.0248	1.29e-05	0.000735
ALDH3A2	ENSG00000072210	-3.62776	3.61706	18.9996	1.31e-05	0.000741
SLAMF1	ENSG00000117090	4.39799	5.83335	18.9744	1.32e-05	0.000747
ENSG00000267449	ENSG00000267449	-4.85906	5.79275	18.9408	1.35e-05	0.000757
H4C4	ENSG00000277157	-3.25378	7.70056	18.8348	1.43e-05	0.000796
HYDIN	ENSG00000157423	-4.15837	3.20428	18.8149	1.44e-05	0.000797
BMPER	ENSG00000164619	-6.57147	1.5088	18.8131	1.44e-05	0.000797
TSPAN33	ENSG00000158457	2.2629	5.46344	18.7544	1.49e-05	0.00081
COL6A3	ENSG00000163359	-3.69856	3.10844	18.7716	1.47e-05	0.00081
MIR155HG	ENSG00000234883	4.50987	4.61397	18.7595	1.48e-05	0.00081
CCDC80	ENSG00000091986	-3.16143	3.08652	18.7035	1.53e-05	0.000828
H2AC14	ENSG00000276368	-3.72252	10.1272	18.5047	1.69e-05	0.000915
ARHGEF4	ENSG00000136002	-4.88125	2.56374	18.4375	1.76e-05	0.000943
SYT15	ENSG00000204176	-8.01179	2.2299	18.4212	1.77e-05	0.000947
ACVR2B	ENSG00000114739	-2.69833	3.81635	18.3385	1.85e-05	0.00098
ARHGAP32	ENSG00000134909	-4.13934	2.76211	18.3402	1.85e-05	0.00098
SLC2A5	ENSG00000142583	1.86147	7.83082	18.327	1.86e-05	0.000981
C1orf116	ENSG00000182795	-5.16366	2.40957	18.2929	1.89e-05	0.000994
WNT10A	ENSG00000135925	3.60427	2.89933	18.2775	1.91e-05	0.000997
NOX5	ENSG00000255346	-5.32812	2.39456	18.2499	1.94e-05	0.001007
ARID5A	ENSG00000196843	2.12037	4.85598	18.1231	2.07e-05	0.001072
H2AC21	ENSG00000184270	-3.08587	7.97575	18.1076	2.09e-05	0.001076
ENSG00000261200	ENSG00000261200	-3.88858	3.3629	18.0953	2.1e-05	0.001078
TIMP3	ENSG00000100234	-7.54667	1.99203	18.0341	2.17e-05	0.001104
CALN1	ENSG00000183166	-4.14157	2.78245	18.0311	2.17e-05	0.001104
CYFIP1	ENSG00000273749	-4.17844	2.79226	17.9522	2.27e-05	0.001146
CD83	ENSG00000112149	1.9815	7.15748	17.9159	2.31e-05	0.001163
EGR1	ENSG00000120738	2.89033	3.95717	17.8797	2.35e-05	0.00118
ENSG00000224090	ENSG00000224090	-4.97121	2.33184	17.7814	2.48e-05	0.001232
ARHGAP20	ENSG00000137727	-6.48114	1.95167	17.7222	2.56e-05	0.001265
GRIN2B	ENSG00000273079	-3.6791	3.93671	17.5918	2.74e-05	0.001349
POTEI	ENSG00000196834	-4.91093	2.39194	17.5236	2.84e-05	0.001392
RCAN3	ENSG00000117602	-2.00465	5.42921	17.4329	2.98e-05	0.001454
TLR4	ENSG00000136869	-3.38194	3.83234	17.4196	3e-05	0.001457
LRP6	ENSG00000070018	-4.14901	2.23071	17.3983	3.03e-05	0.001468
SPARC	ENSG00000113140	-3.42933	3.49982	17.3643	3.09e-05	0.001488
ENSG00000280356	ENSG00000280356	-4.72873	2.57448	17.3507	3.11e-05	0.001492
MYL9	ENSG00000101335	-3.1415	3.69152	17.3063	3.18e-05	0.001514
NACC2	ENSG00000148411	-4.27373	2.73903	17.3128	3.17e-05	0.001514
F7	ENSG00000057593	-6.99422	1.79688	17.2658	3.25e-05	0.00154
SELENOP	ENSG00000250722	-4.77936	2.53776	17.2115	3.34e-05	0.001579
CTBP2	ENSG00000175029	-3.93692	3.80444	17.1883	3.39e-05	0.001591
COBLL1	ENSG00000082438	-4.38183	3.57722	17.137	3.48e-05	0.001628
FAM230A	ENSG00000277870	-4.83473	2.13	17.1101	3.53e-05	0.001644
POTEC	ENSG00000183206	-5.22825	1.8502	17.0501	3.64e-05	0.00169
TNF	ENSG00000232810	2.69036	3.63327	16.8684	4.01e-05	0.001852
TRAF1	ENSG00000056558	1.7027	6.04916	16.8338	4.08e-05	0.001871
SV2B	ENSG00000185518	-3.3265	3.09983	16.8248	4.1e-05	0.001872
FCER2	ENSG00000104921	2.7867	6.9079	16.7902	4.17e-05	0.001894
EIF4E3	ENSG00000163412	-3.46171	3.87928	16.7882	4.18e-05	0.001894
PPIAL4G	ENSG00000236334	-6.47101	2.25279	16.7512	4.26e-05	0.001923
ZNF423	ENSG00000102935	-5.00265	1.86338	16.6524	4.49e-05	0.002016
FAM210B	ENSG00000124098	-4.04982	3.96696	16.6387	4.52e-05	0.002016
H3C12	ENSG00000197153	-2.66158	5.06618	16.6421	4.51e-05	0.002016
CACNG8	ENSG00000142408	-4.96095	2.58478	16.5975	4.62e-05	0.002053
FAM171A1	ENSG00000148468	-4.98824	1.79536	16.5816	4.66e-05	0.002062
ANK1	ENSG00000029534	-2.28804	4.88998	16.445	5.01e-05	0.002207
STAT3	ENSG00000168610	1.65695	6.74346	16.4053	5.11e-05	0.002245
SCN8A	ENSG00000196876	-3.43631	3.26812	16.3886	5.16e-05	0.002256
KALRN	ENSG00000160145	-3.40264	3.28062	16.3696	5.21e-05	0.00227
ACKR3	ENSG00000144476	3.73244	3.97989	16.3574	5.25e-05	0.002276
JAML	ENSG00000160593	-2.31936	6.59877	16.3003	5.41e-05	0.002337
HEBP2	ENSG00000051620	-2.36608	4.47425	16.2321	5.6e-05	0.002413
SCUBE2	ENSG00000175356	-4.97849	1.83681	16.2237	5.63e-05	0.002415
SLIT3	ENSG00000184347	-4.38283	2.32564	16.2121	5.66e-05	0.00242
SLC22A8	ENSG00000149452	-4.09915	2.4278	16.2021	5.69e-05	0.002424
IFI35	ENSG00000068079	3.0453	5.2368	16.1788	5.76e-05	0.002435
MEG3	ENSG00000214548	-3.53153	3.1994	16.1847	5.75e-05	0.002435
H4C12	ENSG00000273542	-2.96098	6.96708	16.1253	5.93e-05	0.002487
ENSG00000279442	ENSG00000279442	-4.12748	2.27417	16.132	5.91e-05	0.002487
CLSTN2	ENSG00000158258	-4.68055	2.27116	16.1125	5.97e-05	0.002494
LINC01168	ENSG00000240707	-6.48144	1.46206	16.0971	6.02e-05	0.002505
NEURL1B	ENSG00000214357	-4.47414	2.41286	16.0817	6.07e-05	0.002516
LIPG	ENSG00000101670	-4.72215	2.04734	16.0538	6.16e-05	0.002544
FAT4	ENSG00000196159	-4.61137	2.69143	16.0084	6.31e-05	0.002597
PRDM1	ENSG00000057657	3.00053	5.42284	15.9786	6.41e-05	0.002619
H4C2	ENSG00000278705	-2.17401	5.38189	15.9826	6.39e-05	0.002619
VNN1	ENSG00000112299	-4.58577	2.28052	15.9577	6.48e-05	0.002619
MUC5B	ENSG00000117983	-3.65124	3.90645	15.9623	6.46e-05	0.002619
SLC2A10	ENSG00000197496	-6.67764	1.55386	15.9583	6.48e-05	0.002619
COL6A2	ENSG00000142173	-5.23302	1.85396	15.923	6.6e-05	0.002658
ZNF594	ENSG00000180626	-1.91382	4.76178	15.8791	6.75e-05	0.002711
PLXNA4	ENSG00000221866	-4.69379	2.22922	15.8487	6.86e-05	0.002745
RPTN	ENSG00000215853	-6.54908	1.7261	15.8265	6.94e-05	0.002768
FGL2	ENSG00000127951	-2.16755	6.40545	15.8115	7e-05	0.00278
GNAO1	ENSG00000087258	-3.83707	2.85213	15.7678	7.16e-05	0.002835
PXDN	ENSG00000130508	-4.45228	2.14065	15.7534	7.22e-05	0.002846
DHCR7	ENSG00000172893	1.93618	5.74926	15.7376	7.28e-05	0.00286
ATP8A2	ENSG00000132932	-4.46383	1.98191	15.7071	7.39e-05	0.002893
FAM230H	ENSG00000206142	-4.48237	2.78072	15.7028	7.41e-05	0.002893
DDIT4	ENSG00000168209	2.21558	6.15529	15.6375	7.67e-05	0.002985
SCD	ENSG00000099194	1.80099	7.01986	15.6111	7.78e-05	0.003016
ENSG00000275620	ENSG00000275620	-6.56601	1.92323	15.602	7.82e-05	0.00302
P2RY10	ENSG00000078589	2.26628	3.98046	15.5687	7.96e-05	0.003063
SLC17A7	ENSG00000104888	-3.2915	3.33803	15.5462	8.05e-05	0.003079
ENSG00000279110	ENSG00000279110	-4.04595	2.93975	15.552	8.03e-05	0.003079
AMOTL1	ENSG00000166025	-4.83013	3.93396	15.5371	8.09e-05	0.003084
GADD45B	ENSG00000099860	1.93895	6.80953	15.4948	8.27e-05	0.003143
KRT15	ENSG00000171346	-4.36813	2.14498	15.4807	8.34e-05	0.003156
NAIP	ENSG00000249437	-1.89741	5.23994	15.4634	8.41e-05	0.003174
FOSL2	ENSG00000075426	-2.93805	4.52134	15.4559	8.45e-05	0.003176
ENSG00000279712	ENSG00000279712	-4.29613	2.6487	15.4356	8.54e-05	0.0032
FN1	ENSG00000115414	-2.6006	3.46551	15.3924	8.73e-05	0.003263
KCNJ6	ENSG00000157542	-4.14736	2.86534	15.3784	8.8e-05	0.003276
HSD17B2	ENSG00000086696	-4.25858	2.49062	15.3472	8.95e-05	0.00332
TRIM29	ENSG00000137699	-4.04902	2.42905	15.2941	9.2e-05	0.003403
ENSG00000280007	ENSG00000280007	-2.70441	3.85383	15.2634	9.35e-05	0.003448
ADAMTS12	ENSG00000151388	-4.76341	2.17674	15.2261	9.54e-05	0.003505
B3GALT5	ENSG00000183778	-3.75604	2.78706	15.2198	9.57e-05	0.003505
SSPOP	ENSG00000197558	-4.55403	2.06348	15.154	9.91e-05	0.003618
SHROOM3	ENSG00000138771	-3.75207	2.75226	15.1392	9.99e-05	0.003623
PARP14	ENSG00000173193	2.34665	7.49268	15.1446	9.96e-05	0.003623
CRNN	ENSG00000143536	-6.51365	1.63796	15.1072	0.000102	0.003673
RUSC2	ENSG00000198853	-4.31118	2.3193	15.0869	0.000103	0.003701
LGMN	ENSG00000100600	2.57813	5.58654	15.0245	0.000106	0.003813
SQLE	ENSG00000104549	1.61307	5.94174	15.0126	0.000107	0.003825
ARHGEF11	ENSG00000132694	-2.97034	3.11076	14.9828	0.000108	0.003861
NTRK3	ENSG00000140538	-3.75818	3.4724	14.9884	0.000108	0.003861
SRGN	ENSG00000122862	2.24757	7.25568	14.9567	0.00011	0.003903
FARP1	ENSG00000152767	-2.8058	3.92113	14.8961	0.000114	0.004018
KIF6	ENSG00000164627	-4.27265	2.02888	14.8815	0.000114	0.004036
TNNT2	ENSG00000118194	-6.43749	1.55425	14.8345	0.000117	0.004125
LMO2	ENSG00000135363	3.2873	4.13398	14.8158	0.000119	0.00414
HMGA2	ENSG00000149948	-4.97453	1.87577	14.8205	0.000118	0.00414
ZNF618	ENSG00000157657	-3.72157	2.61067	14.7998	0.00012	0.004163
LONRF2	ENSG00000170500	-4.20955	2.72218	14.7078	0.000126	0.004349
GRIN2A	ENSG00000183454	-4.04297	2.78887	14.7057	0.000126	0.004349
SLC4A8	ENSG00000050438	-2.76076	3.39563	14.688	0.000127	0.004363
FLG2	ENSG00000143520	-5.20168	2.02999	14.6792	0.000127	0.00437
ADD2	ENSG00000075340	-4.15204	2.74825	14.6247	0.000131	0.004471
C3	ENSG00000125730	-4.72767	2.29483	14.6278	0.000131	0.004471
SEZ6L	ENSG00000100095	-4.42023	1.96109	14.5962	0.000133	0.004472
DIP2C-AS1	ENSG00000180525	-4.85712	2.45914	14.5985	0.000133	0.004472
MTARC1	ENSG00000186205	-4.36959	2.45388	14.6172	0.000132	0.004472
KRT6A	ENSG00000205420	-6.33155	1.41424	14.596	0.000133	0.004472
NDRG2	ENSG00000165795	-6.69492	1.77163	14.554	0.000136	0.00456
PLXNA2	ENSG00000076356	-3.57267	2.4931	14.5058	0.00014	0.004664
ARHGAP28	ENSG00000088756	-6.87622	1.75871	14.4674	0.000143	0.004732
SRGAP1	ENSG00000196935	-3.08095	3.43754	14.4704	0.000142	0.004732
ELL2	ENSG00000118985	2.4342	5.1746	14.4277	0.000146	0.004819
GOLGA6L1	ENSG00000273976	-3.69515	3.39886	14.3969	0.000148	0.004884
LRRC15	ENSG00000172061	-4.26104	1.94887	14.3871	0.000149	0.004895
ANXA8L1	ENSG00000264230	-4.41574	1.87485	14.3613	0.000151	0.004948
MS4A6A	ENSG00000110077	-3.74365	2.81866	14.3408	0.000153	0.004988
CDH23	ENSG00000107736	-3.95881	3.5318	14.3217	0.000154	0.005024
CILP	ENSG00000138615	-3.89381	2.19291	14.2973	0.000156	0.00506
CSRNP3	ENSG00000178662	-3.86732	2.84083	14.3002	0.000156	0.00506
APBA2	ENSG00000034053	-4.78958	2.31864	14.2861	0.000157	0.005076
ENSG00000260254	ENSG00000260254	-3.92943	2.48697	14.2607	0.000159	0.00513
CORO2B	ENSG00000103647	-2.94889	3.96809	14.2396	0.000161	0.005173
H2AC12	ENSG00000274997	-2.31215	8.36197	14.194	0.000165	0.005285
CACHD1	ENSG00000158966	-6.27184	1.81593	14.1805	0.000166	0.005293
MIRLET7IHG	ENSG00000257354	-4.06523	2.3541	14.1814	0.000166	0.005293
ENSG00000262094	ENSG00000262094	-4.02294	2.02811	14.1449	0.000169	0.005379
RNF165	ENSG00000141622	-3.98799	2.57996	14.1123	0.000172	0.005458
NUPR1	ENSG00000176046	-4.26742	2.27359	14.1046	0.000173	0.005465
PTPRT	ENSG00000196090	-4.45265	2.28067	14.0994	0.000173	0.005465
TTC7B	ENSG00000165914	-2.82397	3.16163	14.0723	0.000176	0.005513
GPR132	ENSG00000183484	2.37356	4.638	14.0726	0.000176	0.005513
KLHL29	ENSG00000119771	-3.10869	3.01395	14.0523	0.000178	0.005527
PCDH15	ENSG00000150275	-4.72114	1.6008	14.0518	0.000178	0.005527
OTOA	ENSG00000155719	-6.14801	2.0378	14.057	0.000177	0.005527
LINC00939	ENSG00000249267	-4.7016	1.84912	14.0321	0.00018	0.00557
SVEP1	ENSG00000165124	-4.04502	2.39984	14.0056	0.000182	0.005634
LAMA1	ENSG00000101680	-4.30888	2.16425	13.991	0.000184	0.005662
PRKCA	ENSG00000154229	-1.91039	5.39521	13.9726	0.000185	0.005687
SH3TC2	ENSG00000169247	-4.08027	2.25215	13.9731	0.000185	0.005687
ALDOC	ENSG00000109107	2.48032	5.58339	13.9459	0.000188	0.005753
DTX4	ENSG00000110042	1.91672	4.80753	13.8805	0.000195	0.00594
RTKN2	ENSG00000182010	-2.81769	3.43894	13.8736	0.000196	0.005946
PRSS23	ENSG00000150687	-4.32312	2.0162	13.8581	0.000197	0.005979
GRINA	ENSG00000178719	1.53723	5.99235	13.829	0.0002	0.006056
KCNA1	ENSG00000111262	-4.96861	1.701	13.8153	0.000202	0.006084
AJAP1	ENSG00000196581	-4.02477	2.19052	13.748	0.000209	0.006289
CDH6	ENSG00000113361	-4.7359	1.99644	13.7079	0.000214	0.006374
FAM124A	ENSG00000150510	-3.44313	2.64819	13.7112	0.000213	0.006374
RYR2	ENSG00000198626	-3.93153	2.08121	13.711	0.000213	0.006374
ZNF268	ENSG00000090612	-1.67733	4.77046	13.698	0.000215	0.006391
KCNC1	ENSG00000129159	-4.94497	2.04678	13.6727	0.000218	0.00646
UNC119	ENSG00000109103	1.5742	5.66303	13.6438	0.000221	0.006543
IGF1R	ENSG00000140443	-2.24647	3.94774	13.6311	0.000222	0.00657
RASAL2	ENSG00000075391	-3.8722	2.48945	13.5717	0.00023	0.006764
USP6	ENSG00000129204	-3.23026	2.58996	13.5588	0.000231	0.006793
PDZD2	ENSG00000133401	-2.13936	3.68156	13.5516	0.000232	0.006801
GNAZ	ENSG00000128266	-1.70917	4.8936	13.5202	0.000236	0.006898
TNIP2	ENSG00000168884	1.69427	6.71257	13.5146	0.000237	0.006901
ZAN	ENSG00000146839	-3.46399	2.5129	13.5092	0.000237	0.006903
DDX11L17	ENSG00000279928	-6.28873	1.5802	13.4932	0.000239	0.006944
DOP1B	ENSG00000142197	-1.80292	4.37271	13.4834	0.000241	0.006963
HES1	ENSG00000114315	3.35949	3.22565	13.4539	0.000244	0.007055
PLEKHH1	ENSG00000054690	-3.86871	2.29047	13.4396	0.000246	0.007091
TAF1L	ENSG00000122728	-4.26772	2.09849	13.4221	0.000249	0.007139
IER5	ENSG00000162783	2.18556	6.99821	13.4098	0.00025	0.007154
JUNB	ENSG00000171223	1.90358	5.95699	13.4087	0.00025	0.007154
CD34	ENSG00000174059	-3.34274	2.28384	13.3929	0.000253	0.007196
IFIH1	ENSG00000115267	1.55148	5.4767	13.3703	0.000256	0.007239
KIF1A	ENSG00000130294	-3.88051	2.48862	13.3763	0.000255	0.007239
ZNF462	ENSG00000148143	-4.06469	2.33812	13.3675	0.000256	0.007239
ENSG00000233183	ENSG00000233183	-4.25407	2.15618	13.3622	0.000257	0.007241
ARHGEF5	ENSG00000050327	-3.54827	2.83836	13.3478	0.000259	0.007279
TSIX	ENSG00000270641	-3.1323	3.04313	13.3247	0.000262	0.007351
HYOU1	ENSG00000149428	1.60892	7.41992	13.2905	0.000267	0.007431
ACAN	ENSG00000157766	-4.74916	1.68936	13.2977	0.000266	0.007431
NAMA	ENSG00000271086	-6.04103	1.23623	13.2936	0.000266	0.007431
IFI44L	ENSG00000137959	5.36599	6.87429	13.2818	0.000268	0.007447
FCRL4	ENSG00000163518	3.61991	3.10428	13.2723	0.000269	0.00745
GABRG3	ENSG00000182256	-4.67652	1.73887	13.2719	0.000269	0.00745
CFAP74	ENSG00000142609	-3.95333	1.95874	13.2439	0.000273	0.007525
ENSG00000280011	ENSG00000280011	-3.54003	3.06745	13.2439	0.000273	0.007525
GOLGA7B	ENSG00000155265	-4.15704	2.18219	13.2309	0.000275	0.007559
PTPRB	ENSG00000127329	-3.58975	2.30836	13.2045	0.000279	0.007629
HS6ST3	ENSG00000185352	-4.69751	1.50705	13.2078	0.000279	0.007629
C14orf132	ENSG00000227051	-4.4739	2.06782	13.1998	0.00028	0.00763
TCHHL1	ENSG00000182898	-3.88413	2.43835	13.1818	0.000283	0.00767
CACNA1E	ENSG00000198216	-3.07839	3.15479	13.181	0.000283	0.00767
GUCY1A2	ENSG00000152402	-6.2243	1.60079	13.1682	0.000285	0.007704
PPP1R15A	ENSG00000087074	2.41615	7.72446	13.1408	0.000289	0.007799
PBX1	ENSG00000185630	-3.48457	3.11674	13.0954	0.000296	0.007971
SCUBE1	ENSG00000159307	-4.06872	1.94197	13.0717	0.0003	0.008035
LINC02693	ENSG00000212719	-1.71344	4.28314	13.0715	0.0003	0.008035
SLAMF7	ENSG00000026751	3.07262	5.93896	13.04	0.000305	0.008152
TET1	ENSG00000138336	-3.02101	3.38931	13.0246	0.000307	0.008199
H1-5	ENSG00000184357	-2.43956	9.91499	13.0036	0.000311	0.008273
HSPA5	ENSG00000044574	1.75131	8.89981	12.9798	0.000315	0.008339
FYB1	ENSG00000082074	-3.48149	7.02658	12.9589	0.000318	0.008347
FCN1	ENSG00000085265	-4.99446	6.76969	12.9526	0.000319	0.008347
B3GAT1	ENSG00000109956	-3.59719	2.38932	12.9517	0.00032	0.008347
GRM4	ENSG00000124493	-3.19507	2.92811	12.9538	0.000319	0.008347
KIAA1614	ENSG00000135835	-3.26518	2.94846	12.9646	0.000317	0.008347
LAMB2	ENSG00000172037	-6.46497	1.39214	12.9675	0.000317	0.008347
ARHGAP44	ENSG00000006740	-2.75377	2.90686	12.9463	0.000321	0.008352
MAPT	ENSG00000186868	-2.74659	2.90482	12.924	0.000324	0.008433
SFRP1	ENSG00000104332	-4.65053	1.47169	12.9084	0.000327	0.008473
BATF	ENSG00000156127	3.4904	5.31747	12.9065	0.000327	0.008473
P4HB	ENSG00000185624	1.59528	8.32186	12.8896	0.00033	0.00853
FSCN1	ENSG00000075618	2.96978	3.64904	12.8772	0.000333	0.008554
PCK1	ENSG00000124253	-3.55756	2.39357	12.8759	0.000333	0.008554
PDE1C	ENSG00000154678	-4.48194	2.29711	12.8328	0.000341	0.008733
ADGRG1	ENSG00000205336	-4.33178	2.68497	12.8259	0.000342	0.008746
EMX2OS	ENSG00000229847	-3.62357	2.31477	12.7998	0.000347	0.008848
KCTD19	ENSG00000168676	-6.73108	1.56011	12.7859	0.000349	0.008894
H3C7	ENSG00000277775	-2.73892	4.04996	12.7765	0.000351	0.008919
STYXL2	ENSG00000198842	-4.87732	1.64331	12.7628	0.000354	0.008964
TRIM72	ENSG00000177238	-5.50464	1.60234	12.7548	0.000355	0.008982
AQP12B	ENSG00000185176	-4.74506	1.84952	12.7233	0.000361	0.009115
STC2	ENSG00000113739	-3.48514	2.29168	12.7075	0.000364	0.009151
ENSG00000268416	ENSG00000268416	-3.87847	2.08569	12.7102	0.000364	0.009151
H1-4	ENSG00000168298	-2.36685	10.2393	12.6694	0.000372	0.009319
ENSG00000230387	ENSG00000230387	-4.07148	2.0613	12.6602	0.000374	0.009344
MAP2	ENSG00000078018	-4.09682	2.20264	12.6479	0.000376	0.009385
SEPTIN4	ENSG00000108387	-3.58973	2.77518	12.6426	0.000377	0.00939
KCNIP3	ENSG00000115041	-6.39456	1.73493	12.6321	0.000379	0.009423
LDLR	ENSG00000130164	1.65018	6.09679	12.5745	0.000391	0.009675
IGHA2	ENSG00000211890	-4.599	4.3899	12.5772	0.00039	0.009675
FMN2	ENSG00000155816	-6.46798	1.58448	12.5582	0.000394	0.00972
H3C1	ENSG00000275714	-3.43791	3.62409	12.5576	0.000395	0.00972
MCC	ENSG00000171444	-3.31778	2.47473	12.5457	0.000397	0.009761
EMILIN2	ENSG00000132205	-2.84927	3.90814	12.5057	0.000406	0.009929
CRB1	ENSG00000134376	-4.72309	1.60255	12.5074	0.000405	0.009929
