# Supplementary material for: Endemic Burkitt lymphoma avatar mouse models for exploring inter-patient tumor variation and testing targeted therapies
Source: Life Sci Alliance. 2023 Mar 6;6(5):e202101355. doi: 10.26508/lsa.202101355 (PMC9990458; doi:10.26508/lsa.202101355)
Supplement: Supplementary file 3 [file LSA-2021-01355_TableS3.xlsx]

## Sheet: Table S3
Table S3. Differentially expressed genes between the Old BL cell lines and New patient derived BL cell lines
GeneName	gene symbol (an abbreviation of the gene name)
Ensembl_id	ensemble gene name format
LR	likelihood ratio
PValue	BH adjusted p-value
FDR	false discovery ratio
GeneName	Ensembl_id	log2FoldChange	logCPM	LR	PValue	FDR
IGKV1-39	ENSG00000242371	-21.9643	0.861129	47.2178	6.35202e-12	2.04392e-09
IGKV1-33	ENSG00000242076	-16.3996	2.00502	12.7838	0.000349627	0.00247527
SELE	ENSG00000007908	-15.4048	2.0937	13.5306	0.0002347	0.00179704
H2AC7	ENSG00000196866	-14.8796	5.89097	16.311	5.37515e-05	0.000558383
GASK1B	ENSG00000164125	-13.8643	3.69551	19.5038	1.00398e-05	0.000150258
NELL2	ENSG00000184613	-13.8335	1.60076	16.9768	3.78388e-05	0.000426465
VCAN	ENSG00000038427	-12.6007	4.96162	28.0278	1.19588e-07	4.39777e-06
ENSG00000273398	ENSG00000273398	-12.3621	1.16327	13.68	0.000216753	0.00169286
FAT4	ENSG00000196159	-12.1704	0.887347	15.7254	7.3235e-05	0.000711939
ENSG00000272921	ENSG00000272921	-11.3339	2.21085	10.7222	0.00105858	0.00594197
CAVIN2	ENSG00000168497	-10.8799	1.51234	12.12	0.000498846	0.00329262
H2AC18	ENSG00000203812	-10.3889	7.90328	20.1562	7.13669e-06	0.000114249
TGFBI	ENSG00000120708	-10.3849	4.66449	10.7568	0.00103899	0.00585581
APCDD1	ENSG00000154856	-10.3515	1.31238	19.0792	1.25403e-05	0.000176208
VGLL3	ENSG00000206538	-10.1396	1.35743	13.1986	0.000280155	0.00208071
ZIK1	ENSG00000171649	-9.87575	1.38611	15.1233	0.000100712	0.000923267
LMCD1	ENSG00000071282	-9.76471	2.30031	16.0358	6.2155e-05	0.000624023
IGF2	ENSG00000167244	-9.71167	2.18563	10.5195	0.00118124	0.00648071
CACHD1	ENSG00000158966	-9.65655	1.13745	10.9966	0.000912788	0.00529689
CALHM5	ENSG00000178033	-9.56348	0.737642	13.6737	0.000217477	0.00169748
ENSG00000241111	ENSG00000241111	-9.51106	-1.33864	10.4887	0.00120106	0.00656149
SALL2	ENSG00000165821	-9.45688	1.42031	15.2214	9.56134e-05	0.000882179
FCN1	ENSG00000085265	-9.36754	4.49557	10.9269	0.000947795	0.00546064
H2AC15	ENSG00000275221	-9.25334	3.04649	12.303	0.000452234	0.00306031
H3C4	ENSG00000197409	-9.05221	3.82585	14.62	0.00013151	0.00114913
H2BC3	ENSG00000276410	-8.93575	3.01531	12.0492	0.000518153	0.0033888
ENSG00000144785	ENSG00000144785	-8.8568	2.22855	11.4122	0.000729624	0.00444019
H4C12	ENSG00000273542	-8.78673	5.50931	12.4492	0.00041816	0.00286894
ZNF234	ENSG00000263002	-8.67714	2.21178	32.1243	1.44618e-08	8.91441e-07
ZNF880	ENSG00000221923	-8.36633	0.96595	25.5944	4.21251e-07	1.1635e-05
F5	ENSG00000198734	-8.27982	2.70057	20.1062	7.32596e-06	0.000116699
LRRK2	ENSG00000188906	-8.26647	3.37114	14.2693	0.000158425	0.00133186
CD209	ENSG00000090659	-8.24653	0.37895	14.3022	0.00015568	0.00131412
RGPD8	ENSG00000169629	-7.98381	0.698139	10.1441	0.00144762	0.00756488
H2AC21	ENSG00000184270	-7.91265	6.29314	11.958	0.000544122	0.00351576
CKMT1A	ENSG00000223572	-7.88587	1.19301	10.0602	0.00151511	0.00782541
CD163	ENSG00000177575	-7.79487	4.69493	11.0511	0.00088633	0.00516664
S100A6	ENSG00000197956	-7.7628	4.76474	22.7269	1.86737e-06	3.95963e-05
H3C11	ENSG00000275379	-7.73388	4.16769	11.9679	0.000541262	0.00350526
MEG3	ENSG00000214548	-7.72761	1.87041	11.8557	0.000574858	0.00366287
H2BC10	ENSG00000278588	-7.62269	5.39798	14.2493	0.000160123	0.0013425
HOPX	ENSG00000171476	-7.5398	2.76133	18.1193	2.07488e-05	0.000262558
INA	ENSG00000148798	-7.38865	0.201743	9.994	0.00157051	0.0080566
ENSG00000267059	ENSG00000267059	-7.31027	3.03594	9.94385	0.00161388	0.00822051
SIRPA	ENSG00000198053	-7.29518	3.77951	30.8572	2.77723e-08	1.51867e-06
MS4A6A	ENSG00000110077	-7.20455	3.76075	12.1129	0.000500745	0.0033001
NRG2	ENSG00000158458	-7.19045	-0.316023	11.0557	0.000884164	0.00516103
ALDH7A1	ENSG00000164904	-6.87954	2.89601	21.3176	3.89132e-06	7.01473e-05
DNALI1	ENSG00000163879	-6.85392	-0.466996	10.2343	0.00137855	0.00727484
CAVIN1	ENSG00000177469	-6.84585	3.96375	14.1486	0.000168926	0.00139375
H1-0	ENSG00000189060	-6.77431	2.38766	10.3736	0.00127828	0.00689266
CXCL9	ENSG00000138755	-6.71577	4.79343	12.2976	0.000453533	0.00306592
SELP	ENSG00000174175	-6.66646	0.951092	10.8267	0.00100045	0.00568008
SVIP	ENSG00000198168	-6.4306	3.74463	38.8797	4.50743e-10	5.17993e-08
CAND2	ENSG00000144712	-6.34108	2.35113	26.5169	2.61248e-07	7.98699e-06
ENSG00000250264	ENSG00000250264	-6.19902	3.95922	13.6613	0.000218923	0.00170644
FAM114A1	ENSG00000197712	-6.1456	1.58341	13.2747	0.000269014	0.0020119
HERC5	ENSG00000138646	-6.1424	3.05472	12.9199	0.000325107	0.00234554
ZNF841	ENSG00000197608	-6.12257	2.61017	20.7491	5.23571e-06	8.96128e-05
DHRS3	ENSG00000162496	-6.01821	1.97486	14.162	0.00016772	0.00138736
CD1C	ENSG00000158481	-5.97824	2.41074	22.3642	2.25536e-06	4.56426e-05
TMTC1	ENSG00000133687	-5.96554	1.05887	10.8889	0.000967428	0.00553493
ICOS	ENSG00000163600	-5.94131	1.97819	11.3623	0.000749483	0.00453744
GNG11	ENSG00000127920	-5.90823	3.22212	9.56689	0.00198118	0.00964802
BACH2	ENSG00000112182	-5.82327	7.38799	25.5015	4.42035e-07	1.21278e-05
ISLR	ENSG00000129009	-5.80599	1.4816	10.5642	0.00115301	0.00637202
RHOBTB1	ENSG00000072422	-5.6646	1.31135	18.7428	1.49591e-05	0.000203529
UNC13B	ENSG00000198722	-5.66207	2.4155	15.325	9.05097e-05	0.000842018
DDX60L	ENSG00000181381	-5.60842	3.1148	16.1167	5.95559e-05	0.000606382
ZNF354C	ENSG00000177932	-5.57007	2.01963	10.0109	0.00155612	0.00800221
FCRL1	ENSG00000163534	-5.53236	4.93997	53.8297	2.18646e-13	1.4071e-10
QPCT	ENSG00000115828	-5.4804	2.98449	12.8306	0.000341	0.00242889
SNX9	ENSG00000130340	-5.46608	4.04776	48.5678	3.19063e-12	1.20784e-09
H2AC8	ENSG00000277075	-5.45313	8.09066	11.0707	0.000877047	0.00512646
H2BC17	ENSG00000274641	-5.35028	4.65037	13.7644	0.000207226	0.00163432
CMPK2	ENSG00000134326	-5.33475	3.62762	17.4566	2.93944e-05	0.000348375
MMP7	ENSG00000137673	-5.32306	2.13831	23.9234	1.00243e-06	2.37612e-05
TENT5C	ENSG00000183508	-5.2938	6.00975	31.8988	1.62419e-08	9.76865e-07
BMP3	ENSG00000152785	-5.26084	4.56539	12.0328	0.000522711	0.00340994
ACCS	ENSG00000110455	-5.22674	1.17415	10.1544	0.00143955	0.00752881
H1-2	ENSG00000187837	-5.03705	8.16057	22.01	2.7123e-06	5.29742e-05
ZNF717	ENSG00000227124	-5.03016	2.65016	42.2485	8.03798e-11	1.43808e-08
FSTL1	ENSG00000163430	-4.96242	4.71465	9.54193	0.00200831	0.00975431
PRKAR1B-AS1	ENSG00000237181	-4.86963	2.13095	15.4524	8.46108e-05	0.000800804
LXN	ENSG00000079257	-4.82316	2.56607	13.9306	0.000189686	0.00152389
HSPA1A	ENSG00000204389	-4.78158	8.3591	22.3979	2.21615e-06	4.50618e-05
ENSG00000237513	ENSG00000237513	-4.77036	0.519415	15.1129	0.000101269	0.000926388
MNDA	ENSG00000163563	-4.75917	5.90332	21.5719	3.40802e-06	6.36535e-05
FYB1	ENSG00000082074	-4.72717	4.88422	14.288	0.00015686	0.0013213
H2BC11	ENSG00000124635	-4.70721	5.5109	16.9809	3.77573e-05	0.00042592
IGF2BP1	ENSG00000159217	-4.67211	5.46262	10.3895	0.00126732	0.00684502
SMN2	ENSG00000205571	-4.5359	4.95128	34.6295	3.98809e-09	3.14912e-07
CSGALNACT1	ENSG00000147408	-4.53584	3.54385	27.0809	1.95119e-07	6.3579e-06
ZNF385B	ENSG00000144331	-4.50175	5.07184	21.0609	4.4492e-06	7.86616e-05
TGM2	ENSG00000198959	-4.4617	3.68958	21.6334	3.30057e-06	6.22899e-05
KALRN	ENSG00000160145	-4.42883	2.19222	11.9997	0.000532104	0.00345895
FCRL2	ENSG00000132704	-4.39058	5.62795	42.0354	8.96346e-11	1.53825e-08
H3C8	ENSG00000273983	-4.2854	5.44891	9.82375	0.00172273	0.0086682
CD44	ENSG00000026508	-4.27586	8.10064	28.1918	1.09868e-07	4.1108e-06
ZNF528	ENSG00000167555	-4.26799	2.26029	14.0595	0.000177116	0.00145016
HHEX	ENSG00000152804	-4.26508	3.58653	38.1765	6.46274e-10	6.93183e-08
H2BC4	ENSG00000180596	-4.23214	6.71428	11.9388	0.000549775	0.00354517
FUCA2	ENSG00000001036	-4.1997	3.10981	16.8469	4.05192e-05	0.000449588
H2BC13	ENSG00000185130	-4.19839	5.27601	11.0299	0.000896531	0.0052143
GATM	ENSG00000171766	-4.17175	5.04295	17.2117	3.34367e-05	0.000387366
KLHL14	ENSG00000197705	-4.13636	4.78823	36.833	1.28696e-09	1.24544e-07
H2BC14	ENSG00000273703	-4.10406	4.56234	9.97228	0.00158915	0.00812631
GAPT	ENSG00000175857	-4.09771	2.62638	10.8566	0.000984439	0.00561396
CALHM6	ENSG00000188820	-4.06453	3.51815	13.1197	0.000292202	0.0021491
GPRIN3	ENSG00000185477	-3.95334	4.07098	11.5272	0.000685846	0.00422168
CD24	ENSG00000272398	-3.94615	6.34291	14.1757	0.000166504	0.00138021
ITGB3	ENSG00000259207	-3.88997	1.80232	11.0031	0.000909592	0.00528072
PSTPIP1	ENSG00000140368	-3.87686	2.75348	33.8987	5.80574e-09	4.3194e-07
TNIP3	ENSG00000050730	-3.82247	1.45066	10.2668	0.00135446	0.00718306
PARM1	ENSG00000169116	-3.82067	4.01129	23.5688	1.20525e-06	2.78072e-05
OAS3	ENSG00000111331	-3.79651	4.97396	20.3946	6.30074e-06	0.000103704
FERMT2	ENSG00000073712	-3.78049	2.42201	9.53398	0.00201703	0.00978214
SDC4	ENSG00000124145	-3.76307	3.00455	22.8057	1.7923e-06	3.82566e-05
PYHIN1	ENSG00000163564	-3.75616	4.74241	19.2591	1.14127e-05	0.000164127
GBP1	ENSG00000117228	-3.73161	6.05212	20.3373	6.49222e-06	0.000105908
COMMD3-BMI1	ENSG00000269897	-3.71853	2.98222	25.368	4.73719e-07	1.28906e-05
LMO2	ENSG00000135363	-3.71117	3.90577	22.5353	2.0632e-06	4.23531e-05
TBC1D9	ENSG00000109436	-3.70429	4.70615	32.1549	1.42355e-08	8.85147e-07
ZNF860	ENSG00000197385	-3.67093	2.79376	23.3707	1.33601e-06	3.0435e-05
SYNJ2BP	ENSG00000213463	-3.6611	3.77735	43.1962	4.95171e-11	1.04481e-08
H2BC12	ENSG00000197903	-3.64433	6.35654	13.4113	0.000250114	0.00189366
SH3BP5	ENSG00000131370	-3.63933	6.37366	79.0401	6.08607e-19	2.61113e-15
CCR6	ENSG00000112486	-3.63484	2.59721	17.2664	3.24876e-05	0.000379101
ZCCHC18	ENSG00000166707	-3.59326	1.66714	12.4382	0.000420643	0.00287914
NIBAN3	ENSG00000167483	-3.58864	6.84729	26.4576	2.69388e-07	8.15914e-06
ATP5MF-PTCD1	ENSG00000248919	-3.57724	3.29981	23.0208	1.60259e-06	3.4961e-05
FBXO4	ENSG00000151876	-3.56239	4.31568	21.4369	3.65661e-06	6.67847e-05
ELL3	ENSG00000128886	-3.55528	6.27133	19.2455	1.14942e-05	0.0001651
BEND5	ENSG00000162373	-3.53089	2.92891	16.9724	3.79271e-05	0.000426713
AFF3	ENSG00000144218	-3.51991	6.32574	13.4253	0.000248248	0.00188285
EGR2	ENSG00000122877	-3.51588	2.84898	22.1271	2.55184e-06	5.02213e-05
CORO2B	ENSG00000103647	-3.50313	3.17072	11.2955	0.000776949	0.00466423
PCED1B	ENSG00000179715	-3.47993	3.85124	26.0555	3.31747e-07	9.72647e-06
CD1D	ENSG00000158473	-3.45762	1.95772	11.086	0.000869822	0.00509117
IFIT1	ENSG00000185745	-3.45164	4.39694	11.1825	0.000825733	0.00487971
HTR3A	ENSG00000166736	-3.42696	2.77628	10.6803	0.00108281	0.00604634
SGK1	ENSG00000118515	-3.38749	5.89341	23.2333	1.43489e-06	3.20078e-05
ITGB2-AS1	ENSG00000227039	-3.36105	2.8102	38.9677	4.30876e-10	5.17145e-08
GSDME	ENSG00000105928	-3.32076	4.28733	14.0176	0.000181107	0.00147569
VANGL1	ENSG00000173218	-3.31925	2.66564	9.63205	0.00191211	0.00938984
HENMT1	ENSG00000162639	-3.31839	3.95474	20.5977	5.66651e-06	9.52136e-05
FGL2	ENSG00000127951	-3.27063	4.6311	9.56917	0.00197873	0.00964339
CMTM7	ENSG00000153551	-3.23763	3.50741	12.9259	0.000324062	0.00233931
PARP15	ENSG00000173200	-3.21407	3.7596	20.539	5.84282e-06	9.72871e-05
VILL	ENSG00000136059	-3.21073	2.56573	18.5423	1.66178e-05	0.00022005
SNX20	ENSG00000167208	-3.17565	4.67441	39.9028	2.66915e-10	3.50557e-08
EXO5	ENSG00000164002	-3.14673	2.77678	12.2356	0.000468858	0.00314469
ZNF227	ENSG00000131115	-3.12791	3.94213	34.8143	3.62697e-09	2.9546e-07
TRIM22	ENSG00000132274	-3.05553	7.15511	40.8313	1.65958e-10	2.42834e-08
KBTBD8	ENSG00000163376	-3.04994	6.31486	45.9551	1.20997e-11	3.4608e-09
BTLA	ENSG00000186265	-3.03862	3.58172	25.7155	3.95646e-07	1.11187e-05
FHOD3	ENSG00000134775	-3.03505	3.99949	9.95775	0.00160174	0.00817769
RMDN2	ENSG00000115841	-3.01295	1.53813	15.5391	8.08168e-05	0.000772981
ZXDA	ENSG00000198205	-3.01223	1.69441	15.3401	8.97897e-05	0.000838059
CCL17	ENSG00000102970	-2.99714	2.04711	9.94468	0.00161315	0.00822051
CCL4	ENSG00000275302	-2.98046	5.23544	18.085	2.11254e-05	0.000265792
ZNF84	ENSG00000198040	-2.97004	4.71919	28.5627	9.07141e-08	3.60365e-06
TRAC	ENSG00000277734	-2.92402	4.65247	19.9968	7.75728e-06	0.000122508
IFITM1	ENSG00000185885	-2.91483	6.81942	14.465	0.000142785	0.00123011
RIN3	ENSG00000100599	-2.9117	3.42594	15.1538	9.91e-05	0.000909135
H2BC5	ENSG00000158373	-2.90717	6.66911	10.4577	0.00122142	0.0066417
SIPA1L2	ENSG00000116991	-2.89796	5.2037	27.4351	1.62457e-07	5.44526e-06
KIF26B	ENSG00000162849	-2.86131	3.96642	16.7942	4.16599e-05	0.000457512
SH3RF1	ENSG00000154447	-2.84746	3.02271	13.1059	0.000294367	0.00216256
EHD3	ENSG00000013016	-2.84618	2.71823	18.4336	1.75926e-05	0.000229649
TUBB2A	ENSG00000137267	-2.82241	4.77795	16.5396	4.76445e-05	0.000508063
RAP1BL	ENSG00000254893	-2.80751	3.15658	12.4861	0.000409984	0.00282091
GBP2	ENSG00000162645	-2.79634	5.87897	13.793	0.000204091	0.00161454
ZNF302	ENSG00000089335	-2.73178	4.39443	29.5489	5.45234e-08	2.51531e-06
TCEAL8	ENSG00000180964	-2.72059	4.57968	21.5881	3.37944e-06	6.36535e-05
BCAR3	ENSG00000137936	-2.7041	3.64969	21.5216	3.49859e-06	6.4369e-05
CHFR	ENSG00000072609	-2.69681	5.01116	23.1274	1.51614e-06	3.34721e-05
AGGF1	ENSG00000164252	-2.69405	5.37099	26.4946	2.64275e-07	8.06038e-06
SPRED2	ENSG00000198369	-2.69116	4.39052	36.5162	1.514e-09	1.38203e-07
MS4A1	ENSG00000156738	-2.68158	9.28562	18.0815	2.11645e-05	0.000266023
RNF144B	ENSG00000137393	-2.67432	6.13849	41.444	1.21295e-10	1.91185e-08
LYSMD2	ENSG00000140280	-2.66834	4.52256	12.2965	0.000453817	0.00306618
RPL22L1	ENSG00000163584	-2.6448	9.12031	17.2796	3.22628e-05	0.000376819
IFIT5	ENSG00000152778	-2.6373	4.1661	27.1012	1.93077e-07	6.30735e-06
CCNE2	ENSG00000175305	-2.62512	5.2119	29.2711	6.29286e-08	2.78335e-06
CBR1	ENSG00000159228	-2.62335	4.39074	20.9063	4.82311e-06	8.38895e-05
MPP1	ENSG00000130830	-2.62276	3.97081	14.4268	0.000145714	0.00124617
HSPA2	ENSG00000126803	-2.61589	3.36394	14.4193	0.000146298	0.0012495
IGSF3	ENSG00000143061	-2.60968	2.2281	9.74194	0.00180111	0.00897487
CR1	ENSG00000203710	-2.60216	3.8853	11.8774	0.000568184	0.00362974
LSM6	ENSG00000164167	-2.59002	6.31822	42.5897	6.75156e-11	1.31666e-08
RASGEF1B	ENSG00000138670	-2.5857	4.6354	16.4008	5.12629e-05	0.000538144
RIMKLB	ENSG00000166532	-2.58563	5.27398	12.4858	0.000410064	0.00282091
SRGN	ENSG00000122862	-2.55547	7.99005	27.7141	1.40636e-07	4.94569e-06
EGR3	ENSG00000179388	-2.55167	2.71283	13.689	0.000215714	0.00168577
HDAC9	ENSG00000048052	-2.54486	5.20161	11.6281	0.000649613	0.00404117
TNFSF8	ENSG00000106952	-2.53753	4.48472	14.8683	0.000115283	0.00103257
IMPACT	ENSG00000154059	-2.53632	4.49798	21.5637	3.4226e-06	6.36535e-05
RP2	ENSG00000102218	-2.52654	4.74626	28.9455	7.44435e-08	3.13125e-06
ZNF225	ENSG00000256294	-2.51712	2.08715	13.3835	0.000253854	0.00191634
BCL2A1	ENSG00000140379	-2.51037	6.00058	20.3216	6.54574e-06	0.000106377
PIK3R5	ENSG00000141506	-2.50307	4.63243	16.1138	5.96494e-05	0.000606435
TNFRSF17	ENSG00000048462	-2.49233	4.82109	16.9458	3.8462e-05	0.000430848
PIK3AP1	ENSG00000155629	-2.48486	7.83224	40.7205	1.75635e-10	2.51178e-08
USP40	ENSG00000085982	-2.46303	3.56942	23.788	1.07553e-06	2.51767e-05
LINC00158	ENSG00000185433	-2.4569	3.22254	16.7127	4.34881e-05	0.000472749
ZNF287	ENSG00000141040	-2.45509	2.08827	17.7903	2.46641e-05	0.000300049
CCL22	ENSG00000102962	-2.42986	9.08125	16.7501	4.26406e-05	0.000465897
ZFP3	ENSG00000180787	-2.42857	2.31595	14.7066	0.000125609	0.00110734
STAT1	ENSG00000115415	-2.41928	8.32836	15.9135	6.63026e-05	0.000656263
CASP4	ENSG00000196954	-2.40106	5.07927	23.133	1.51171e-06	3.34317e-05
DCK	ENSG00000156136	-2.39907	7.55525	32.1963	1.39359e-08	8.70721e-07
H2AC6	ENSG00000180573	-2.37059	5.84632	13.1496	0.000287576	0.00212236
MIR155HG	ENSG00000234883	-2.35879	8.123	17.3662	3.08258e-05	0.000362006
SPAG16	ENSG00000144451	-2.35161	3.06713	11.224	0.000807447	0.00480696
UHRF1	ENSG00000276043	-2.34012	7.04624	25.7252	3.93663e-07	1.11187e-05
TSPYL4	ENSG00000187189	-2.2964	4.57727	28.8223	7.93338e-08	3.27278e-06
FGFR1	ENSG00000077782	-2.2847	3.1538	10.3415	0.00130069	0.00697872
SLBP	ENSG00000163950	-2.26956	7.3973	45.2346	1.74788e-11	4.52677e-09
ABHD10	ENSG00000144827	-2.25615	5.66082	18.3037	1.88346e-05	0.000242178
GTF2B	ENSG00000137947	-2.25305	5.22769	47.8356	4.63506e-12	1.55056e-09
LIMS2	ENSG00000072163	-2.25257	2.29613	10.4204	0.00124631	0.00675422
ZSCAN12	ENSG00000158691	-2.24489	3.33655	22.16	2.50845e-06	4.96713e-05
FSCN1	ENSG00000075618	-2.24467	4.8944	10.8631	0.000980987	0.00559676
ZNF280D	ENSG00000137871	-2.24098	4.84032	24.649	6.87788e-07	1.74606e-05
RBM3	ENSG00000102317	-2.23935	8.09558	24.2757	8.3485e-07	2.04284e-05
CYBB	ENSG00000165168	-2.23723	6.79816	22.652	1.94162e-06	4.05841e-05
FCRL3	ENSG00000160856	-2.23702	6.66375	18.0452	2.15723e-05	0.000270621
RAB8B	ENSG00000166128	-2.23654	6.1431	28.8567	7.79374e-08	3.23591e-06
FABP5	ENSG00000164687	-2.23348	8.27359	17.8901	2.34039e-05	0.000287434
RAB4A	ENSG00000168118	-2.22404	4.60738	21.7052	3.17925e-06	6.05326e-05
GBP3	ENSG00000117226	-2.21678	3.56564	12.1309	0.000495934	0.00327678
ZNF619	ENSG00000177873	-2.20987	2.63968	15.6456	7.63893e-05	0.000736485
SMIM14	ENSG00000163683	-2.20663	6.64074	9.71497	0.00182773	0.00907941
GPR160	ENSG00000173890	-2.20577	5.72644	15.7348	7.28693e-05	0.000710531
PCNA	ENSG00000132646	-2.19929	8.32925	34.2108	4.94536e-09	3.76637e-07
TLR7	ENSG00000196664	-2.17864	4.63829	9.66087	0.00188235	0.00929097
SLC25A53	ENSG00000269743	-2.17674	2.8544	10.0884	0.00149206	0.00774195
EVI2B	ENSG00000185862	-2.15818	6.26756	15.584	7.89187e-05	0.000756339
ZNF350	ENSG00000256683	-2.15347	2.51835	13.1545	0.000286831	0.00211807
CD226	ENSG00000150637	-2.15312	4.14276	10.2547	0.00136337	0.00721543
TMEM123	ENSG00000152558	-2.15245	8.36963	27.7454	1.38379e-07	4.90655e-06
POLE2	ENSG00000100479	-2.14491	4.29926	27.8705	1.29711e-07	4.66345e-06
MIR3142HG	ENSG00000253522	-2.12587	4.10151	13.6488	0.000220379	0.00171562
CD86	ENSG00000114013	-2.12263	5.5438	32.6591	1.09824e-08	7.17535e-07
STAT5A	ENSG00000126561	-2.11206	5.66306	10.171	0.00142671	0.00747077
EAF2	ENSG00000145088	-2.10631	5.59997	19.2067	1.17301e-05	0.000167196
FUBP1	ENSG00000162613	-2.10572	7.77727	38.7071	4.92426e-10	5.60886e-08
EIF5AL1	ENSG00000253626	-2.08707	1.91664	13.1431	0.000288584	0.00212614
KMO	ENSG00000117009	-2.08341	3.14543	13.2715	0.000269468	0.00201412
OSBPL3	ENSG00000070882	-2.08235	5.61274	30.3474	3.61196e-08	1.88217e-06
HNRNPUL2-BSCL2	ENSG00000234857	-2.08018	6.60649	10.5254	0.00117744	0.0064661
LMNB1	ENSG00000113368	-2.07386	7.66152	43.917	3.42601e-11	7.47393e-09
RFC3	ENSG00000133119	-2.07328	6.6293	32.398	1.25613e-08	8.0038e-07
ARRDC3	ENSG00000113369	-2.06772	4.89356	9.54345	0.00200665	0.00974993
PIGW	ENSG00000277161	-2.0663	3.96589	25.9536	3.49727e-07	1.02071e-05
LBH	ENSG00000213626	-2.06593	6.07529	36.9705	1.19928e-09	1.18738e-07
KANK1	ENSG00000107104	-2.06408	4.93465	12.6208	0.000381479	0.00265263
CYB5A	ENSG00000166347	-2.06162	5.95562	15.5082	8.21486e-05	0.000782052
SNX18	ENSG00000178996	-2.05884	3.75325	10.5344	0.00117175	0.00644235
NCL	ENSG00000115053	-2.05768	11.2321	17.1955	3.37232e-05	0.000389633
AFF2	ENSG00000155966	-2.04376	6.04324	12.2841	0.000456834	0.00308495
SKIL	ENSG00000136603	-2.03957	5.88371	26.9032	2.13903e-07	6.90011e-06
DPH6	ENSG00000134146	-2.03414	2.9576	14.0201	0.000180867	0.00147569
HNRNPF	ENSG00000169813	-2.02491	9.02301	48.0417	4.17253e-12	1.45148e-09
MAP2K6	ENSG00000108984	-2.01905	2.437	11.1915	0.000821717	0.00486491
CTPS2	ENSG00000047230	-2.01511	4.66044	21.2984	3.93067e-06	7.07575e-05
TRIM34	ENSG00000258659	-2.00865	3.77096	19.7565	8.79635e-06	0.000135753
RUBCNL	ENSG00000102445	-2.00343	7.32134	27.5548	1.52709e-07	5.24137e-06
CD83	ENSG00000112149	-2.0031	6.69688	13.9805	0.000184717	0.00149883
HK1	ENSG00000156515	2.00215	5.71902	13.5476	0.000232594	0.00178729
ENSG00000273154	ENSG00000273154	2.0025	3.56165	15.0728	0.000103441	0.000942914
NUMBL	ENSG00000105245	2.00375	2.64245	19.9407	7.98809e-06	0.00012569
MT-ATP8	ENSG00000228253	2.00485	8.61179	18.0758	2.12279e-05	0.00026656
ENSG00000229180	ENSG00000229180	2.00606	3.09872	15.5387	8.08354e-05	0.000772981
FAAP20	ENSG00000162585	2.00807	4.0937	33.7102	6.39654e-09	4.67783e-07
OVGP1	ENSG00000085465	2.01422	1.08385	11.5231	0.000687375	0.00422704
KIAA0513	ENSG00000135709	2.0196	2.62857	11.3097	0.000771041	0.00463959
RDH13	ENSG00000160439	2.01996	3.86268	13.5369	0.000233917	0.00179425
GATAD1	ENSG00000157259	2.02155	4.86956	35.45	2.61677e-09	2.24537e-07
PRADC1	ENSG00000135617	2.02293	3.833	22.5402	2.05794e-06	4.23127e-05
MT-ND2	ENSG00000198763	2.02302	11.0386	13.2146	0.000277774	0.00206541
SH2D3A	ENSG00000125731	2.02317	3.08612	19.3686	1.07765e-05	0.000157618
FAM234B	ENSG00000084444	2.02428	2.62738	14.3118	0.000154891	0.00131072
ABI2	ENSG00000138443	2.02547	4.46567	39.5027	3.27598e-10	4.17477e-08
MT-CO3	ENSG00000198938	2.0282	12.2824	16.7009	4.3761e-05	0.000474513
PLD3	ENSG00000105223	2.02828	5.65168	34.0298	5.42731e-09	4.06133e-07
POR	ENSG00000127948	2.03	5.45739	27.944	1.24877e-07	4.52758e-06
RRBP1	ENSG00000125844	2.03362	7.76638	14.1403	0.00016967	0.00139809
NAPRT	ENSG00000147813	2.03756	3.60709	11.7276	0.000615797	0.00387576
CD63	ENSG00000135404	2.03834	6.36575	37.4194	9.52683e-10	9.80958e-08
BCKDHA	ENSG00000248098	2.03978	4.99868	30.7713	2.90304e-08	1.57659e-06
EFCAB13	ENSG00000178852	2.04264	1.20176	16.6569	4.47876e-05	0.000482798
RAB4B	ENSG00000167578	2.04975	4.44902	27.2568	1.78143e-07	5.86817e-06
NECAB3	ENSG00000125967	2.05042	3.93079	30.947	2.65169e-08	1.45854e-06
EML2	ENSG00000125746	2.05461	5.25876	42.2469	8.04458e-11	1.43808e-08
SULT1A3	ENSG00000261052	2.06273	4.82406	32.4022	1.25342e-08	8.0038e-07
ANKRD34A	ENSG00000272031	2.06877	1.73826	11.4054	0.000732297	0.00445349
TEX9	ENSG00000151575	2.07782	3.67767	12.1722	0.000485063	0.00321983
DISP2	ENSG00000140323	2.07834	0.88325	10.509	0.00118792	0.00650905
TNFAIP8L1	ENSG00000185361	2.07958	4.39436	30.2417	3.81411e-08	1.93273e-06
ORAI2	ENSG00000160991	2.08132	7.97946	25.7975	3.79175e-07	1.08937e-05
TMTC2	ENSG00000179104	2.08207	1.96756	9.62749	0.00191687	0.00940602
HSD17B1	ENSG00000108786	2.08642	2.38873	11.849	0.000576921	0.00367116
TBKBP1	ENSG00000198933	2.08672	3.63243	10.8319	0.000997638	0.00567044
NPHP3	ENSG00000113971	2.08779	2.32755	10.9406	0.000940781	0.00542508
MTHFR	ENSG00000177000	2.08845	5.24307	38.8811	4.50432e-10	5.17993e-08
SLC25A23	ENSG00000125648	2.09066	5.25028	12.8463	0.000338155	0.00241425
MIR29B2CHG	ENSG00000203709	2.10329	3.70024	17.8151	2.43441e-05	0.000297279
TECPR1	ENSG00000205356	2.10361	4.70444	25.1789	5.22514e-07	1.4011e-05
ABCD1	ENSG00000101986	2.11023	2.75423	16.911	3.9173e-05	0.00043729
YIPF2	ENSG00000130733	2.11577	4.93856	31.2115	2.31391e-08	1.32957e-06
AKAP9	ENSG00000127914	2.11612	7.35945	24.8808	6.0987e-07	1.59222e-05
ZNF292	ENSG00000188994	2.11657	7.1544	45.6713	1.39859e-11	3.75026e-09
DICER1-AS1	ENSG00000235706	2.11943	1.67249	15.455	8.44927e-05	0.000800804
NNT-AS1	ENSG00000248092	2.12526	4.83833	43.1379	5.1015e-11	1.05906e-08
KCNC4	ENSG00000116396	2.12879	3.51542	16.4032	5.11976e-05	0.000538144
SLC2A8	ENSG00000136856	2.1288	3.00715	17.3593	3.09387e-05	0.00036267
GDPD3	ENSG00000102886	2.12897	1.53927	11.8607	0.000573307	0.00365479
ENSG00000267317	ENSG00000267317	2.12952	2.20015	20.0806	7.42479e-06	0.00011769
NFE2L3	ENSG00000050344	2.13038	3.8759	33.5572	6.91998e-09	4.92083e-07
TMEM104	ENSG00000109066	2.13384	3.87351	29.7155	5.00324e-08	2.40108e-06
RGS16	ENSG00000143333	2.13416	6.41004	25.7988	3.78917e-07	1.08937e-05
PER1	ENSG00000179094	2.13462	4.54717	46.8601	7.62389e-12	2.39334e-09
MCM3AP-AS1	ENSG00000215424	2.14026	3.54568	22.1318	2.54558e-06	5.01749e-05
SLC3A2	ENSG00000168003	2.14103	7.44077	40.1676	2.33082e-10	3.15789e-08
KYAT1	ENSG00000171097	2.14175	4.1315	29.5678	5.39952e-08	2.50893e-06
PLXNC1	ENSG00000136040	2.14195	4.96636	17.4215	2.99418e-05	0.000353561
MT-ND4	ENSG00000198886	2.15155	12.4962	23.0529	1.57609e-06	3.44844e-05
LINC00174	ENSG00000179406	2.15824	2.33134	13.4914	0.000239664	0.00182852
STRC	ENSG00000242866	2.15993	0.123173	10.2096	0.00139715	0.00735188
MBOAT7	ENSG00000125505	2.16003	4.61277	15.8323	6.92122e-05	0.00067847
CBX7	ENSG00000100307	2.165	3.88794	38.9438	4.36172e-10	5.17145e-08
HOXB4	ENSG00000182742	2.16663	3.28111	29.3507	6.03941e-08	2.71795e-06
QPCTL	ENSG00000011478	2.17556	4.81997	26.4021	2.77233e-07	8.33706e-06
TMEM161A	ENSG00000064545	2.17684	4.81468	34.3484	4.6078e-09	3.57271e-07
ADAM15	ENSG00000143537	2.18027	5.44565	25.6399	4.11437e-07	1.14129e-05
SYNGR3	ENSG00000127561	2.18927	2.68586	12.8461	0.000338189	0.00241425
JAM3	ENSG00000166086	2.19216	1.74484	9.6809	0.00186193	0.00923028
ALDOC	ENSG00000109107	2.1931	5.97326	17.4519	2.94675e-05	0.0003486
TRIM56	ENSG00000169871	2.19655	7.30909	45.1838	1.79379e-11	4.52702e-09
ASPSCR1	ENSG00000169696	2.19903	4.77248	57.5359	3.3186e-14	3.28567e-11
ENSG00000241666	ENSG00000241666	2.1992	2.76385	12.953	0.000319415	0.00230966
QSOX1	ENSG00000116260	2.19992	4.54783	33.0436	9.01175e-09	6.07279e-07
RAB33B-AS1	ENSG00000273247	2.20736	3.45744	27.4914	1.57797e-07	5.37582e-06
ILVBL	ENSG00000105135	2.21331	5.51788	58.085	2.51038e-14	2.93737e-11
PLA2G15	ENSG00000103066	2.21425	4.45768	27.7483	1.38168e-07	4.90655e-06
ENSG00000229852	ENSG00000229852	2.21536	2.58062	28.9828	7.30256e-08	3.08466e-06
MCRIP2	ENSG00000172366	2.21611	5.50934	33.5789	6.84307e-09	4.91081e-07
ENAM	ENSG00000132464	2.22047	2.59949	16.2475	5.55818e-05	0.000573232
TRAF3IP2	ENSG00000056972	2.22446	3.49855	29.107	6.84882e-08	2.94853e-06
FAN1	ENSG00000198690	2.22825	3.34478	27.4397	1.62073e-07	5.44526e-06
NUDT8	ENSG00000167799	2.23131	3.29698	18.6861	1.54099e-05	0.000207332
DERL3	ENSG00000099958	2.23329	3.94979	10.8307	0.000998298	0.00567044
SNAI3-AS1	ENSG00000260630	2.23746	2.53104	24.8704	6.13158e-07	1.59756e-05
RB1CC1	ENSG00000023287	2.23909	6.12552	50.7951	1.0253e-12	4.88765e-10
MZF1	ENSG00000099326	2.24071	4.36055	28.0052	1.20989e-07	4.43661e-06
CTNNA1	ENSG00000044115	2.24381	4.84115	18.5969	1.6148e-05	0.000215379
THRA	ENSG00000126351	2.24449	2.8869	17.019	3.70086e-05	0.00041968
CLYBL	ENSG00000125246	2.24613	1.84015	12.0066	0.000530123	0.00344955
GPC2	ENSG00000213420	2.2495	2.22624	11.8264	0.000583977	0.00370264
GLMP	ENSG00000198715	2.25483	4.17879	15.2836	9.25155e-05	0.000856667
CTSB	ENSG00000164733	2.2553	7.93587	16.9701	3.79726e-05	0.000426852
STXBP1	ENSG00000136854	2.26199	3.06579	12.8489	0.00033767	0.00241425
MVB12A	ENSG00000141971	2.26326	4.17707	40.7512	1.72895e-10	2.50038e-08
CLSTN3	ENSG00000139182	2.26771	4.22562	31.9613	1.57279e-08	9.54875e-07
MT-ND1	ENSG00000198888	2.26872	11.0296	20.3595	6.41752e-06	0.000105089
CLCN7	ENSG00000103249	2.27315	5.50852	57.1781	3.98086e-14	3.65984e-11
ITSN1	ENSG00000205726	2.27667	3.39437	11.643	0.000644452	0.00401294
SLC35E3	ENSG00000175782	2.27815	6.04142	47.809	4.69829e-12	1.55056e-09
PRXL2B	ENSG00000157870	2.28138	3.94421	44.8599	2.11646e-11	5.23865e-09
INAFM1	ENSG00000257704	2.28242	2.29117	15.9632	6.45859e-05	0.000642804
GOLGA6L9	ENSG00000197978	2.28461	4.36748	18.249	1.93825e-05	0.000247984
ANKRD36C	ENSG00000174501	2.28994	6.01345	15.7993	7.04282e-05	0.000689339
CASZ1	ENSG00000130940	2.29618	2.19914	10.2247	0.00138572	0.00730669
BRICD5	ENSG00000182685	2.3014	2.6139	12.6562	0.000374315	0.00260986
RPS10P7	ENSG00000223396	2.30382	2.11827	11.6509	0.000641706	0.00400164
ZNF506	ENSG00000081665	2.30507	4.74977	27.9844	1.22299e-07	4.45924e-06
PDP2	ENSG00000172840	2.31334	5.0388	42.7247	6.3011e-11	1.24771e-08
FUT11	ENSG00000196968	2.31377	5.05884	24.0384	9.44332e-07	2.26763e-05
FKBP14	ENSG00000106080	2.31682	3.57817	21.0764	4.41319e-06	7.81332e-05
TTYH3	ENSG00000136295	2.32442	4.20986	16.6198	4.56728e-05	0.000490697
DMPK	ENSG00000104936	2.32535	4.34748	22.3043	2.32685e-06	4.67951e-05
HDHD3	ENSG00000119431	2.32615	3.70776	16.2044	5.68605e-05	0.000583149
BCAT2	ENSG00000105552	2.32667	5.38294	43.0038	5.46324e-11	1.11615e-08
NME3	ENSG00000103024	2.32701	4.10271	14.5502	0.000136477	0.0011813
JAM2	ENSG00000154721	2.32978	1.86206	12.1064	0.000502486	0.00330818
ANKRD36	ENSG00000135976	2.33254	5.97074	23.1179	1.52366e-06	3.35805e-05
RNF24	ENSG00000101236	2.33401	4.30419	14.5805	0.000134296	0.0011681
MGST3	ENSG00000143198	2.33477	4.0522	11.2832	0.000782135	0.00468493
MPST	ENSG00000128309	2.33592	5.4205	43.9753	3.3254e-11	7.37953e-09
VEGFA	ENSG00000112715	2.3391	5.69923	30.7165	2.98617e-08	1.61492e-06
AFDN	ENSG00000130396	2.34055	5.14199	29.3815	5.94414e-08	2.68524e-06
SGSH	ENSG00000181523	2.34281	3.60754	24.8404	6.22784e-07	1.61936e-05
DNASE1L2	ENSG00000167968	2.3441	1.40852	18.5384	1.66512e-05	0.000220264
PTDSS2	ENSG00000174915	2.34515	4.88508	48.9968	2.56382e-12	1.01101e-09
TARS3	ENSG00000185418	2.34959	2.95383	25.4979	4.42861e-07	1.21278e-05
LRRC8B	ENSG00000197147	2.35165	3.98324	18.6856	1.5414e-05	0.000207332
TCAF2	ENSG00000170379	2.35286	2.15545	11.1338	0.000847698	0.00499118
LIME1	ENSG00000203896	2.35337	4.08904	13.1565	0.000286529	0.00211706
CTSD	ENSG00000117984	2.35903	7.11639	27.4752	1.59124e-07	5.40392e-06
NPAS1	ENSG00000130751	2.3605	1.73525	12.9605	0.000318132	0.00230229
KCNJ11	ENSG00000187486	2.36127	2.42739	13.9959	0.000183207	0.00148868
INPP5A	ENSG00000068383	2.36737	3.56557	26.3344	2.87124e-07	8.55458e-06
IL32	ENSG00000008517	2.37047	5.13748	29.6588	5.15173e-08	2.43779e-06
RHOV	ENSG00000104140	2.37048	4.02523	13.2424	0.000273686	0.00203973
TCEA2	ENSG00000171703	2.37189	4.17341	40.4242	2.0439e-10	2.85947e-08
NPIPB11	ENSG00000254206	2.3732	2.89861	13.8834	0.000194511	0.00155211
MVD	ENSG00000167508	2.37561	6.12821	31.0592	2.50273e-08	1.41039e-06
TNFRSF14-AS1	ENSG00000238164	2.37805	3.53935	23.8793	1.02568e-06	2.41343e-05
OTUD7B	ENSG00000264522	2.38198	3.18403	14.8493	0.000116453	0.00104088
CAPS	ENSG00000105519	2.38595	2.80782	20.5576	5.78631e-06	9.6736e-05
DLGAP4	ENSG00000080845	2.38797	4.09897	23.5267	1.23193e-06	2.83653e-05
LPAR2	ENSG00000064547	2.39843	4.0469	11.9297	0.00055247	0.00355365
KCNJ14	ENSG00000182324	2.401	2.32921	11.8963	0.000562449	0.00360343
NFIA	ENSG00000162599	2.41298	3.40258	12.3994	0.000429468	0.00292935
ATN1	ENSG00000111676	2.41407	4.15467	23.3226	1.36981e-06	3.10401e-05
UBALD1	ENSG00000153443	2.41745	4.18294	50.4149	1.24447e-12	5.72058e-10
ADAMTS13	ENSG00000160323	2.41985	1.71111	15.6339	7.68636e-05	0.000739395
CASK	ENSG00000147044	2.42047	3.07487	10.0194	0.00154897	0.00797474
SPATC1L	ENSG00000160284	2.42208	2.45488	14.9442	0.000110739	0.000998824
NPIPB12	ENSG00000169203	2.42287	5.03683	21.5584	3.43217e-06	6.36535e-05
C1orf198	ENSG00000119280	2.42559	2.7358	18.6798	1.54613e-05	0.00020772
GSDMB	ENSG00000073605	2.43439	4.17941	22.411	2.20114e-06	4.48341e-05
SLC16A1-AS1	ENSG00000226419	2.4411	5.14814	52.6951	3.89561e-13	2.08918e-10
CHROMR	ENSG00000223960	2.44196	3.45715	19.2005	1.17682e-05	0.000167554
HOOK2	ENSG00000095066	2.45004	4.36753	32.7832	1.0303e-08	6.8005e-07
MIB2	ENSG00000197530	2.45096	4.31163	46.6959	8.29029e-12	2.54058e-09
ARHGAP5	ENSG00000100852	2.45108	4.52808	14.7785	0.000120905	0.00107248
F11R	ENSG00000158769	2.45563	4.89009	15.3562	8.903e-05	0.000832175
ZFHX2	ENSG00000136367	2.45613	0.997133	9.51159	0.00204178	0.00987591
ETHE1	ENSG00000105755	2.45739	3.06566	11.7106	0.000621456	0.00390075
UAP1L1	ENSG00000197355	2.46466	4.3281	32.0855	1.47535e-08	8.99966e-07
GABPB1-AS1	ENSG00000244879	2.46661	7.24613	24.9886	5.76692e-07	1.51791e-05
ENSG00000259891	ENSG00000259891	2.4709	2.22485	16.0481	6.17545e-05	0.000621456
RASA4	ENSG00000105808	2.47763	5.68556	44.1129	3.09969e-11	7.04869e-09
LRP2BP	ENSG00000109771	2.48088	2.59785	11.9465	0.000547502	0.00353228
DDR2	ENSG00000162733	2.48106	2.73324	16.8148	4.12116e-05	0.000455699
FBXL2	ENSG00000153558	2.48271	0.555384	11.4938	0.000698278	0.00427774
JSRP1	ENSG00000167476	2.48788	1.25921	9.78145	0.00176281	0.00882352
GAB1	ENSG00000109458	2.4929	4.64535	9.74566	0.00179747	0.0089602
ABCA2	ENSG00000107331	2.49328	2.47076	14.0926	0.000174024	0.00142939
TBC1D8	ENSG00000204634	2.49372	1.45511	16.5582	4.71806e-05	0.000504133
CHST12	ENSG00000136213	2.49462	5.4381	41.3888	1.24773e-10	1.91185e-08
PPFIA3	ENSG00000177380	2.49484	2.87537	30.407	3.50269e-08	1.84013e-06
NFATC4	ENSG00000100968	2.49712	5.92647	25.0931	5.46294e-07	1.45276e-05
PGPEP1	ENSG00000130517	2.49989	5.46516	62.0671	3.31953e-15	6.10367e-12
TPRN	ENSG00000176058	2.50547	5.13794	39.8421	2.75343e-10	3.57973e-08
ALKBH7	ENSG00000125652	2.51729	4.81474	31.4413	2.05563e-08	1.20264e-06
DNASE2	ENSG00000105612	2.5272	4.72292	41.1303	1.42414e-10	2.15648e-08
PLA2G4C	ENSG00000105499	2.53005	2.21476	14.687	0.000126922	0.00111661
TPT1-AS1	ENSG00000170919	2.53146	2.9742	42.1598	8.41128e-11	1.48304e-08
MAMDC4	ENSG00000177943	2.53819	3.17046	18.9728	1.32596e-05	0.000185303
EPOP	ENSG00000273604	2.53947	4.27598	27.4904	1.57879e-07	5.37582e-06
ALDH3A2	ENSG00000072210	2.54369	3.63749	14.0905	0.00017422	0.00143009
CATSPERG	ENSG00000099338	2.54593	0.0361991	13.3117	0.000263753	0.00198061
NOL4L	ENSG00000197183	2.54942	3.2794	28.9101	7.58171e-08	3.16832e-06
EGFL8	ENSG00000241404	2.54953	1.60973	10.8841	0.000969934	0.00554595
SYP	ENSG00000102003	2.56308	1.83725	19.4186	1.04981e-05	0.0001546
TSTD1	ENSG00000215845	2.56498	4.3651	16.8885	3.96416e-05	0.000441113
KCNQ1OT1	ENSG00000269821	2.56571	5.71964	16.3266	5.33093e-05	0.000554684
ENSG00000265100	ENSG00000265100	2.56673	1.55607	14.1777	0.000166334	0.00138021
RNF215	ENSG00000099999	2.5683	2.75281	33.6189	6.70366e-09	4.84735e-07
ISYNA1	ENSG00000105655	2.56881	2.65274	18.707	1.52421e-05	0.000205856
EXD3	ENSG00000187609	2.56907	2.2432	29.7908	4.81258e-08	2.36423e-06
TNRC6C	ENSG00000078687	2.56941	3.49317	11.3184	0.00076742	0.00462212
ENSG00000261732	ENSG00000261732	2.5699	1.65196	11.8763	0.00056853	0.00362974
PMFBP1	ENSG00000118557	2.5719	1.25236	13.0064	0.000310429	0.00225227
PHLDB3	ENSG00000176531	2.57798	2.14329	19.2894	1.12329e-05	0.000162479
ABCB9	ENSG00000150967	2.58024	3.52222	17.3293	3.14309e-05	0.000368104
TRPV2	ENSG00000187688	2.58619	5.22803	58.5066	2.02613e-14	2.93737e-11
CCDC85C	ENSG00000205476	2.58798	2.93003	11.5484	0.000678062	0.00418376
MAFG-DT	ENSG00000265688	2.5926	1.57514	18.6733	1.55138e-05	0.000207998
YPEL1	ENSG00000100027	2.5946	3.12234	14.5704	0.000135022	0.00117265
UPK3BL1	ENSG00000267368	2.60171	4.75089	14.4909	0.000140838	0.00121577
FSD1	ENSG00000105255	2.60355	2.79986	23.952	9.87698e-07	2.3542e-05
RTN2	ENSG00000125744	2.60683	2.24098	21.2737	3.9816e-06	7.15742e-05
PAIP2B	ENSG00000124374	2.61906	2.81046	12.3385	0.000443709	0.00301101
ATP6V0A1	ENSG00000033627	2.61979	5.36986	26.5504	2.56754e-07	7.8683e-06
IGLV6-57	ENSG00000211640	2.62313	2.9555	19.714	8.99378e-06	0.00013736
FICD	ENSG00000198855	2.63152	3.06034	32.6147	1.12363e-08	7.30416e-07
DOK4	ENSG00000125170	2.6358	2.60235	19.3888	1.06628e-05	0.000156489
MAP3K20	ENSG00000091436	2.63855	4.52821	13.9836	0.000184415	0.00149754
GPR155	ENSG00000163328	2.64132	2.92531	11.2217	0.000808468	0.00480859
MAP3K13	ENSG00000073803	2.64308	3.44008	31.2336	2.28769e-08	1.3204e-06
ZNF331	ENSG00000130844	2.64464	3.41565	11.4993	0.000696226	0.0042689
MPIG6B	ENSG00000204420	2.65542	-0.818748	9.82219	0.00172419	0.00867215
ETV5	ENSG00000244405	2.65602	2.35625	14.5712	0.00013496	0.00117265
MROH6	ENSG00000204839	2.65856	2.22955	14.1581	0.000168073	0.00138821
CYSTM1	ENSG00000120306	2.65935	3.82541	17.7839	2.4747e-05	0.000300773
PPP1R13L	ENSG00000104881	2.66036	2.05599	25.8485	3.69293e-07	1.07053e-05
ACACB	ENSG00000076555	2.66853	3.24617	18.3211	1.86628e-05	0.000240466
MT-ND3	ENSG00000198840	2.67265	9.76934	19.8216	8.50154e-06	0.000131835
AGTRAP	ENSG00000177674	2.67551	3.40034	13.6337	0.000222164	0.0017257
MYADM	ENSG00000179820	2.67587	4.56079	11.6236	0.000651205	0.00404911
ZNF628	ENSG00000197483	2.68961	3.23233	24.8041	6.34622e-07	1.63483e-05
PACS2	ENSG00000179364	2.70132	4.65841	46.057	1.14859e-11	3.35989e-09
DNAJC6	ENSG00000116675	2.70244	2.47598	12.8714	0.000333633	0.00239498
ENSG00000281856	ENSG00000281856	2.70451	0.956141	10.7572	0.00103873	0.00585581
LRFN4	ENSG00000173621	2.70668	3.29963	22.968	1.64718e-06	3.56916e-05
ENSG00000228434	ENSG00000228434	2.71507	3.88004	23.8842	1.02306e-06	2.41168e-05
LZTS3	ENSG00000088899	2.71842	2.19966	25.526	4.36452e-07	1.20034e-05
TBC1D32	ENSG00000146350	2.72236	2.05822	11.8638	0.000572346	0.00365229
SLC2A13	ENSG00000151229	2.72573	2.28018	20.9323	4.75794e-06	8.29804e-05
IL10RB-DT	ENSG00000223799	2.72948	4.00589	11.8922	0.000563705	0.00360788
MIR23AHG	ENSG00000267519	2.74171	1.2211	9.61315	0.00193189	0.00946889
OPTN	ENSG00000123240	2.74175	4.8872	12.8072	0.000345285	0.00245127
PHGDH	ENSG00000092621	2.74247	7.24199	24.7433	6.54967e-07	1.67264e-05
S100A4	ENSG00000196154	2.75408	4.65029	11.0898	0.00086805	0.00508311
HCG25	ENSG00000232940	2.76505	1.48797	10.5964	0.00113306	0.00627793
MBOAT2	ENSG00000143797	2.76996	3.40906	30.9599	2.63411e-08	1.45509e-06
CORO2A	ENSG00000106789	2.77228	0.849958	9.67213	0.00187084	0.00925882
ENSG00000240401	ENSG00000240401	2.77766	0.998448	9.97419	0.00158749	0.00812293
KLF15	ENSG00000163884	2.7823	3.11697	9.51751	0.00203521	0.00984782
HEXB	ENSG00000049860	2.7863	4.25619	21.7827	3.0534e-06	5.86572e-05
GGT1	ENSG00000100031	2.79266	3.73856	18.3453	1.84274e-05	0.000238611
TMEM91	ENSG00000142046	2.79692	2.12053	23.0866	1.54863e-06	3.39563e-05
SAPCD2	ENSG00000186193	2.80946	6.10253	83.836	5.37556e-20	5.8973e-16
WIPI1	ENSG00000070540	2.81768	3.06107	28.5244	9.25242e-08	3.60872e-06
PROCA1	ENSG00000167525	2.81796	2.23422	15.2889	9.22591e-05	0.000855524
EFEMP2	ENSG00000172638	2.82236	2.27271	10.9788	0.000921577	0.00533826
AK1	ENSG00000106992	2.83628	3.81912	28.6497	8.6727e-08	3.48832e-06
PCCA	ENSG00000175198	2.86898	1.6643	10.2715	0.00135104	0.00716784
WNT10A	ENSG00000135925	2.8703	4.39586	15.1193	0.000100925	0.000924558
ENSG00000238045	ENSG00000238045	2.87488	4.01417	20.8998	4.83947e-06	8.40604e-05
BAIAP2-DT	ENSG00000226137	2.8762	0.883645	13.1467	0.000288026	0.00212324
PDE6B	ENSG00000133256	2.88171	1.79736	14.2482	0.000160212	0.0013425
DGAT2	ENSG00000062282	2.88458	3.48736	21.5519	3.44372e-06	6.37117e-05
MCTP1	ENSG00000175471	2.8846	3.07374	16.0005	6.33254e-05	0.000633795
CCDC24	ENSG00000159214	2.8895	2.42218	15.8516	6.85102e-05	0.00067364
SLC27A1	ENSG00000130304	2.88993	2.76613	25.9182	3.56188e-07	1.03487e-05
MAPK11	ENSG00000185386	2.89174	3.67787	11.5572	0.000674868	0.00417607
ENSG00000232807	ENSG00000232807	2.89217	1.11604	13.4282	0.00024787	0.00188109
ENSG00000236255	ENSG00000236255	2.89821	2.89539	20.6903	5.39895e-06	9.1434e-05
RENBP	ENSG00000102032	2.90703	1.64481	22.7031	1.89062e-06	3.97239e-05
TRIB3	ENSG00000101255	2.90868	5.11079	33.5139	7.0758e-09	5.00399e-07
LLGL2	ENSG00000073350	2.91002	2.6446	33.1103	8.70784e-09	5.93009e-07
GREB1	ENSG00000196208	2.91137	1.29046	16.8893	3.96241e-05	0.000441113
CD151	ENSG00000177697	2.91518	4.00217	41.6078	1.11547e-10	1.79465e-08
LINC02245	ENSG00000237638	2.92606	2.48647	12.385	0.000432798	0.00294582
FCGRT	ENSG00000104870	2.93636	3.95305	16.1436	5.87168e-05	0.000599321
CCDC146	ENSG00000135205	2.93672	1.83934	22.9725	1.64337e-06	3.56691e-05
CD300A	ENSG00000167851	2.93901	4.19131	11.3259	0.000764355	0.00461013
FRMD5	ENSG00000171877	2.94087	2.23663	12.8284	0.000341405	0.00242909
ENSG00000258472	ENSG00000258472	2.94152	2.95042	34.2906	4.74667e-09	3.65041e-07
MIR4435-2HG	ENSG00000172965	2.94361	4.43482	13.8317	0.000199935	0.00158849
PDE1B	ENSG00000123360	2.94732	3.09763	33.4098	7.46463e-09	5.16544e-07
FGFRL1	ENSG00000127418	2.95044	0.976006	17.6632	2.63673e-05	0.00031658
DOCK6	ENSG00000130158	2.95398	3.8749	36.3221	1.6726e-09	1.51606e-07
ENSG00000268362	ENSG00000268362	2.95985	1.42732	20.5567	5.78904e-06	9.6736e-05
AGRN	ENSG00000188157	2.96119	3.61089	30.3322	3.64029e-08	1.88533e-06
PLEKHH3	ENSG00000068137	2.96928	3.97908	26.4529	2.70048e-07	8.15914e-06
MIR1302-9HG	ENSG00000227518	2.97265	2.67674	14.0579	0.000177266	0.00145047
LMTK3	ENSG00000142235	2.97448	1.76391	19.3732	1.07507e-05	0.00015742
UPP1	ENSG00000183696	2.97967	2.65598	10.2984	0.00133146	0.00709029
ENSG00000239415	ENSG00000239415	2.9888	1.96834	16.8371	4.07293e-05	0.000451142
NCALD	ENSG00000104490	2.99203	2.88444	10.6095	0.0011251	0.00624189
AIG1	ENSG00000146416	2.9926	3.36968	14.9997	0.00010753	0.000973287
SLC37A2	ENSG00000134955	2.99558	2.22099	11.2004	0.000817789	0.00485058
KSR1	ENSG00000141068	3.01102	4.68619	19.1415	1.21378e-05	0.000171488
PLCXD1	ENSG00000182378	3.01246	5.5602	82.7816	9.1637e-20	5.8973e-16
GIPR	ENSG00000010310	3.0127	2.8557	19.1853	1.18626e-05	0.000168339
CLMN	ENSG00000165959	3.028	2.92422	11.7475	0.000609249	0.00384018
SPRED3	ENSG00000188766	3.03605	1.22635	10.9424	0.000939877	0.0054223
SLC16A3	ENSG00000141526	3.04093	4.50974	15.4057	8.67258e-05	0.000815971
ASIC3	ENSG00000213199	3.06007	1.19876	17.2293	3.31285e-05	0.000384488
LINC01772	ENSG00000226029	3.06108	1.26495	25.602	4.19609e-07	1.16146e-05
ENSG00000260196	ENSG00000260196	3.06642	2.70921	10.8886	0.00096757	0.00553493
ENSG00000183308	ENSG00000183308	3.06929	1.8565	13.7465	0.000209214	0.00164797
CEND1	ENSG00000184524	3.07529	2.73515	12.7133	0.000363058	0.00254655
MT-ND6	ENSG00000198695	3.0827	9.64103	33.4201	7.42521e-09	5.16544e-07
RHPN1	ENSG00000158106	3.08522	3.08972	9.56003	0.0019886	0.00968032
ENSG00000273448	ENSG00000273448	3.09306	1.10427	16.0446	6.18673e-05	0.000622104
CCDC74B	ENSG00000152076	3.0952	2.00441	15.4691	8.38651e-05	0.000796626
CERCAM	ENSG00000167123	3.09552	2.79455	17.4408	2.96392e-05	0.000350308
FAM95B1	ENSG00000223839	3.10681	1.95027	12.7796	0.000350411	0.0024781
IGHA1	ENSG00000211895	3.1072	3.5756	10.7715	0.00103074	0.00582892
CCDC74A	ENSG00000163040	3.10828	3.69721	23.2828	1.39847e-06	3.14681e-05
PFKFB4	ENSG00000114268	3.10992	4.36009	15.9376	6.5465e-05	0.000649653
CACNB3	ENSG00000167535	3.12221	1.72937	10.5396	0.00116845	0.00643521
PGM2L1	ENSG00000165434	3.12958	1.85017	11.3956	0.000736194	0.00446329
HES1	ENSG00000114315	3.13039	3.95478	57.6255	3.17093e-14	3.28567e-11
ENSG00000248544	ENSG00000248544	3.13462	1.2784	16.7527	4.25826e-05	0.000465659
PLAU	ENSG00000122861	3.1434	3.93317	11.4405	0.000718597	0.00438136
LTBP4	ENSG00000090006	3.14803	3.65688	62.5447	2.60461e-15	5.58732e-12
OTOA	ENSG00000155719	3.15015	0.837867	10.5623	0.00115417	0.00637569
IRF7	ENSG00000185507	3.15549	4.78711	17.2623	3.25581e-05	0.000379236
SCNN1D	ENSG00000162572	3.15892	2.38944	21.75	3.10596e-06	5.9401e-05
HLA-DRB5	ENSG00000198502	3.16818	5.6836	19.7508	8.82232e-06	0.000135828
SPIRE1	ENSG00000134278	3.17834	1.51477	16.4413	5.01793e-05	0.000529392
PPM1F-AS1	ENSG00000224086	3.17918	4.03512	20.0453	7.56288e-06	0.000119585
SYT12	ENSG00000173227	3.18933	1.84479	10.4705	0.00121296	0.00660968
TP53I11	ENSG00000175274	3.19491	2.80718	13.306	0.000264551	0.00198249
ZBTB20	ENSG00000181722	3.19588	2.61281	15.3863	8.76218e-05	0.000822597
ENSG00000274422	ENSG00000274422	3.20857	5.60364	26.7619	2.30135e-07	7.28092e-06
ALDH2	ENSG00000111275	3.21057	3.90208	13.9635	0.00018639	0.00150693
FAM215B	ENSG00000232300	3.21086	2.2816	20.7106	5.34204e-06	9.07554e-05
KCND1	ENSG00000102057	3.21572	1.95744	40.4853	1.98102e-10	2.80194e-08
ZFHX3	ENSG00000140836	3.21637	4.78294	28.3898	9.91889e-08	3.81093e-06
ENSG00000262580	ENSG00000262580	3.21781	1.01062	23.7062	1.12221e-06	2.62141e-05
SLC7A11	ENSG00000151012	3.22168	3.93671	26.9831	2.05241e-07	6.65404e-06
CEP126	ENSG00000110318	3.22766	2.46614	16.6806	4.42317e-05	0.000477606
MYO15A	ENSG00000091536	3.23076	0.137784	9.58788	0.00195866	0.00956733
NUDT14	ENSG00000183828	3.2394	2.49453	36.6502	1.41348e-09	1.32795e-07
PLOD3	ENSG00000106397	3.24349	4.41078	55.5097	9.2998e-14	7.49694e-11
PTAFR	ENSG00000169403	3.27476	4.97636	28.8806	7.69788e-08	3.20646e-06
SULT1A1	ENSG00000196502	3.28086	4.67494	33.863	5.91341e-09	4.37422e-07
PCBP4	ENSG00000090097	3.28615	2.0627	18.1602	2.03074e-05	0.000258022
PLAG1	ENSG00000181690	3.28681	3.54649	36.1196	1.85569e-09	1.65866e-07
SPINT2	ENSG00000167642	3.28685	5.06181	24.0789	9.24697e-07	2.2288e-05
RAC3	ENSG00000169750	3.28764	2.72121	22.6499	1.94372e-06	4.05841e-05
STK3	ENSG00000104375	3.28889	2.6196	31.0189	2.55526e-08	1.42994e-06
ACVR2A	ENSG00000121989	3.29254	1.63341	12.8486	0.000337738	0.00241425
ENSG00000269968	ENSG00000269968	3.29715	6.80341	11.0592	0.000882461	0.00515343
TCAP	ENSG00000173991	3.29781	0.994476	28.8085	7.98991e-08	3.28556e-06
ENSG00000264577	ENSG00000264577	3.30127	3.31606	10.2601	0.00135938	0.00719728
SND1-IT1	ENSG00000279078	3.3077	2.24688	15.0142	0.000106706	0.000967422
PGGHG	ENSG00000142102	3.30885	5.96167	52.7881	3.71551e-13	2.07923e-10
NEO1	ENSG00000067141	3.33647	2.30542	15.8471	6.86701e-05	0.000674697
MIR210HG	ENSG00000247095	3.36859	3.70744	24.1557	8.8853e-07	2.15034e-05
FAM227A	ENSG00000184949	3.37551	0.688171	10.0102	0.0015568	0.00800221
ENSG00000279833	ENSG00000279833	3.39021	0.193714	13.8884	0.000193993	0.0015499
SMPDL3B	ENSG00000130768	3.39794	2.20116	17.9266	2.2959e-05	0.000284
NMT2	ENSG00000152465	3.40616	1.49651	23.5049	1.24595e-06	2.86369e-05
PIEZO2	ENSG00000154864	3.41222	4.36004	11.0844	0.000870583	0.0050933
SELENOM	ENSG00000198832	3.41545	1.86993	12.9631	0.000317686	0.00230104
OSBP2	ENSG00000184792	3.4205	0.544558	16.4664	4.9519e-05	0.000524144
RBMS2	ENSG00000076067	3.42111	2.808	23.234	1.43437e-06	3.20078e-05
NXPH4	ENSG00000182379	3.43582	3.14257	16.2276	5.61712e-05	0.00057746
RORA	ENSG00000069667	3.438	4.20623	34.7112	3.82416e-09	3.04246e-07
MYO6	ENSG00000196586	3.43896	2.45024	16.5956	4.62585e-05	0.000496161
ARHGAP44	ENSG00000006740	3.44515	3.13411	40.893	1.60797e-10	2.40654e-08
BCYRN1	ENSG00000236824	3.44932	2.17784	10.8976	0.000962881	0.00551791
BRSK1	ENSG00000160469	3.45039	1.23063	19.451	1.03211e-05	0.00015321
GPAT2	ENSG00000186281	3.45368	2.50822	11.6631	0.000637535	0.00398039
CCDC91	ENSG00000123106	3.45442	4.43848	22.521	2.07859e-06	4.26011e-05
USHBP1	ENSG00000130307	3.46953	0.403587	12.881	0.000331931	0.00238542
FRMD4A	ENSG00000151474	3.47504	2.5595	31.1681	2.36617e-08	1.34791e-06
POU6F1	ENSG00000184271	3.47726	2.08914	39.0191	4.19682e-10	5.09597e-08
ARHGAP26	ENSG00000145819	3.47995	4.18312	34.794	3.66504e-09	2.96684e-07
SPDYE3	ENSG00000214300	3.4818	2.84824	12.2084	0.000475753	0.00317769
BCO2	ENSG00000197580	3.48524	0.472042	20.7121	5.3379e-06	9.07554e-05
CYB5R2	ENSG00000166394	3.48559	1.33547	18.5533	1.65217e-05	0.000219455
CELSR1	ENSG00000075275	3.48952	3.9446	20.4983	5.96843e-06	9.91221e-05
FGFR4	ENSG00000160867	3.49555	2.55832	15.3238	9.05665e-05	0.000842018
SAP25	ENSG00000205307	3.50193	2.74117	23.9966	9.65057e-07	2.30878e-05
QPRT	ENSG00000103485	3.51724	4.70118	36.655	1.40998e-09	1.32795e-07
MMP19	ENSG00000123342	3.51935	2.88843	10.0106	0.00155642	0.00800221
SPN	ENSG00000197471	3.52113	6.36221	13.1018	0.000295017	0.00216609
CFAP251	ENSG00000158023	3.52225	4.19514	53.6994	2.33635e-13	1.43196e-10
LINC02227	ENSG00000276778	3.53283	0.558057	10.642	0.00110545	0.00615144
ABCC6	ENSG00000091262	3.54165	0.32563	22.2379	2.40868e-06	4.79908e-05
CBS	ENSG00000160200	3.54285	5.42766	21.8731	2.91282e-06	5.6294e-05
GABBR1	ENSG00000204681	3.57038	3.6067	30.9974	2.58372e-08	1.43459e-06
SLC17A5	ENSG00000119899	3.57228	3.4632	58.2175	2.34688e-14	2.93737e-11
ANK2	ENSG00000145362	3.57386	2.61948	27.6171	1.47866e-07	5.14373e-06
IGSF6	ENSG00000140749	3.57457	3.34602	12.9688	0.000316731	0.0022954
PSEN2	ENSG00000143801	3.58781	2.80646	29.381	5.94587e-08	2.68524e-06
HSF4	ENSG00000102878	3.59316	2.39348	29.0384	7.09593e-08	3.01425e-06
ZNRF1	ENSG00000186187	3.59761	3.82102	46.1771	1.08032e-11	3.23369e-09
FOXH1	ENSG00000160973	3.60227	2.45416	10.4569	0.00122195	0.00664177
BMP8B	ENSG00000116985	3.60248	0.745742	14.538	0.000137361	0.00118736
ENGASE	ENSG00000167280	3.61549	3.56165	27.9367	1.25347e-07	4.53186e-06
GRIN2C	ENSG00000161509	3.62695	1.11749	11.23	0.000804861	0.00479378
KCNMA1	ENSG00000156113	3.62705	3.69654	19.7989	8.60318e-06	0.000133251
FBXO32	ENSG00000156804	3.6278	1.68289	19.449	1.03323e-05	0.00015321
OBSCN	ENSG00000154358	3.62805	4.51042	19.7343	8.89903e-06	0.000136501
NAV1	ENSG00000134369	3.63014	3.31077	29.7027	5.03636e-08	2.40108e-06
NRIP2	ENSG00000053702	3.63213	1.81622	19.5965	9.56452e-06	0.000144151
EPHB6	ENSG00000106123	3.63802	1.68168	21.4301	3.66963e-06	6.67847e-05
ENSG00000279159	ENSG00000279159	3.65378	3.5595	19.9201	8.07473e-06	0.000126899
SLC2A1-AS1	ENSG00000227533	3.66708	0.385229	10.5724	0.00114791	0.00634926
TMEM63C	ENSG00000165548	3.66862	2.27843	16.9468	3.84428e-05	0.000430848
ENSG00000279080	ENSG00000279080	3.6833	1.26872	22.4805	2.1229e-06	4.33711e-05
CLTCL1	ENSG00000070371	3.69953	1.12463	22.7148	1.87914e-06	3.97239e-05
FKBP9	ENSG00000122642	3.70244	2.16769	14.9778	0.000108782	0.000983237
MCC	ENSG00000171444	3.70582	2.13765	28.678	8.5469e-08	3.45934e-06
DDR1	ENSG00000204580	3.71351	4.37039	19.0886	1.2479e-05	0.000175538
FMNL2	ENSG00000157827	3.73798	2.13097	17.9308	2.29087e-05	0.00028379
ENSG00000232611	ENSG00000232611	3.73885	1.06484	15.9948	6.35163e-05	0.000634962
MSRB2	ENSG00000148450	3.75943	2.33446	9.80036	0.00174478	0.00875517
IGF1R	ENSG00000140443	3.76553	3.03478	20.2649	6.74264e-06	0.000109026
SELENON	ENSG00000162430	3.78205	3.03994	21.2679	3.99358e-06	7.16895e-05
SSPOP	ENSG00000197558	3.7837	-0.489436	11.8613	0.000573115	0.00365479
PPARA	ENSG00000186951	3.79727	3.28437	44.0992	3.12156e-11	7.04869e-09
ASGR1	ENSG00000141505	3.80528	0.0286607	14.1131	0.000172136	0.0014157
TNFRSF1A	ENSG00000067182	3.80818	3.54223	11.6359	0.000646909	0.00402629
ZBTB8A	ENSG00000160062	3.82375	1.41502	9.83195	0.00171507	0.00863639
LINC00494	ENSG00000235621	3.82802	2.13856	38.3853	5.80693e-10	6.30803e-08
ENSG00000255284	ENSG00000255284	3.83787	2.91286	42.8897	5.79143e-11	1.16471e-08
KCNQ1	ENSG00000053918	3.85747	1.77887	10.0357	0.00153536	0.00791732
KREMEN2	ENSG00000131650	3.87073	3.09239	23.6349	1.16458e-06	2.70077e-05
PRX	ENSG00000105227	3.87296	2.45183	48.4759	3.34378e-12	1.22965e-09
FUT7	ENSG00000180549	3.8747	1.69179	16.6871	4.40802e-05	0.000476369
SPNS3	ENSG00000182557	3.87933	2.11896	25.7259	3.93505e-07	1.11187e-05
NOL3	ENSG00000140939	3.90601	2.27929	48.9753	2.59212e-12	1.01101e-09
RUSC1-AS1	ENSG00000225855	3.92333	4.38571	29.2568	6.3392e-08	2.78471e-06
ENSG00000267607	ENSG00000267607	3.926	1.07846	13.7853	0.000204936	0.00161924
SLC13A4	ENSG00000164707	3.92727	0.629189	19.7409	8.8683e-06	0.000136252
SCUBE3	ENSG00000146197	3.93305	1.69381	15.3514	8.92532e-05	0.000833656
ENSG00000274265	ENSG00000274265	3.95869	2.66264	31.7763	1.72989e-08	1.02606e-06
PPFIBP1	ENSG00000110841	3.95955	3.72557	16.0737	6.09246e-05	0.000615511
NUTM2G	ENSG00000188152	3.96297	0.943735	11.3039	0.000773427	0.00465067
TSPAN11	ENSG00000110900	3.96909	4.86288	19.7294	8.92189e-06	0.000136544
ENSG00000279467	ENSG00000279467	3.97312	0.518508	16.6963	4.3866e-05	0.000475252
CHST6	ENSG00000183196	3.97371	1.02545	20.9556	4.70062e-06	8.22034e-05
ENSG00000273218	ENSG00000273218	3.97594	2.35431	17.7098	2.57297e-05	0.000310955
FILIP1	ENSG00000118407	3.97941	1.47997	18.8046	1.44818e-05	0.000198082
PTP4A3	ENSG00000184489	3.99798	4.40227	19.1432	1.2127e-05	0.000171488
ANKS6	ENSG00000165138	4.00448	3.63667	27.9744	1.22929e-07	4.46954e-06
SORBS2	ENSG00000154556	4.00791	2.96112	29.1035	6.86117e-08	2.94853e-06
NPIPA5	ENSG00000183793	4.01171	1.81101	13.8507	0.000197923	0.00157543
REEP2	ENSG00000132563	4.01415	1.59124	35.2887	2.84271e-09	2.42308e-07
KEL	ENSG00000197993	4.01841	0.642604	9.86342	0.00168598	0.0085266
ENSG00000228925	ENSG00000228925	4.02756	1.39885	17.1911	3.38025e-05	0.00038985
A4GALT	ENSG00000128274	4.02922	4.23057	27.7198	1.4022e-07	4.9446e-06
CUEDC1	ENSG00000180891	4.0454	1.56167	17.3968	3.03336e-05	0.000357204
CDK18	ENSG00000117266	4.05405	3.46743	23.0504	1.57807e-06	3.44844e-05
ENSG00000245156	ENSG00000245156	4.07148	1.25383	18.7346	1.50229e-05	0.000203751
AGPAT4	ENSG00000026652	4.0861	2.7723	50.0384	1.50765e-12	6.69137e-10
CAMP	ENSG00000164047	4.09817	2.33577	14.5853	0.000133952	0.00116809
GALNT12	ENSG00000119514	4.09939	2.01104	19.2396	1.15299e-05	0.0001651
SLC22A18	ENSG00000110628	4.10698	2.32849	29.5787	5.36922e-08	2.5041e-06
ADGRL1	ENSG00000072071	4.13926	3.22123	25.733	3.92071e-07	1.11187e-05
ZCCHC24	ENSG00000165424	4.15245	1.44347	12.1806	0.000482902	0.00321124
SLC35E4	ENSG00000100036	4.16206	1.12976	24.4432	7.65339e-07	1.89555e-05
SLFN11	ENSG00000172716	4.16558	4.32688	28.4261	9.73426e-08	3.75119e-06
SRCIN1	ENSG00000277363	4.17394	0.237701	18.4098	1.7814e-05	0.000231834
OPRL1	ENSG00000125510	4.17791	2.66363	41.703	1.06248e-10	1.73103e-08
MUC20	ENSG00000176945	4.20818	0.224744	18.7732	1.47219e-05	0.000200939
CPLX2	ENSG00000145920	4.2193	-1.20126	10.6584	0.00109573	0.00610791
CDON	ENSG00000064309	4.22428	0.80948	19.7524	8.81522e-06	0.000135828
ENTPD2	ENSG00000054179	4.24556	1.36995	24.9627	5.84492e-07	1.5353e-05
FAM78B	ENSG00000188859	4.26775	1.03392	22.3212	2.30646e-06	4.65305e-05
GRHL2	ENSG00000083307	4.26997	-1.57597	12.2363	0.000468696	0.00314469
ENSG00000261505	ENSG00000261505	4.27157	2.98265	19.6811	9.15001e-06	0.000139373
PLEKHG4	ENSG00000196155	4.28901	1.70716	25.1579	5.28232e-07	1.41349e-05
CAMSAP2	ENSG00000118200	4.34174	3.28852	36.788	1.31699e-09	1.265e-07
ENSG00000173727	ENSG00000173727	4.35367	3.74461	37.2275	1.05118e-09	1.05701e-07
RHBDL1	ENSG00000103269	4.36801	1.22738	26.4615	2.68849e-07	8.15914e-06
SPINT1	ENSG00000166145	4.37064	1.80221	26.5617	2.55256e-07	7.84105e-06
CKB	ENSG00000166165	4.37377	1.85222	22.2844	2.3511e-06	4.70502e-05
ARHGAP32	ENSG00000134909	4.39536	2.1078	14.6659	0.000128348	0.00112686
TESC	ENSG00000088992	4.40941	3.31654	40.1385	2.3658e-10	3.1719e-08
TNXB	ENSG00000168477	4.41921	1.22746	20.8003	5.09737e-06	8.74777e-05
MROCKI	ENSG00000227502	4.43382	1.15395	24.5037	7.41661e-07	1.8535e-05
NAALADL2	ENSG00000177694	4.44524	0.634698	15.5726	7.93954e-05	0.000760341
AFAP1	ENSG00000196526	4.44996	1.73367	10.9453	0.000938427	0.00541636
CHRNG	ENSG00000196811	4.47034	0.974393	11.1312	0.000848888	0.0049959
TSPAN15	ENSG00000099282	4.47869	2.19518	18.2469	1.94043e-05	0.000248016
SLC16A4	ENSG00000168679	4.48209	1.58369	26.7861	2.27268e-07	7.25366e-06
PRR5	ENSG00000186654	4.48967	3.43414	37.2419	1.04347e-09	1.05701e-07
ALDH4A1	ENSG00000159423	4.52847	2.46811	26.7826	2.27681e-07	7.25366e-06
PLEKHF1	ENSG00000166289	4.53852	1.40832	23.7874	1.07584e-06	2.51767e-05
STEAP3	ENSG00000115107	4.5568	1.05916	10.2323	0.00138001	0.00727955
ENSG00000271204	ENSG00000271204	4.57727	2.66726	24.6114	7.01361e-07	1.77004e-05
HAPLN3	ENSG00000140511	4.5774	2.07635	29.7258	4.97692e-08	2.39917e-06
ELFN2	ENSG00000166897	4.58756	1.38645	16.8079	4.13597e-05	0.000456116
TJP3	ENSG00000105289	4.59125	1.06721	23.2672	1.40983e-06	3.16684e-05
IL21R-AS1	ENSG00000259954	4.60409	0.985647	29.5367	5.48686e-08	2.52219e-06
ENSG00000280224	ENSG00000280224	4.67246	1.03576	10.4819	0.00120547	0.00658001
SH3PXD2A	ENSG00000107957	4.6731	3.21879	32.9787	9.31722e-09	6.21357e-07
ENSG00000261786	ENSG00000261786	4.6959	2.42404	21.5657	3.41908e-06	6.36535e-05
MUC5B	ENSG00000117983	4.71885	1.57922	25.9391	3.52367e-07	1.02609e-05
VAC14-AS1	ENSG00000214353	4.73263	1.68803	12.4642	0.000414822	0.0028506
NAALADL2-AS2	ENSG00000226779	4.77222	1.52787	21.8189	2.99631e-06	5.76466e-05
CDC14B	ENSG00000081377	4.77747	1.52474	17.3753	3.06786e-05	0.000360606
STOX2	ENSG00000173320	4.80143	2.18577	27.573	1.51274e-07	5.2062e-06
NECTIN1	ENSG00000110400	4.80261	4.64032	51.7213	6.39653e-13	3.16653e-10
ADM2	ENSG00000128165	4.81103	1.71037	16.0864	6.05186e-05	0.000613334
VCAM1	ENSG00000162692	4.86108	3.31538	18.8673	1.40133e-05	0.000193941
RHD	ENSG00000187010	4.88254	1.39511	19.5137	9.98813e-06	0.000149834
LINC00685	ENSG00000226179	4.90839	0.745432	13.0116	0.000309572	0.00224732
ENSG00000261604	ENSG00000261604	4.91053	1.2303	19.356	1.08478e-05	0.000158431
ARHGAP21	ENSG00000107863	4.91692	3.08556	41.3981	1.24179e-10	1.91185e-08
SLC25A29	ENSG00000197119	4.9242	3.04815	33.6573	6.57279e-09	4.77957e-07
MYH10	ENSG00000133026	4.92463	4.43325	24.6384	6.91583e-07	1.75224e-05
SPEG	ENSG00000072195	4.92656	-0.312992	12.0946	0.000505683	0.00332074
CSF1R	ENSG00000182578	4.93142	3.20979	11.3004	0.000774925	0.00465642
LSAMP	ENSG00000185565	4.9665	2.1695	27.2555	1.78265e-07	5.86817e-06
ENSG00000264304	ENSG00000264304	4.96708	0.910825	13.5086	0.00023747	0.00181393
ENSG00000219410	ENSG00000219410	4.97553	2.73186	21.7424	3.11824e-06	5.95473e-05
SLC6A9	ENSG00000196517	5.00936	2.79573	54.5471	1.51766e-13	1.14905e-10
AFAP1-AS1	ENSG00000272620	5.01191	2.10481	27.2038	1.83102e-07	6.01199e-06
JUP	ENSG00000173801	5.02242	3.5741	58.092	2.50137e-14	2.93737e-11
NLRP11	ENSG00000179873	5.03709	2.81868	15.3638	8.86723e-05	0.000830268
KCTD3	ENSG00000136636	5.06591	3.1568	20.9351	4.75109e-06	8.29732e-05
FHL2	ENSG00000115641	5.07094	1.05121	18.2042	1.98445e-05	0.000252639
MIRLET7BHG	ENSG00000197182	5.11064	0.455012	29.1939	6.54852e-08	2.85715e-06
SPRN	ENSG00000203772	5.13708	3.00399	11.5508	0.000677208	0.00418376
ADGRV1	ENSG00000164199	5.14691	1.61531	28.9809	7.30963e-08	3.08466e-06
ABHD17C	ENSG00000136379	5.15006	2.39903	45.7877	1.3179e-11	3.60908e-09
ARAP1-AS1	ENSG00000256007	5.27433	1.23478	11.0319	0.000895596	0.00521135
ACTL8	ENSG00000117148	5.31078	1.82338	13.092	0.000296559	0.00217617
CDKL5	ENSG00000008086	5.38452	1.96935	53.9671	2.0387e-13	1.4071e-10
FUT2	ENSG00000176920	5.38564	1.32549	24.2393	8.50787e-07	2.07003e-05
XK	ENSG00000047597	5.38764	1.16226	13.1645	0.000285302	0.00211163
ABCA3	ENSG00000167972	5.39564	3.03078	48.2459	3.75986e-12	1.34425e-09
TANC1	ENSG00000115183	5.39686	2.53325	38.0775	6.79908e-10	7.23231e-08
SPDYE2	ENSG00000205238	5.4158	1.38654	11.9738	0.000539527	0.00350189
APOE	ENSG00000130203	5.42107	5.71167	67.1873	2.469e-16	7.94462e-13
EMP2	ENSG00000213853	5.4279	2.80552	24.2454	8.48093e-07	2.06739e-05
MMP9	ENSG00000100985	5.51027	5.4272	25.2809	4.95597e-07	1.33728e-05
ENSG00000259976	ENSG00000259976	5.51132	1.46948	42.5097	7.03324e-11	1.35112e-08
ASS1	ENSG00000130707	5.51266	1.78259	20.2971	6.6301e-06	0.000107575
DDAH1	ENSG00000153904	5.51536	1.33795	9.63256	0.00191158	0.00938984
ST3GAL6	ENSG00000064225	5.52422	2.92673	22.6024	1.99235e-06	4.12939e-05
LRRC75A	ENSG00000181350	5.55223	6.87425	15.3382	8.98822e-05	0.000838314
TMOD1	ENSG00000136842	5.55547	3.11418	18.1105	2.08449e-05	0.000263293
HEBP1	ENSG00000013583	5.5977	1.71821	21.6671	3.24303e-06	6.1565e-05
ANKRD20A1	ENSG00000260691	5.75074	1.74832	21.1386	4.27231e-06	7.59516e-05
OSMR	ENSG00000145623	5.76396	2.16664	9.5771	0.0019702	0.00961274
ZBED3	ENSG00000132846	5.77201	1.72295	14.9863	0.000108292	0.0009795
DST	ENSG00000151914	5.7932	5.61433	28.7341	8.303e-08	3.39263e-06
RETREG1	ENSG00000154153	5.86736	2.27403	25.7198	3.94751e-07	1.11187e-05
MAST1	ENSG00000105613	5.98044	1.31632	53.8839	2.12698e-13	1.4071e-10
APOC1	ENSG00000130208	5.98183	3.50673	19.2678	1.13603e-05	0.000163739
ENSG00000273319	ENSG00000273319	5.99478	4.01987	23.4284	1.29653e-06	2.9638e-05
C6orf223	ENSG00000181577	6.11523	3.27654	28.698	8.45913e-08	3.43462e-06
DNAH2	ENSG00000183914	6.13835	-1.53613	11.9482	0.000546998	0.0035308
LRP11	ENSG00000120256	6.14613	1.48369	38.9359	4.37952e-10	5.17145e-08
WNT5A	ENSG00000114251	6.27105	3.32777	44.132	3.06955e-11	7.04869e-09
SARDH	ENSG00000123453	6.30979	0.962681	10.2499	0.00136688	0.00721919
SEMA6B	ENSG00000167680	6.37892	1.48685	10.5527	0.00116016	0.00640263
JAG2	ENSG00000184916	6.38035	1.24765	20.8293	5.02085e-06	8.63759e-05
LINC01749	ENSG00000272259	6.40382	1.39485	39.9145	2.65326e-10	3.50557e-08
MFGE8	ENSG00000140545	6.43729	3.51656	55.5056	9.31948e-14	7.49694e-11
KCTD15	ENSG00000153885	6.44825	2.93824	10.6944	0.0010746	0.00601093
KIAA1217	ENSG00000120549	6.57339	2.34083	14.4346	0.000145108	0.0012443
ECI2	ENSG00000198721	6.5969	3.67123	49.5882	1.8965e-12	8.13664e-10
TNNT2	ENSG00000118194	6.9169	-1.51747	12.8913	0.000330116	0.00237503
AMOTL1	ENSG00000166025	6.92158	3.41848	9.95151	0.00160717	0.00819893
SHROOM3	ENSG00000138771	6.93107	2.0613	21.428	3.67365e-06	6.67847e-05
DUOX2	ENSG00000140279	7.29542	-0.795272	12.2681	0.000460778	0.00310506
SPARCL1	ENSG00000152583	7.30129	4.86848	14.7079	0.000125519	0.0011073
PCBP3	ENSG00000183570	7.32775	0.878313	18.9523	1.34026e-05	0.000186694
NLRP4	ENSG00000160505	7.39972	2.30981	23.6946	1.12899e-06	2.63247e-05
CALCRL	ENSG00000064989	7.44012	2.55981	16.0624	6.1288e-05	0.000618211
KCNT1	ENSG00000107147	7.51784	-1.41692	12.2222	0.000472245	0.00315986
TIMP3	ENSG00000100234	7.59256	3.85944	9.68456	0.00185823	0.00922021
PRSS16	ENSG00000112812	7.78031	0.536165	14.018	0.000181073	0.00147569
MTUS1	ENSG00000129422	7.80121	3.23164	16.272	5.48697e-05	0.000567545
ZNF711	ENSG00000147180	7.80704	2.27849	16.565	4.70108e-05	0.000502972
TRIM55	ENSG00000147573	7.8267	1.61841	42.2678	7.95933e-11	1.43808e-08
RGS9	ENSG00000108370	7.88088	2.26236	28.0406	1.18797e-07	4.38776e-06
RCN3	ENSG00000142552	7.94857	2.085	21.6523	3.26823e-06	6.1952e-05
APP	ENSG00000142192	8.04411	4.3512	10.8554	0.000985081	0.00561514
ANPEP	ENSG00000166825	8.17213	2.30679	11.0334	0.000894834	0.00521135
SERPINA1	ENSG00000197249	8.59806	4.95761	27.6838	1.42853e-07	4.99635e-06
GALNT18	ENSG00000110328	9.22131	2.12482	29.7342	4.95541e-08	2.39778e-06
DMTN	ENSG00000158856	9.49557	3.29202	17.9757	2.23738e-05	0.000279044
RAB17	ENSG00000124839	9.99839	0.126328	29.05	7.05336e-08	3.00608e-06
HBG2	ENSG00000196565	10.2395	3.02156	13.0884	0.000297136	0.00217793
IGFBP7	ENSG00000163453	10.4826	5.40986	19.8548	8.35508e-06	0.000130347
AQP1	ENSG00000240583	11.3198	3.46388	29.284	6.25094e-08	2.77434e-06
S100A9	ENSG00000163220	11.5805	5.65808	40.8304	1.66027e-10	2.42834e-08
NPDC1	ENSG00000107281	11.6316	1.77944	26.1467	3.16443e-07	9.34159e-06
CIBAR2	ENSG00000153789	11.9377	1.24271	30.4675	3.39501e-08	1.80567e-06
MMP1	ENSG00000196611	18.2043	4.41448	23.7895	1.07469e-06	2.51767e-05
FAM30A	ENSG00000226777	18.3038	3.63323	25.6504	4.09204e-07	1.13786e-05
