# Supplementary material for: Endemic Burkitt lymphoma avatar mouse models for exploring inter-patient tumor variation and testing targeted therapies
Source: Life Sci Alliance. 2023 Mar 6;6(5):e202101355. doi: 10.26508/lsa.202101355 (PMC9990458; doi:10.26508/lsa.202101355)
Supplement: Supplementary file 4 [file LSA-2021-01355_TableS4.xlsx]

## Sheet: Table S4
Table S4. Gene set enrichment results of DEGs between the new Patient derieved eBL cell lines and Old BL cell lines
ES = Enrichment Score
NES = Normalized Enrichment Score
FDR q-val = False Discovery Rate
FWER p-val= Family-Wise Error Rate
Up-Old BL cell lines
NAME	SIZE	ES	NES	NOM p-val	FDR q-val	FWER p-val	RANK AT MAX	LEADING EDGE	BRIEF DESCRIPTION		Genes
ATF2_UP.V1_UP	18	0.531559	1.55152	0.0195016	0.236821	0.362	48	tags=28%, list=6%, signal=29%			FSD1,CHRNG,REEP2,PTDSS2	SCUBE3,NEO1,PLAU,IL32,ADM2,ABCB9,NME3,UPP1,MMP1,IGF2,S100A4,CORO2B,ISLR,STAT5A
LEF1_UP.V1_UP	18	0.460551	1.32673	0.121375	0.776648	0.957	72	tags=22%, list=8%, signal=24%			ECI2,PPFIA3,ALDH4A1,CLMN,FGFR4,TBC1D8,GALNT12,QPRT,MMP9,FERMT2,TENT5C,SERPINA1,EHD3,CSGALNACT1,KMO,UNC13B,RAB4A,POLE2
MYC_UP.V1_DN	19	0.401321	1.18768	0.252935	1	1	273	tags=37%, list=32%, signal=53%			RUSC1-AS1,TRIM56,RAB4B,CLSTN3,CDKL5,BCO2,LMTK3,SPNS3,MMP1,MMP9,MEG3,GBP3,TGM2,S100A9,OSBP2,ARRDC3,H2AC6,CD1D,SKIL
ESC_V6.5_UP_LATE.V1_DN	15	0.41059	1.14268	0.294505	1	1	402	tags=67%, list=47%, signal=123%
KRAS.AMP.LUNG_UP.V1_DN	16	0.375119	1.06091	0.40287	1	1	344	tags=50%, list=40%, signal=82%
P53_DN.V1_UP	19	0.348733	1.03227	0.478781	1	1	44	tags=16%, list=5%, signal=16%
NFE2L2.V2	24	0.320032	0.975615	0.537566	1	1	329	tags=46%, list=38%, signal=72%
KRAS.600_UP.V1_UP	19	0.33469	0.970936	0.528138	0.941338	1	167	tags=21%, list=19%, signal=26%
EGFR_UP.V1_UP	16	0.335436	0.941321	0.56044	0.901266	1	119	tags=19%, list=14%, signal=21%
ATF2_S_UP.V1_UP	18	0.264058	0.753209	0.803708	1	1	304	tags=28%, list=35%, signal=42%
ERBB2_UP.V1_UP	21	0.232456	0.698112	0.862851	1	1	481	tags=62%, list=56%, signal=137%
E2F1_UP.V1_DN	15	0.250608	0.697096	0.861452	1	1	416	tags=47%, list=48%, signal=89%
STK33_DN	18	0.230632	0.664125	0.89154	0.962982	1	447	tags=56%, list=52%, signal=113%
MEK_UP.V1_UP	17	0.147443	0.422486	0.994512	0.995463	1	258	tags=24%, list=30%, signal=33%
UP-New Patient Derived BL cell lines
NAME	SIZE	ES	NES	NOM p-val	FDR q-val	FWER p-val	RANK AT MAX	LEADING EDGE	BRIEF DESCRIPTION		Genes
STK33_SKM_UP	27	-0.494271	-2.52695	0	0	0	168	tags=63%, list=20%, signal=76%			SLC7A11,PLAU,TBC1D8,STOX2,SIPA1L2,UPP1,GBP2,GBP3,GNG11,FGL2,H2AC8,ARRDC3,H2BC3,H3C11,H2AC6,H2BC4,H2BC5,CCL4,SGK1,H2BC11,SMIM14,CYBB,BCL2A1,KMO,SYNJ2BP,SKIL,CD86
STK33_UP	23	-0.336849	-1.73728	0	0.0577662	0.019	208	tags=61%, list=24%, signal=78%			WNT5A,SLC7A11,PLAU,SIPA1L2,UPP1,MMP1,GBP3,GNG11,GASK1B,FGL2,EGR3,GPRIN3,EGR2,ARRDC3,H2AC6,H2BC4,CCL4,SGK1,SMIM14,TRAC,BCL2A1,KMO,KBTBD8
E2F3_UP.V1_UP	16	-0.380185	-1.59679	0.0235294	0.121112	0.053	171	tags=63%, list=20%, signal=77%			MAFG-DT,SYNGR3,NPAS1,NOL4L,DDAH1,INA,EGR2,HSPA2,CMPK2,GPR160,LMO2,CCNE2,CD83,POLE2,DCK,PCNA
HOXA9_DN.V1_UP	15	-0.363041	-1.57325	0.00934579	0.0959797	0.057	230	tags=67%, list=27%, signal=89%			ST3GAL6,SLC22A18,FCGRT,ARHGAP26,MS4A6A,VCAN,MNDA,S100A9,FGL2,H2AC6,H2BC12,H2BC5,CD209,TRIM22,CD86
STK33_NOMO_UP	24	-0.289776	-1.56	0	0.0815587	0.062	183	tags=46%, list=21%, signal=57%			WNT5A,FAM234B,PLAU,KCTD3,FBXO32,SIPA1L2,UPP1,MMP1,FAM114A1,GBP3,GNG11,GASK1B,EGR3,GPRIN3,EGR2,ARRDC3,H2BC4,CCL4,SDC4,SGK1,TUBB2A,RAB8B,KMO,KBTBD8
MEK_UP.V1_DN	16	-0.320338	-1.35733	0.0729167	0.203485	0.176	205	tags=63%, list=24%, signal=81%			SLC7A11,POR,ALDH4A1,PLAU,CLMN,ETV5,CUEDC1,TBC1D8,GALNT12,TGFBI,TP53I11,FERMT2,S100A6,CSGALNACT1,TUBB2A,RAB8B,PARM1
STK33_NOMO_DN	19	-0.244947	-1.10377	0.3	0.60717	0.484	655	tags=100%, list=76%, signal=410%
LTE2_UP.V1_UP	18	-0.221194	-0.988313	0.460526	0.873829	0.668	122	tags=33%, list=14%, signal=38%
P53_DN.V1_DN	21	-0.199046	-0.959137	0.513158	0.856703	0.705	694	tags=100%, list=81%, signal=505%
RPS14_DN.V1_UP	20	-0.199593	-0.95288	0.558824	0.785001	0.712	87	tags=20%, list=10%, signal=22%
KRAS.DF.V1_UP	16	-0.201998	-0.823325	0.714286	1	0.829	169	tags=38%, list=20%, signal=46%
RAF_UP.V1_UP	20	-0.17619	-0.803722	0.825397	0.982714	0.844	713	tags=100%, list=83%, signal=571%
CAMP_UP.V1_DN	17	-0.16119	-0.715867	0.923913	1	0.887	595	tags=94%, list=69%, signal=299%
TBK1.DF_UP	19	-0.151401	-0.684744	0.942029	1	0.898	160	tags=32%, list=19%, signal=38%
LTE2_UP.V1_DN	15	-0.159596	-0.682841	0.875	0.943788	0.899	39	tags=13%, list=5%, signal=14%
