# Supplementary material for: Endemic Burkitt lymphoma avatar mouse models for exploring inter-patient tumor variation and testing targeted therapies
Source: Life Sci Alliance. 2023 Mar 6;6(5):e202101355. doi: 10.26508/lsa.202101355 (PMC9990458; doi:10.26508/lsa.202101355)
Supplement: Supplementary file 5 [file LSA-2021-01355_TableS5.xlsx]

## Sheet: Table S5
Table S5. Rate of metastasis in new BL cell lines
	% metastasis
BL717	30.77
BL719	0
BL720	25
BL725	10
BL740	0
	N=5 to 13 mice per group
