# Supplementary material for: Endemic Burkitt lymphoma avatar mouse models for exploring inter-patient tumor variation and testing targeted therapies
Source: Life Sci Alliance. 2023 Mar 6;6(5):e202101355. doi: 10.26508/lsa.202101355 (PMC9990458; doi:10.26508/lsa.202101355)
Supplement: Supplementary file 6 [file LSA-2021-01355_TableS6.xlsx]

## Sheet: Table S6
Table S6. Differentially expressed genes between the BL NSG mouse models and BL patient tumors
GeneName	gene symbol (an abbreviation of the gene name)
Ensembl_id	ensemble gene name format
LR	likelihood ratio
PValue	BH adjusted p-value
FDR	false discovery ratio
GeneName	Ensembl_id	log2FoldChange	logCPM	LR	PValue	FDR
ELL2	ENSG00000118985	5.50288	7.12183	141.57	1.20739e-32	1.26493e-28
CCL3	ENSG00000277632	7.19511	6.75868	140.393	2.18431e-32	1.26493e-28
CCR7	ENSG00000126353	5.34706	7.74278	110.352	8.20564e-26	3.16792e-22
ZBTB32	ENSG00000011590	4.19641	6.45337	92.6175	6.3443e-22	1.83699e-18
ENSG00000278996	ENSG00000278996	-5.97834	4.49068	89.772	2.67246e-21	5.18768e-18
ENSG00000280441	ENSG00000280441	-5.97832	4.49068	89.761	2.68745e-21	5.18768e-18
MIR155HG	ENSG00000234883	6.4684	6.70485	88.8306	4.30119e-21	7.11662e-18
CPNE2	ENSG00000140848	-9.04341	5.0233	88.1317	6.12373e-21	8.86562e-18
IFI6	ENSG00000126709	5.02377	5.9756	87.6823	7.68573e-21	9.89068e-18
ICAM1	ENSG00000090339	4.43336	7.04327	86.6602	1.28866e-20	1.49252e-17
MUC12	ENSG00000205277	-7.14138	4.88062	85.1588	2.75338e-20	2.89906e-17
ISG15	ENSG00000187608	4.9601	6.60038	81.6159	1.65281e-19	1.59524e-16
TNFAIP3	ENSG00000118503	3.76415	7.87276	81.1552	2.08672e-19	1.85911e-16
PARP14	ENSG00000173193	3.45632	7.53661	78.9696	6.30727e-19	5.21792e-16
EBI3	ENSG00000105246	5.25624	6.24899	75.3375	3.96762e-18	3.06353e-15
DTX3L	ENSG00000163840	3.54593	6.87528	75.1582	4.3448e-18	3.14509e-15
CCL22	ENSG00000102962	6.21204	9.90711	71.1163	3.36769e-17	2.29439e-14
SRGN	ENSG00000122862	3.227	7.63388	66.2334	4.00564e-16	2.57741e-13
IL2RB	ENSG00000100385	3.98306	5.20895	64.1762	1.13773e-15	6.93538e-13
SOCS3	ENSG00000184557	4.4464	5.16692	62.7143	2.38974e-15	1.3839e-12
PARP9	ENSG00000138496	4.17359	6.2496	61.2032	5.14768e-15	2.83907e-12
PRDM1	ENSG00000057657	4.16826	6.66088	60.5345	7.23003e-15	3.56374e-12
SLAMF7	ENSG00000026751	4.72785	6.94828	60.4928	7.38472e-15	3.56374e-12
BCL2	ENSG00000171791	3.43949	5.90176	57.995	2.62779e-14	1.2174e-11
SEMA7A	ENSG00000138623	3.65778	6.48831	56.3713	5.99998e-14	2.67276e-11
CCL3L1	ENSG00000276085	4.64674	4.7263	54.2864	1.73296e-13	7.43374e-11
CCL3L3	ENSG00000276085	4.64674	4.7263	54.2864	1.73296e-13	7.43374e-11
SLAMF1	ENSG00000117090	5.37514	6.25867	53.6463	2.40034e-13	9.92884e-11
ENPP2	ENSG00000136960	4.33124	5.06545	53.566	2.50051e-13	9.98651e-11
CD226	ENSG00000150637	3.601	5.20131	53.2603	2.92151e-13	1.1279e-10
IFI44	ENSG00000137965	5.93148	5.32799	51.1554	8.53365e-13	3.18828e-10
BCL2A1	ENSG00000140379	3.3383	5.47842	50.9857	9.30393e-13	3.36744e-10
JAML	ENSG00000160593	-3.5785	5.93817	50.7059	1.07298e-12	3.76583e-10
IFI35	ENSG00000068079	3.71818	5.31898	48.1581	3.93195e-12	1.33941e-09
BATF	ENSG00000156127	3.63173	5.64185	46.104	1.12138e-11	3.71081e-09
CCND2	ENSG00000118971	4.77046	7.1988	45.418	1.59162e-11	5.12061e-09
IL10	ENSG00000136634	9.09784	3.12239	43.5852	4.05896e-11	1.27056e-08
STAT3	ENSG00000168610	2.68475	7.0876	43.485	4.27214e-11	1.3021e-08
ENSG00000257275	ENSG00000257275	-14.608	4.11945	43.4045	4.45173e-11	1.32205e-08
SNHG8	ENSG00000269893	2.13376	7.56891	43.2417	4.83781e-11	1.36662e-08
STAT1	ENSG00000115415	3.42975	8.80937	43.2496	4.81846e-11	1.36662e-08
TYROBP	ENSG00000011600	-9.14195	4.93619	42.4578	7.22246e-11	1.94536e-08
IL1R2	ENSG00000115590	4.12137	5.03972	42.4816	7.13511e-11	1.94536e-08
BMP3	ENSG00000152785	-20.1384	4.6445	41.9525	9.35172e-11	2.46163e-08
AMOTL1	ENSG00000166025	-6.36021	3.59133	41.5077	1.1741e-10	3.02188e-08
AZGP1	ENSG00000160862	-6.22182	2.12021	40.5948	1.87301e-10	4.71592e-08
MUC6	ENSG00000184956	-6.49855	2.92108	39.766	2.86283e-10	7.05475e-08
USP44	ENSG00000136014	-8.87797	3.46787	39.0671	4.09484e-10	9.88051e-08
TAF1D	ENSG00000166012	2.29042	9.54943	37.8924	7.47549e-10	1.76696e-07
SPP1	ENSG00000118785	4.02998	7.46741	37.6376	8.51862e-10	1.97325e-07
HCAR3	ENSG00000255398	10.157	2.99176	37.507	9.10836e-10	2.06849e-07
OAS3	ENSG00000111331	2.84719	5.71288	37.3151	1.00502e-09	2.23849e-07
TNS1	ENSG00000079308	-5.05242	4.77032	37.0717	1.13865e-09	2.48828e-07
PLSCR1	ENSG00000188313	3.69331	4.41923	36.7032	1.37551e-09	2.95022e-07
IFIH1	ENSG00000115267	2.49275	5.72379	36.1516	1.82551e-09	3.8442e-07
FGD4	ENSG00000139132	-4.97241	3.27706	36.1006	1.87387e-09	3.87557e-07
TNFRSF14	ENSG00000157873	2.47106	7.05077	35.7038	2.29713e-09	4.58736e-07
GBP4	ENSG00000162654	3.73182	5.98329	35.7037	2.29725e-09	4.58736e-07
SUB1	ENSG00000113387	2.59858	7.6179	35.5893	2.43625e-09	4.78249e-07
IL2RG	ENSG00000147168	2.06815	6.55521	34.4983	4.26632e-09	8.23542e-07
DDX60	ENSG00000137628	5.09888	4.57281	34.3859	4.51979e-09	8.58168e-07
TNFRSF1A	ENSG00000067182	-4.76653	3.3055	34.2114	4.94382e-09	9.23538e-07
MUC5B	ENSG00000117983	-8.50212	3.05972	34.1584	5.08041e-09	9.33989e-07
SV2B	ENSG00000185518	-8.9405	2.12146	33.88	5.86188e-09	1.05615e-06
APOE	ENSG00000130203	-6.40487	3.29096	33.8584	5.92728e-09	1.05615e-06
CCDC50	ENSG00000152492	2.25721	7.83961	33.2561	8.07858e-09	1.41767e-06
BID	ENSG00000015475	2.09325	5.54106	32.9538	9.43758e-09	1.63143e-06
TMEM132B	ENSG00000139364	-9.9411	2.15134	32.9211	9.59779e-09	1.63422e-06
TRAF1	ENSG00000056558	2.50464	6.411	32.8377	1.00181e-08	1.63422e-06
EPSTI1	ENSG00000133106	2.55071	6.41715	32.8386	1.00135e-08	1.63422e-06
FSCN1	ENSG00000075618	3.59326	4.41547	32.8741	9.83251e-09	1.63422e-06
MEG3	ENSG00000214548	-10.2696	2.2129	32.6935	1.07897e-08	1.73564e-06
EML6	ENSG00000214595	-2.12196	5.15824	32.0978	1.46603e-08	2.32596e-06
CD44	ENSG00000026508	4.03345	8.11485	31.9855	1.55329e-08	2.43111e-06
RNF130	ENSG00000113269	-7.56227	3.34943	31.823	1.68878e-08	2.58817e-06
IL7R	ENSG00000168685	-3.18674	4.9753	31.8121	1.69833e-08	2.58817e-06
CSF3R	ENSG00000119535	-6.18629	6.92709	31.7672	1.73803e-08	2.61427e-06
SLC17A7	ENSG00000104888	-8.44391	2.45428	31.7222	1.77875e-08	2.64121e-06
TIMM8B	ENSG00000150779	2.05585	6.5677	31.6723	1.82503e-08	2.67563e-06
GOLGA6L22	ENSG00000277865	-5.38362	3.07711	31.6347	1.8607e-08	2.69383e-06
CD274	ENSG00000120217	3.18405	4.11527	31.5612	1.93255e-08	2.7633e-06
SYT15	ENSG00000204176	-8.89348	1.43131	31.5154	1.97868e-08	2.79477e-06
ENSG00000249790	ENSG00000249790	-8.38516	3.56841	31.3494	2.15521e-08	3.00743e-06
NYNRIN	ENSG00000205978	-11.9258	2.61442	31.2856	2.22724e-08	3.03481e-06
SELL	ENSG00000188404	2.77013	7.5637	31.3011	2.2095e-08	3.03481e-06
CD58	ENSG00000116815	3.46544	4.65041	31.2264	2.29619e-08	3.09238e-06
SCML2	ENSG00000102098	-12.7903	2.7776	31.1679	2.36649e-08	3.15043e-06
SEC24A	ENSG00000113615	2.07122	5.82311	30.9756	2.61293e-08	3.43897e-06
TDRD7	ENSG00000196116	2.64424	4.33753	30.9273	2.67883e-08	3.44736e-06
CTSH	ENSG00000103811	3.41451	7.53925	30.936	2.66681e-08	3.44736e-06
FAM95B1	ENSG00000223839	-4.99521	3.07847	30.4965	3.34468e-08	4.25693e-06
DUSP5	ENSG00000138166	3.21285	4.81963	30.3844	3.54365e-08	4.46115e-06
KAZN	ENSG00000189337	-7.41766	0.856354	30.3322	3.64041e-08	4.53368e-06
ALPK2	ENSG00000198796	3.42275	4.9832	30.2388	3.81986e-08	4.70655e-06
MICAL2	ENSG00000133816	-7.65197	4.4078	30.1659	3.96617e-08	4.83538e-06
ENSG00000262319	ENSG00000262319	-4.2493	4.49382	30.0831	4.13922e-08	4.99379e-06
BHLHE40	ENSG00000134107	3.32439	5.2948	30.0428	4.22607e-08	5.04602e-06
MUC16	ENSG00000181143	-5.15571	4.12166	29.7177	4.99759e-08	5.90633e-06
GBP2	ENSG00000162645	3.08812	6.71696	29.6233	5.247e-08	6.13846e-06
TNFSF9	ENSG00000125657	3.20589	4.33629	29.5655	5.40579e-08	6.26098e-06
SRGAP2	ENSG00000266028	-2.01917	5.5855	29.4805	5.64815e-08	6.47691e-06
RGS1	ENSG00000090104	4.47038	6.11043	29.2188	6.4648e-08	7.34072e-06
MYLK	ENSG00000065534	-4.79711	3.15586	29.0553	7.03399e-08	7.83343e-06
LGALS3BP	ENSG00000108679	3.03154	5.21501	29.0603	7.01584e-08	7.83343e-06
AFF3	ENSG00000144218	-3.0114	7.0077	29.023	7.15233e-08	7.88936e-06
SLC5A10	ENSG00000154025	-5.42974	2.52201	28.9718	7.34395e-08	8.02431e-06
ASPH	ENSG00000198363	-2.16079	5.42327	28.9323	7.49519e-08	8.11302e-06
TOGARAM2	ENSG00000189350	-8.38513	2.12729	28.7817	8.10121e-08	8.6878e-06
CRISPLD2	ENSG00000103196	-10.377	1.9467	28.7117	8.39946e-08	8.92501e-06
MUC4	ENSG00000145113	-7.32325	2.61208	28.6578	8.63632e-08	9.01134e-06
RASGRP2	ENSG00000068831	-2.26756	5.4558	28.6746	8.56181e-08	9.01134e-06
NFKBIE	ENSG00000146232	2.04077	6.25629	28.4911	9.41307e-08	9.73412e-06
TRPV2	ENSG00000187688	2.63796	4.43992	28.1674	1.11261e-07	1.13038e-05
EIF4A2	ENSG00000156976	2.03417	10.2209	28.067	1.17187e-07	1.18023e-05
LRP1	ENSG00000123384	-2.75222	4.48784	28.0049	1.2101e-07	1.20822e-05
GRIN2B	ENSG00000273079	-5.69916	3.0612	27.7797	1.35946e-07	1.33435e-05
HHIP	ENSG00000164161	-7.30503	2.69945	27.5078	1.5646e-07	1.52279e-05
TAP1	ENSG00000168394	2.12517	7.76274	27.4844	1.58364e-07	1.52848e-05
MLYCD	ENSG00000103150	-2.3893	4.76741	27.4377	1.62239e-07	1.55294e-05
USP18	ENSG00000184979	3.45741	4.42784	27.3182	1.72582e-07	1.6384e-05
H2BC12	ENSG00000197903	-2.23608	7.73858	27.2652	1.77376e-07	1.67022e-05
SAMSN1	ENSG00000155307	3.28405	5.1597	27.0576	1.97487e-07	1.84459e-05
KIAA1549L	ENSG00000110427	-3.83634	3.47257	26.8258	2.22644e-07	2.04656e-05
LY75	ENSG00000054219	2.91315	5.65954	26.8064	2.24893e-07	2.05095e-05
KLF15	ENSG00000163884	-9.89782	2.73529	26.7433	2.32358e-07	2.10247e-05
ZBED2	ENSG00000177494	4.17931	3.32928	26.6134	2.48514e-07	2.23123e-05
IQGAP2	ENSG00000145703	2.88109	5.91355	26.4074	2.76476e-07	2.46319e-05
SDR42E1	ENSG00000184860	-6.36183	1.96008	26.3085	2.91002e-07	2.57281e-05
ZAN	ENSG00000146839	-8.59047	1.5345	26.1541	3.15224e-07	2.74506e-05
MUC3A	ENSG00000169894	-8.25682	2.19594	26.0942	3.25159e-07	2.81044e-05
LMNA	ENSG00000160789	3.68901	5.73486	25.9911	3.42993e-07	2.94263e-05
WDR74	ENSG00000133316	2.95173	11.8562	25.927	3.54576e-07	3.01963e-05
TRIP10	ENSG00000125733	2.82785	4.88457	25.9062	3.58408e-07	3.02999e-05
TACC2	ENSG00000138162	-8.52939	2.12148	25.8683	3.65516e-07	3.06768e-05
IFITM1	ENSG00000185885	3.75384	6.82681	25.799	3.7889e-07	3.15705e-05
ID3	ENSG00000117318	-3.00348	5.04579	25.7471	3.89204e-07	3.18991e-05
CMPK2	ENSG00000134326	4.33396	4.24024	25.7567	3.87289e-07	3.18991e-05
TRPM3	ENSG00000083067	-8.50893	2.08395	25.6643	4.06277e-07	3.29056e-05
APOBEC3B	ENSG00000179750	3.19433	4.82441	25.604	4.19172e-07	3.34817e-05
WDFY1	ENSG00000085449	2.01984	6.1269	25.3576	4.7627e-07	3.75249e-05
CD300E	ENSG00000186407	-12.7107	3.49563	25.2384	5.06638e-07	3.93818e-05
NCF2	ENSG00000116701	2.84166	6.3365	25.2008	5.16594e-07	3.9888e-05
SPTB	ENSG00000070182	-7.39423	3.1175	25.1076	5.42174e-07	4.13123e-05
LINC02397	ENSG00000205056	-2.59675	3.82559	25.1168	5.39596e-07	4.13123e-05
SH2D3C	ENSG00000095370	-2.07561	5.25398	25.0387	5.61905e-07	4.23509e-05
CR2	ENSG00000117322	2.67666	6.88226	25.0346	5.63119e-07	4.23509e-05
FAM83F	ENSG00000133477	-8.7433	2.20757	24.9212	5.97216e-07	4.46255e-05
TCEA2	ENSG00000171703	-2.30299	3.80699	24.7228	6.61961e-07	4.85243e-05
CCL4	ENSG00000275302	2.87492	5.31867	24.6941	6.71891e-07	4.89424e-05
KLK1	ENSG00000167748	2.64553	6.13771	24.5535	7.22735e-07	5.1992e-05
NFASC	ENSG00000163531	-5.59095	2.58281	24.511	7.38871e-07	5.28247e-05
FNDC3A	ENSG00000102531	2.07148	6.10706	24.3963	7.84172e-07	5.53798e-05
IL6ST	ENSG00000134352	2.42321	5.33112	24.3538	8.01688e-07	5.62737e-05
ALDH7A1	ENSG00000164904	-6.02973	2.82136	24.3406	8.07189e-07	5.63185e-05
FARP1	ENSG00000152767	-3.54413	3.12597	24.1534	8.89571e-07	6.16947e-05
GNG2	ENSG00000186469	2.53833	5.06291	24.1083	9.10679e-07	6.27826e-05
PRKCA	ENSG00000154229	-3.50088	4.80379	24.039	9.44043e-07	6.46856e-05
KLF2	ENSG00000127528	-3.25946	5.43523	24.028	9.49452e-07	6.46856e-05
TCHH	ENSG00000159450	-5.48085	2.48738	23.9904	9.6817e-07	6.5323e-05
ACVR2B	ENSG00000114739	-3.6373	3.25672	23.9866	9.70088e-07	6.5323e-05
PRELP	ENSG00000188783	-10.6509	1.05867	23.964	9.81534e-07	6.57117e-05
SPRN	ENSG00000203772	-4.15964	3.26022	23.8968	1.01641e-06	6.76556e-05
DUSP16	ENSG00000111266	2.20197	4.59019	23.8409	1.04634e-06	6.925e-05
RND2	ENSG00000108830	-9.81334	0.849722	23.758	1.0924e-06	7.10795e-05
NAIP	ENSG00000249437	-2.05152	4.71765	23.7712	1.08496e-06	7.10795e-05
ATP2B4	ENSG00000058668	2.10214	5.22856	23.7676	1.08697e-06	7.10795e-05
FAM131B	ENSG00000159784	-8.08476	1.69748	23.7236	1.11211e-06	7.19576e-05
NHSL2	ENSG00000204131	-6.04267	4.06947	23.3644	1.34034e-06	8.57671e-05
TBC1D9	ENSG00000109436	2.29025	4.75804	23.3538	1.3478e-06	8.57707e-05
ARHGAP31	ENSG00000031081	2.26402	5.06783	23.3221	1.37014e-06	8.67159e-05
FAM124A	ENSG00000150510	-7.85015	1.71869	23.2429	1.4278e-06	8.93881e-05
PPM1F-AS1	ENSG00000224086	-3.02703	4.82228	23.1949	1.46385e-06	9.11522e-05
OBSCN	ENSG00000154358	-2.91456	4.55842	23.1555	1.49415e-06	9.25413e-05
CD40	ENSG00000101017	2.07018	6.63682	23.0439	1.5834e-06	9.65209e-05
NIBAN3	ENSG00000167483	-2.85969	6.27035	23.0001	1.61992e-06	9.823e-05
ZFHX4	ENSG00000091656	-7.60437	2.42268	22.9409	1.67062e-06	0.000100777
SMPD3	ENSG00000103056	-5.02513	2.36678	22.911	1.69678e-06	0.000101825
ENSG00000262202	ENSG00000262202	3.39457	9.53744	22.866	1.73698e-06	0.000103699
ENSG00000279080	ENSG00000279080	-4.48307	2.16199	22.7902	1.80683e-06	0.000107317
MAP10	ENSG00000212916	-4.62224	1.90002	22.7028	1.89092e-06	0.000111078
AFF2	ENSG00000155966	-2.21977	6.59323	22.6947	1.89893e-06	0.000111078
SLC13A4	ENSG00000164707	-5.32564	1.5014	22.6464	1.94727e-06	0.000113333
IFIT1	ENSG00000185745	4.04871	5.14332	22.6329	1.96093e-06	0.000113557
H2BC5	ENSG00000158373	-2.26952	8.06668	22.6153	1.97905e-06	0.000114037
MIR3142HG	ENSG00000253522	3.46996	3.91519	22.596	1.999e-06	0.000114616
ENSG00000280011	ENSG00000280011	-8.66034	2.13241	22.5859	2.00952e-06	0.000114652
GTF2IRD1	ENSG00000006704	-3.05255	3.52653	22.4635	2.1418e-06	0.000121314
CTSB	ENSG00000164733	-2.66225	5.69835	22.4586	2.14725e-06	0.000121314
MUCL3	ENSG00000168631	-6.3031	2.36285	22.3428	2.2807e-06	0.000127609
CYP1B1-AS1	ENSG00000232973	-9.20406	0.667789	22.3179	2.31038e-06	0.000128648
NCKAP5L	ENSG00000167566	-3.18231	2.89727	22.3034	2.3279e-06	0.000129004
PCDH9	ENSG00000184226	-2.68203	5.82972	22.2535	2.38918e-06	0.000131769
PTGER4	ENSG00000171522	3.30854	3.81968	22.2043	2.45122e-06	0.00013455
KIAA1549	ENSG00000122778	-6.77344	1.65212	22.1851	2.4759e-06	0.000135264
SDC3	ENSG00000162512	-4.87636	2.03884	22.1263	2.55291e-06	0.000138167
NRP2	ENSG00000118257	-6.53858	2.27008	22.1143	2.56889e-06	0.000138385
SNHG25	ENSG00000266402	2.52601	5.99304	22.0542	2.65059e-06	0.000142126
CHST15	ENSG00000182022	-3.0199	5.52431	21.9761	2.76074e-06	0.00014735
TNR	ENSG00000116147	-10.1205	1.36224	21.8703	2.91719e-06	0.000153113
NOS1	ENSG00000089250	-5.19737	1.15792	21.8674	2.92161e-06	0.000153113
LRP6	ENSG00000070018	-8.62596	1.32882	21.8102	3.00994e-06	0.000157032
VSTM4	ENSG00000165633	-8.13568	1.17702	21.8016	3.02351e-06	0.000157033
DNAJB4	ENSG00000162616	2.19288	4.40363	21.7758	3.06449e-06	0.00015781
IFI44L	ENSG00000137959	4.28824	6.73536	21.775	3.06573e-06	0.00015781
KCNJ6	ENSG00000157542	-7.80821	1.89132	21.69	3.20464e-06	0.000164231
DDIT4	ENSG00000168209	2.12428	6.17972	21.587	3.38134e-06	0.000171766
CYP46A1	ENSG00000036530	-8.15041	0.961232	21.4726	3.58915e-06	0.000181526
XAF1	ENSG00000132530	2.69004	5.55597	21.4433	3.64442e-06	0.00018352
KCNB1	ENSG00000158445	-5.0903	2.14609	21.335	3.85626e-06	0.000192173
CPEB4	ENSG00000113742	2.14347	6.26344	21.3302	3.86603e-06	0.000192173
DNAJA4	ENSG00000140403	-4.51642	2.14524	21.2616	4.00674e-06	0.000197915
SLCO2B1	ENSG00000137491	-5.97461	2.13821	21.1896	4.16022e-06	0.000204168
TRPS1	ENSG00000104447	-2.72861	4.15005	21.1761	4.1895e-06	0.000204738
GPR183	ENSG00000169508	3.27051	4.90696	21.1367	4.27659e-06	0.000208115
ANKMY2	ENSG00000106524	-3.81196	2.77491	21.0655	4.4384e-06	0.000214815
CCDC9B	ENSG00000188549	-8.89962	1.65929	20.8615	4.93726e-06	0.000235322
MAP1B	ENSG00000131711	-5.61449	1.97908	20.8483	4.97141e-06	0.000235979
STRC	ENSG00000242866	-5.52443	1.69619	20.8035	5.08887e-06	0.000240569
H2BC9	ENSG00000275713	-5.47128	2.67961	20.7481	5.23846e-06	0.000246633
RAB29	ENSG00000117280	2.27641	4.52018	20.6863	5.41018e-06	0.000253687
LTA	ENSG00000226979	3.93519	6.3545	20.665	5.47077e-06	0.000255494
ABTB2	ENSG00000166016	2.87477	4.05675	20.6515	5.50948e-06	0.000256268
ARID3A	ENSG00000116017	2.24999	6.05144	20.6177	5.60765e-06	0.000259791
SLC4A1	ENSG00000004939	-8.17261	5.23592	20.5315	5.86588e-06	0.000270672
RAB6B	ENSG00000154917	-5.83643	1.78002	20.4763	6.03729e-06	0.000277476
TEX9	ENSG00000151575	2.55324	4.0705	20.4504	6.11976e-06	0.000280154
CHRNA4	ENSG00000101204	-7.82135	1.0161	20.4371	6.1622e-06	0.000280986
NTNG2	ENSG00000196358	-8.47708	1.91212	20.3504	6.44794e-06	0.000291719
RGS12	ENSG00000159788	-4.15011	2.40095	20.3306	6.51498e-06	0.000293605
TMEM178B	ENSG00000261115	-3.7272	2.1766	20.2927	6.64523e-06	0.000298314
RP1L1	ENSG00000183638	-6.63162	2.27758	20.27	6.72476e-06	0.000300719
CD34	ENSG00000174059	-7.11373	1.33167	20.2585	6.76527e-06	0.000301367
SMAD6	ENSG00000137834	-6.42876	1.18995	20.2451	6.81285e-06	0.000302324
TRIM29	ENSG00000137699	-5.29392	1.44738	20.1974	6.98496e-06	0.000308778
MUC17	ENSG00000169876	-8.12096	2.19386	20.1807	7.0459e-06	0.000309112
RSAD2	ENSG00000134321	2.99534	4.69915	20.1846	7.03177e-06	0.000309112
ILDR2	ENSG00000143195	-9.46442	1.75249	19.9119	8.10928e-06	0.000353089
CHI3L2	ENSG00000064886	2.20909	5.5036	19.8729	8.27655e-06	0.000359022
CCL4L2	ENSG00000276070	2.6273	4.72012	19.8383	8.42783e-06	0.000364221
ARRB1	ENSG00000137486	-7.0748	2.2832	19.8123	8.54329e-06	0.000367838
PAX8	ENSG00000125618	-5.24999	1.15122	19.6309	9.39365e-06	0.000398525
AKAP12	ENSG00000131016	-4.18256	5.76491	19.6376	9.36086e-06	0.000398525
P4HA2	ENSG00000072682	-4.76574	3.50055	19.5924	9.58494e-06	0.000405156
PLEKHG3	ENSG00000126822	-4.26471	3.09611	19.523	9.9394e-06	0.000418611
RNF165	ENSG00000141622	-7.64469	1.57955	19.4812	1.01592e-05	0.000425185
FBXO40	ENSG00000163833	-8.36614	1.28687	19.4698	1.02202e-05	0.000425792
B3GAT1	ENSG00000109956	-8.49369	1.48322	19.431	1.04299e-05	0.000432974
AHNAK	ENSG00000124942	2.39396	7.65727	19.4124	1.05319e-05	0.000435535
BAHCC1	ENSG00000266074	-8.96328	1.31297	19.3387	1.09462e-05	0.000446785
TMEM262	ENSG00000187066	-6.02728	1.94928	19.3337	1.09752e-05	0.000446785
MS4A6A	ENSG00000110077	-4.06624	2.34635	19.3149	1.10841e-05	0.000446785
FNBP1	ENSG00000187239	2.066	8.33574	19.3143	1.10873e-05	0.000446785
LGALS1	ENSG00000100097	2.6865	6.3859	19.3242	1.10301e-05	0.000446785
ENSG00000274893	ENSG00000274893	-6.81166	1.52831	19.2986	1.11786e-05	0.000447996
SULT1A1	ENSG00000196502	-3.02878	3.77218	19.2378	1.15405e-05	0.000460904
COL6A3	ENSG00000163359	-6.50384	2.16612	19.2086	1.17187e-05	0.00046641
FAT3	ENSG00000165323	-8.25613	1.40867	19.1817	1.18845e-05	0.000469958
ANK1	ENSG00000029534	-2.44313	4.25461	19.181	1.18889e-05	0.000469958
BATF3	ENSG00000123685	3.52578	4.28846	19.1658	1.19839e-05	0.000472102
FYB1	ENSG00000082074	-3.61755	6.33872	19.1137	1.23157e-05	0.000481892
ECI2	ENSG00000198721	-10.8351	2.08407	19.1035	1.23814e-05	0.000482383
WNT10A	ENSG00000135925	3.17662	3.71475	19.0989	1.24115e-05	0.000482383
CD209	ENSG00000090659	-10.1889	1.76922	19.0282	1.28801e-05	0.000495605
ENSG00000279833	ENSG00000279833	-7.63318	0.96313	18.9551	1.33833e-05	0.000513263
KIF3C	ENSG00000084731	-4.89383	1.47599	18.9475	1.34362e-05	0.000513591
TXNIP	ENSG00000265972	-2.35053	7.29722	18.9323	1.35441e-05	0.000516012
GRM4	ENSG00000124493	-6.20663	1.9968	18.9219	1.36177e-05	0.000517116
ENSG00000279159	ENSG00000279159	-3.13319	4.51399	18.858	1.40819e-05	0.000531259
MYL9	ENSG00000101335	-5.39527	2.6211	18.8159	1.43964e-05	0.000541362
TPM2	ENSG00000198467	-9.3968	1.59947	18.7845	1.46349e-05	0.00054855
LINC00861	ENSG00000245164	-5.23453	3.55466	18.7774	1.46897e-05	0.000548825
EMP3	ENSG00000142227	2.07213	4.88195	18.6965	1.53266e-05	0.000568949
ECHDC2	ENSG00000121310	-4.77747	1.97797	18.6683	1.55551e-05	0.000573754
ENSG00000259001	ENSG00000259001	3.03231	10.918	18.5578	1.64826e-05	0.000604118
GRAPLDR	ENSG00000262292	-3.56434	3.21278	18.5364	1.6669e-05	0.000609023
ST8SIA2	ENSG00000140557	-7.6496	0.8139	18.4467	1.74726e-05	0.000629777
PROM2	ENSG00000155066	-7.81246	0.931462	18.4085	1.78256e-05	0.000639185
ENSG00000237357	ENSG00000237357	-6.87143	1.68084	18.3525	1.83581e-05	0.000656246
ENSG00000257337	ENSG00000257337	-3.19466	2.15075	18.3291	1.85844e-05	0.000661247
TICAM2	ENSG00000243414	6.746	2.51348	18.2505	1.93679e-05	0.0006839
TFCP2L1	ENSG00000115112	-5.69924	1.64272	18.2194	1.9686e-05	0.000693019
ENSG00000261200	ENSG00000261200	-7.05834	2.29048	18.1536	2.03786e-05	0.000713068
ENSG00000280007	ENSG00000280007	-4.73524	3.09141	18.1391	2.05347e-05	0.000714212
VNN1	ENSG00000112299	-5.87056	1.53405	18.1043	2.09127e-05	0.000720865
LINC01630	ENSG00000227115	-5.24346	1.25074	18.1134	2.08133e-05	0.000720865
TBC1D30	ENSG00000111490	-4.31044	2.35369	18.0405	2.16251e-05	0.000741012
RHOV	ENSG00000104140	3.66356	4.36726	18.0257	2.17947e-05	0.00074243
RAB3B	ENSG00000169213	-5.03792	1.49594	17.9966	2.21302e-05	0.000751378
GFRA1	ENSG00000151892	-5.312	1.182	17.9327	2.28859e-05	0.000772782
WFS1	ENSG00000109501	-2.91736	3.34141	17.7993	2.45472e-05	0.000819324
CDH23	ENSG00000107736	-4.36527	2.66188	17.7877	2.46972e-05	0.000819606
GRAPL	ENSG00000189152	-3.12645	4.39876	17.7921	2.46409e-05	0.000819606
ELK3	ENSG00000111145	2.56712	4.6059	17.7743	2.48722e-05	0.000823058
ZNF595	ENSG00000272602	-5.03977	2.79422	17.672	2.62459e-05	0.0008587
TTC28	ENSG00000100154	-4.5432	1.98422	17.6763	2.61864e-05	0.0008587
C2orf16	ENSG00000221843	-5.04422	1.5367	17.6653	2.63382e-05	0.000859257
SHC3	ENSG00000148082	-8.59993	0.962275	17.6362	2.67447e-05	0.000865243
ERO1B	ENSG00000086619	2.55529	4.29973	17.6282	2.68582e-05	0.000866496
SPEG	ENSG00000072195	-6.9066	1.27202	17.6163	2.70262e-05	0.000869494
RAPGEF3	ENSG00000079337	-3.50741	2.22321	17.5631	2.77929e-05	0.000889219
SRGAP1	ENSG00000196935	-4.12036	2.57076	17.5525	2.79484e-05	0.000891732
ADCY9	ENSG00000162104	-5.11672	2.54129	17.5326	2.82426e-05	0.000898641
SAG	ENSG00000130561	-8.28085	1.2142	17.5148	2.85077e-05	0.000904594
SDK2	ENSG00000069188	-7.77577	1.10505	17.5053	2.86511e-05	0.000906659
NTRK3	ENSG00000140538	-5.69976	2.53012	17.4954	2.87997e-05	0.000906821
FRMPD3	ENSG00000147234	-3.87796	2.27326	17.4795	2.90422e-05	0.000907249
ITGA11	ENSG00000137809	-5.16218	1.35573	17.459	2.93578e-05	0.000912659
ZNF518B	ENSG00000178163	-3.3553	3.39552	17.4567	2.93923e-05	0.000912659
MLLT3	ENSG00000171843	2.10759	5.18384	17.4266	2.98618e-05	0.000924759
ZNF618	ENSG00000157657	-4.62517	1.72751	17.4002	3.02801e-05	0.000932723
POC1B-AS1	ENSG00000270344	-3.11874	2.21643	17.393	3.03949e-05	0.000933776
ENSG00000270103	ENSG00000270103	3.1196	8.86823	17.3727	3.07203e-05	0.000941275
ENSG00000259370	ENSG00000259370	-8.33759	0.97953	17.3484	3.11155e-05	0.000950871
EFCAB12	ENSG00000172771	-4.95378	1.77063	17.2435	3.28823e-05	0.00100222
CD70	ENSG00000125726	3.11325	6.16687	17.2203	3.32862e-05	0.00100922
DDX11L17	ENSG00000279928	-8.29487	0.71095	17.1658	3.42556e-05	0.0010332
CD6	ENSG00000013725	-6.16091	1.79775	17.1702	3.41748e-05	0.0010332
LINC01480	ENSG00000270164	2.90065	4.53494	17.1501	3.45384e-05	0.00103633
PCDH12	ENSG00000113555	-5.83768	1.44122	17.1416	3.46943e-05	0.00103832
ZNF385B	ENSG00000144331	-7.25638	4.77818	17.0476	3.64539e-05	0.00108537
PKP4	ENSG00000144283	-7.82245	2.97535	17.0033	3.73148e-05	0.00110532
COL27A1	ENSG00000196739	-5.65681	1.82899	16.9679	3.80168e-05	0.00112324
THSD4	ENSG00000187720	-7.04222	1.7515	16.8825	3.97669e-05	0.00116898
ABCG4	ENSG00000172350	-8.8288	0.945843	16.8519	4.04127e-05	0.00117918
HEMGN	ENSG00000136929	-3.48859	5.12381	16.8611	4.02175e-05	0.00117918
ACTN1	ENSG00000072110	-2.98308	5.10185	16.7582	4.24578e-05	0.00123245
ADGRF1	ENSG00000153292	-7.85455	1.37671	16.7421	4.28206e-05	0.00123987
XKR7	ENSG00000260903	-7.25783	1.38702	16.6905	4.40015e-05	0.00127089
ZBTB8B	ENSG00000273274	-7.57285	0.85215	16.4914	4.88719e-05	0.00140455
GUCY1A2	ENSG00000152402	-8.04074	0.736553	16.4739	4.93255e-05	0.00141372
ACACB	ENSG00000076555	-2.60842	3.50036	16.4697	4.9435e-05	0.00141372
KSR2	ENSG00000171435	-5.23738	2.18453	16.38	5.18279e-05	0.0014785
ENSG00000232043	ENSG00000232043	-3.00616	1.85894	16.3687	5.21397e-05	0.00148374
IGFN1	ENSG00000163395	-4.64026	2.68561	16.3388	5.29675e-05	0.0015036
JUNB	ENSG00000171223	2.23027	6.26168	16.3131	5.3692e-05	0.00151304
ZBED3	ENSG00000132846	-4.67001	1.32259	16.2861	5.44615e-05	0.001531
PXDN	ENSG00000130508	-6.95481	1.15869	16.2279	5.61594e-05	0.00157111
SLC2A10	ENSG00000197496	-7.53317	0.718762	16.1871	5.7382e-05	0.00159759
FAIM2	ENSG00000135472	-7.00968	1.23789	16.1649	5.80607e-05	0.00161261
FLT4	ENSG00000037280	-7.8661	0.911789	16.0952	6.02376e-05	0.0016544
PCSK6	ENSG00000140479	-7.83917	1.4401	16.0894	6.04222e-05	0.0016544
PAX6	ENSG00000007372	-7.40455	1.11719	16.0954	6.02287e-05	0.0016544
PTPRG	ENSG00000144724	3.47283	3.94975	16.0899	6.04066e-05	0.0016544
HMCN2	ENSG00000148357	-7.36465	1.05039	16.0028	6.3248e-05	0.00171957
GBP1	ENSG00000117228	2.58946	6.32457	16.0046	6.31898e-05	0.00171957
AGAP1	ENSG00000157985	-6.61747	1.64265	15.976	6.41515e-05	0.00174005
GPRC5A	ENSG00000013588	-7.48562	1.37687	15.9676	6.44345e-05	0.00174031
SNX33	ENSG00000173548	-6.25988	1.92229	15.9668	6.44615e-05	0.00174031
ANGPTL6	ENSG00000130812	2.85338	3.44722	15.9504	6.50248e-05	0.00174737
NUDT16	ENSG00000198585	-2.09401	3.88404	15.9135	6.63027e-05	0.00177348
CALN1	ENSG00000183166	-7.53372	1.77777	15.8997	6.67896e-05	0.00177829
PLEKHH1	ENSG00000054690	-4.93031	1.47573	15.9015	6.67274e-05	0.00177829
PIK3R6	ENSG00000276231	2.92663	4.31723	15.8884	6.71898e-05	0.00178485
CACNA1C	ENSG00000151067	-4.18043	1.22121	15.8837	6.73581e-05	0.00178522
CD4	ENSG00000010610	-6.51962	2.66293	15.8277	6.93795e-05	0.0018346
SSPOP	ENSG00000197558	-6.99484	1.12639	15.8196	6.96765e-05	0.00183581
RELL1	ENSG00000181826	-3.47339	3.99803	15.8178	6.97425e-05	0.00183581
NEURL1B	ENSG00000214357	-4.63668	1.41305	15.8058	7.01882e-05	0.00183919
LY75-CD302	ENSG00000248672	2.85473	4.78416	15.7997	7.04155e-05	0.00184098
MAPT	ENSG00000186868	-3.83287	2.08108	15.7436	7.25316e-05	0.00189203
ADARB1	ENSG00000197381	-3.35321	3.56676	15.6551	7.60079e-05	0.00197382
ARHGEF28	ENSG00000214944	-8.18001	1.65577	15.6102	7.78343e-05	0.00201222
ITSN1	ENSG00000205726	-2.20799	3.93769	15.5888	7.87175e-05	0.00202601
HLA-DQA1	ENSG00000196735	2.94097	5.81175	15.5755	7.92739e-05	0.00203131
CD80	ENSG00000121594	2.14857	4.24009	15.5642	7.97509e-05	0.00203902
IGSF6	ENSG00000140749	-4.1255	3.16083	15.5351	8.0987e-05	0.00206152
TRPM4	ENSG00000130529	-5.91775	1.28705	15.4912	8.28912e-05	0.00210076
NDRG2	ENSG00000165795	-7.59471	0.907386	15.4798	8.33909e-05	0.00210881
H2BS1	ENSG00000234289	-2.21033	3.63213	15.3928	8.73199e-05	0.00220335
ART4	ENSG00000111339	-7.66063	0.767699	15.3717	8.82991e-05	0.00222322
ENSG00000197210	ENSG00000197210	-6.68658	1.50757	15.358	8.89454e-05	0.00222498
JAK2	ENSG00000096968	2.09853	5.0962	15.3641	8.86591e-05	0.00222498
FCER1G	ENSG00000158869	-5.51485	2.91579	15.3368	8.99468e-05	0.00224035
SAMD9L	ENSG00000177409	2.00913	7.02637	15.3398	8.98065e-05	0.00224035
CYB561	ENSG00000008283	-7.57925	1.265	15.284	9.24982e-05	0.00228642
PHOSPHO1	ENSG00000173868	-3.37642	3.46171	15.2822	9.25859e-05	0.00228642
CCDC80	ENSG00000091986	-3.02183	2.44027	15.2538	9.39884e-05	0.00231611
STARD5	ENSG00000172345	-2.57261	4.36628	15.2367	9.48437e-05	0.00232729
RGSL1	ENSG00000121446	-8.0993	0.988182	15.1598	9.8786e-05	0.00240926
ARHGAP44	ENSG00000006740	-3.00042	2.56548	15.1657	9.84757e-05	0.00240926
FAT2	ENSG00000086570	-4.03695	3.01762	15.1375	9.99563e-05	0.00243213
SSC5D	ENSG00000179954	-4.58727	1.48486	15.1273	0.000100497	0.00243506
MCF2L2	ENSG00000053524	-3.90116	2.15838	15.0993	0.000102003	0.00246638
MAPK8IP2	ENSG00000008735	-4.61648	2.04096	15.0815	0.000102968	0.00248453
MVB12B	ENSG00000196814	-6.59994	1.39554	15.0699	0.000103604	0.00248951
NUTM2D	ENSG00000214562	-4.06747	2.15851	15.0277	0.000105945	0.00253368
IL4I1	ENSG00000104951	3.44057	4.97091	14.9696	0.000109257	0.00260372
FCRL1	ENSG00000163534	-2.36744	4.9648	14.9608	0.000109766	0.0026105
CHI3L1	ENSG00000133048	4.97311	5.87978	14.8705	0.000115148	0.00269968
DNM1	ENSG00000106976	-4.22646	1.13773	14.8495	0.000116437	0.0027244
CFAP74	ENSG00000142609	-6.94983	1.03613	14.8225	0.000118115	0.00275254
HERC6	ENSG00000138642	3.68722	2.55408	14.8051	0.000119211	0.00277249
ENSG00000279278	ENSG00000279278	-3.05768	3.83253	14.7846	0.000120515	0.00279274
CFAP54	ENSG00000188596	3.47298	2.45072	14.7838	0.000120564	0.00279274
ERBB3	ENSG00000065361	-3.83709	1.77339	14.751	0.00012268	0.00283608
GJC1	ENSG00000182963	-2.18517	3.58501	14.728	0.000124187	0.00285952
ALPK3	ENSG00000136383	-4.30743	1.92855	14.6684	0.000128178	0.00293391
FCRL4	ENSG00000163518	3.63414	3.54551	14.6296	0.000130841	0.00298895
ADH1B	ENSG00000196616	-9.99006	0.455639	14.6218	0.000131387	0.00299553
XKR4	ENSG00000206579	-4.97546	1.68319	14.6064	0.000132464	0.00300824
VAC14-AS1	ENSG00000214353	-4.50559	1.61277	14.595	0.000133266	0.00302053
PAPPA	ENSG00000182752	-6.96078	0.840169	14.5856	0.000133931	0.00302701
TNFRSF8	ENSG00000120949	2.93194	5.06136	14.5836	0.000134075	0.00302701
FAM210B	ENSG00000124098	-3.36795	3.01579	14.5757	0.000134636	0.00303377
SYNM	ENSG00000182253	-3.57482	2.02588	14.5427	0.000137022	0.00307555
DYSF	ENSG00000135636	-9.54914	4.58828	14.524	0.000138384	0.00310011
TBC1D16	ENSG00000167291	-3.43738	2.52689	14.4914	0.000140802	0.0031361
TMEM107	ENSG00000179029	2.14882	7.98108	14.4942	0.000140593	0.0031361
PHLDB1	ENSG00000019144	-4.01029	2.58115	14.458	0.000143322	0.00318
GRIN2C	ENSG00000161509	-3.9772	1.85674	14.4297	0.000145487	0.00320987
DISP2	ENSG00000140323	-3.89232	2.02942	14.4278	0.000145635	0.00320987
THSD7A	ENSG00000005108	-3.02765	1.04672	14.4273	0.000145673	0.00320987
CYB5R2	ENSG00000166394	-3.83839	1.50735	14.4139	0.000146716	0.0032183
CILP	ENSG00000138615	-6.07399	1.29034	14.4066	0.000147287	0.00322067
SLC24A4	ENSG00000140090	-4.38578	2.81536	14.3914	0.00014848	0.0032325
PGBD5	ENSG00000177614	-7.53257	1.59177	14.3767	0.000149641	0.00325167
SCUBE1	ENSG00000159307	-7.09447	1.07824	14.3659	0.000150507	0.00326437
MTERF2	ENSG00000120832	-2.37364	3.28912	14.31	0.000155042	0.00335644
KCNK12	ENSG00000184261	-2.34529	3.81595	14.2918	0.000156546	0.00337637
LAMP3	ENSG00000078081	4.64808	3.61787	14.2583	0.000159355	0.00341787
MPIG6B	ENSG00000204420	-4.37176	1.43717	14.2216	0.000162498	0.00347242
SATB2	ENSG00000119042	-7.9564	3.10036	14.2109	0.000163425	0.0034858
ENSG00000224635	ENSG00000224635	-3.27059	1.79849	14.2037	0.000164047	0.00349264
KCNJ12	ENSG00000184185	-7.01962	1.03451	14.1841	0.000165764	0.00352271
CACNB3	ENSG00000167535	-4.23717	1.77245	14.1753	0.000166544	0.0035328
MYOM1	ENSG00000101605	-7.10387	0.942305	14.1712	0.000166907	0.00353403
SH3PXD2B	ENSG00000174705	-6.11741	1.17154	14.1478	0.000168997	0.00356821
LINC01814	ENSG00000236008	-5.28166	1.11621	14.1445	0.000169295	0.00356821
ZNF549	ENSG00000121406	-4.04294	2.57755	14.1428	0.000169445	0.00356821
RPH3A	ENSG00000089169	-4.56577	1.11584	14.1097	0.000172456	0.00362501
ENSG00000279712	ENSG00000279712	-4.48089	1.7866	14.0825	0.000174967	0.00367115
SCRT2	ENSG00000215397	-7.74832	0.964775	14.0497	0.000178038	0.0037087
PRCD	ENSG00000214140	-7.32104	0.904186	14.0305	0.00017987	0.00373342
PTCH2	ENSG00000117425	2.15287	4.74037	14.0312	0.000179803	0.00373342
C20orf194	ENSG00000088854	-4.95931	0.979811	14.018	0.000181068	0.00375158
GPAT2	ENSG00000186281	-4.5856	1.81261	13.9687	0.000185878	0.00382386
MCAM	ENSG00000076706	-6.41985	0.956138	13.9652	0.000186223	0.00382417
GRIN2A	ENSG00000183454	-3.02251	1.94674	13.9597	0.000186772	0.00382867
B3GNT9	ENSG00000237172	-7.37554	1.08245	13.9445	0.000188286	0.00385287
SRGAP3	ENSG00000196220	-3.87948	2.30632	13.9259	0.000190163	0.00388443
SVEP1	ENSG00000165124	-6.33734	1.36549	13.8345	0.000199636	0.00404512
MTARC1	ENSG00000186205	-7.51676	1.37675	13.8237	0.00020079	0.00405855
DOCK5	ENSG00000147459	-4.53861	4.38638	13.7791	0.000205612	0.00414156
ZNF528	ENSG00000167555	-2.0787	3.19657	13.7614	0.000207556	0.00417039
CD109	ENSG00000156535	4.40352	2.35296	13.7324	0.000210784	0.0042237
TLE1	ENSG00000196781	-3.95987	2.76274	13.7075	0.000213596	0.0042653
MDGA1	ENSG00000112139	-4.20972	2.65585	13.6447	0.000220864	0.00438773
CA12	ENSG00000074410	-7.2202	0.869027	13.6342	0.0002221	0.00440472
PITPNM3	ENSG00000091622	-3.9652	1.69985	13.5953	0.00022675	0.00446635
ENSG00000276509	ENSG00000276509	-8.05539	1.89627	13.5906	0.000227324	0.00447007
HIC1	ENSG00000177374	-3.37187	2.54135	13.576	0.000229092	0.00449719
EXD3	ENSG00000187609	-3.25666	2.24826	13.5336	0.00023433	0.00456135
NUP62CL	ENSG00000198088	-2.96922	2.557	13.4633	0.000243277	0.0047039
CELSR2	ENSG00000143126	-2.24398	2.72177	13.4321	0.00024735	0.00477468
KREMEN1	ENSG00000183762	-4.00365	2.13908	13.4038	0.000251114	0.00483928
PKDREJ	ENSG00000130943	-5.81601	1.33209	13.3668	0.000256119	0.00492753
TUBB2B	ENSG00000137285	-3.11354	5.00323	13.3473	0.0002588	0.00497085
USP6	ENSG00000129204	-3.43171	1.92251	13.3169	0.000263029	0.00504372
MMP25-AS1	ENSG00000261971	-2.49729	3.53796	13.2783	0.000268499	0.00512315
GRIK3	ENSG00000163873	-7.39866	1.09662	13.21	0.000278455	0.00527833
ENSG00000282936	ENSG00000282936	-5.33784	2.19793	13.1958	0.000280582	0.00530131
LIPG	ENSG00000101670	-5.04399	1.11925	13.1829	0.00028252	0.00532923
RNASEL	ENSG00000135828	-2.15602	3.43132	13.1565	0.00028653	0.00536988
PLEKHA1	ENSG00000107679	-2.5667	3.11391	13.1368	0.000289553	0.00541778
TF	ENSG00000091513	-4.12051	1.26883	13.1272	0.000291037	0.00543676
PRIMA1	ENSG00000175785	-7.21434	0.951713	13.1208	0.000292034	0.0054466
ENAM	ENSG00000132464	-2.59832	2.59671	13.0991	0.000295437	0.00549238
LINC00158	ENSG00000185433	3.3767	3.23242	13.0868	0.000297386	0.00550212
ADD2	ENSG00000075340	-6.53573	1.78766	13.0771	0.000298933	0.00552192
INKA2	ENSG00000197852	-2.30035	3.8883	13.0697	0.000300111	0.00553486
ANK3	ENSG00000151150	-2.86033	2.89125	13.0667	0.000300597	0.005535
SCN3A	ENSG00000153253	2.60367	3.97438	13.0556	0.000302383	0.00555904
CD163	ENSG00000177575	-8.31543	2.44663	13.0506	0.000303181	0.00556489
ENSG00000279072	ENSG00000279072	-5.57472	1.71305	13.0355	0.000305636	0.00559222
NUPR1	ENSG00000176046	-4.48703	1.49481	13.0363	0.000305505	0.00559222
RORC	ENSG00000143365	-6.38364	1.61438	13.0212	0.000307981	0.00562625
RASGEF1A	ENSG00000198915	-6.01985	1.30641	13.0052	0.000310631	0.00566571
CDH13	ENSG00000140945	-4.82599	0.979379	12.9467	0.000320485	0.00580885
CSRNP3	ENSG00000178662	-4.65209	2.01696	12.9316	0.000323084	0.00584682
LINC00691	ENSG00000224074	-6.20073	1.0523	12.9282	0.000323676	0.00584838
SLC47A2	ENSG00000180638	-7.10704	0.882142	12.9124	0.000326421	0.0058888
VCAN	ENSG00000038427	-3.94039	6.12585	12.8965	0.000329197	0.00592008
RTL6	ENSG00000188636	-3.34993	1.75146	12.8952	0.000329432	0.00592008
CR1	ENSG00000203710	-2.39413	4.54294	12.8886	0.000330591	0.0059271
FCGRT	ENSG00000104870	-3.06447	3.19075	12.857	0.000336216	0.00601863
CKMT1A	ENSG00000223572	-4.40107	2.44128	12.8415	0.000339014	0.00604071
TLR4	ENSG00000136869	-4.13719	2.76978	12.8281	0.000341461	0.00607496
ITGA2B	ENSG00000005961	-7.37344	1.13851	12.8132	0.000344191	0.00610478
MS4A14	ENSG00000166928	-4.27326	1.23207	12.8059	0.000345522	0.00611668
RBPMS	ENSG00000157110	-3.1317	1.9311	12.8036	0.00034596	0.00611668
ZBED6CL	ENSG00000188707	2.1852	3.36675	12.7981	0.000346974	0.00611668
GDF15	ENSG00000130513	3.76142	3.4319	12.7723	0.000351797	0.00618632
FMO5	ENSG00000131781	-4.02111	1.4953	12.7412	0.000357697	0.00624864
BAIAP2-DT	ENSG00000226137	-4.56318	1.40816	12.733	0.000359266	0.00625616
ZNF613	ENSG00000176024	-2.07944	2.85099	12.7272	0.000360369	0.00625756
PALLD	ENSG00000129116	2.81124	3.75535	12.7004	0.000365575	0.00633846
DNASE1L3	ENSG00000163687	3.58372	4.98533	12.6872	0.000368172	0.00635495
TBC1D29P	ENSG00000266733	-6.35373	0.708271	12.6794	0.000369714	0.00637206
RUSC2	ENSG00000198853	-4.8521	1.37291	12.662	0.00037317	0.00642207
NDRG4	ENSG00000103034	-3.09272	2.78124	12.6579	0.000373976	0.00642639
CARMN	ENSG00000249669	-3.65071	2.92939	12.6419	0.0003772	0.0064722
PELI2	ENSG00000139946	-7.59135	1.81144	12.6207	0.000381499	0.00652663
HGF	ENSG00000019991	3.07362	4.01763	12.6069	0.000384322	0.00656522
PTPRB	ENSG00000127329	-4.35592	1.47863	12.5829	0.000389288	0.00664026
RILPL1	ENSG00000188026	-5.36625	1.07327	12.5634	0.000393365	0.00669009
SPDYE16	ENSG00000185040	-3.60588	1.79737	12.5642	0.000393199	0.00669009
ZNF665	ENSG00000197497	-2.9244	1.90752	12.5578	0.000394551	0.00670043
ENSG00000281392	ENSG00000281392	-6.579	0.637185	12.5315	0.000400142	0.00678542
ZNF132-DT	ENSG00000269473	-3.97313	1.40591	12.5179	0.000403069	0.00679526
S100A9	ENSG00000163220	-6.20455	6.78969	12.4335	0.000421695	0.00703757
DNAAF1	ENSG00000154099	-5.37744	1.71879	12.4352	0.000421316	0.00703757
ENSG00000270977	ENSG00000270977	-5.42124	1.6463	12.4245	0.000423736	0.0070412
MFGE8	ENSG00000140545	-6.19049	1.27208	12.4071	0.000427706	0.00709698
FCGR3A	ENSG00000203747	-8.17651	4.93429	12.3808	0.000433773	0.00716184
HLA-DQA2	ENSG00000237541	2.41799	3.98774	12.3797	0.000434031	0.00716184
KCNA2	ENSG00000177301	-3.24995	2.26713	12.3498	0.000441042	0.00726621
RGMA	ENSG00000182175	-4.09475	1.74852	12.3273	0.000446391	0.00733348
MGAM	ENSG00000257335	-4.53487	4.38688	12.3126	0.000449911	0.0073704
TBC1D4	ENSG00000136111	2.12716	4.68262	12.2801	0.000457825	0.00747888
SLC22A23	ENSG00000137266	-3.03956	2.98983	12.2487	0.00046559	0.00759502
LY6E	ENSG00000160932	2.10495	5.99072	12.2272	0.000470974	0.00765027
SLC12A8	ENSG00000221955	3.90928	3.31683	12.2247	0.000471619	0.00765027
MYT1L	ENSG00000186487	-6.60923	1.34594	12.21	0.000475346	0.00769995
LZTFL1	ENSG00000163818	-4.12903	2.63317	12.2012	0.000477598	0.00772561
KCNH1	ENSG00000143473	-5.02219	1.29887	12.1738	0.000484654	0.00781792
KCTD19	ENSG00000168676	-7.33303	0.773281	12.1392	0.000493727	0.00794216
LAMB2	ENSG00000172037	-6.89523	0.589629	12.1161	0.000499879	0.00801884
MUC21	ENSG00000204544	-4.51596	0.807481	12.0923	0.000506307	0.00807719
ZNF239	ENSG00000196793	-3.6604	2.37662	12.0941	0.000505829	0.00807719
FN1	ENSG00000115414	-3.39472	2.83608	12.0934	0.000506008	0.00807719
RIMS3	ENSG00000117016	-2.69424	5.05779	12.068	0.000512961	0.00817209
GPR132	ENSG00000183484	2.51477	4.74414	11.9266	0.000553391	0.00874403
MIR9-3HG	ENSG00000255571	-7.11846	0.647201	11.8847	0.000565979	0.0088944
NAV2	ENSG00000166833	-5.22153	2.57944	11.8644	0.000572167	0.00895518
PTK7	ENSG00000112655	-5.18637	0.924363	11.8571	0.000574429	0.00897845
IFIT3	ENSG00000119917	2.73811	6.0287	11.8253	0.000584314	0.00909266
RMRP	ENSG00000269900	2.01521	10.2574	11.7726	0.000601086	0.0093072
LRRC49	ENSG00000137821	-9.14604	0.649629	11.7575	0.000605972	0.00935783
ENSG00000267136	ENSG00000267136	-6.45676	0.891724	11.7306	0.000614806	0.00948161
MMP9	ENSG00000100985	-5.3763	2.24066	11.7213	0.000617886	0.00949639
GOLGA6L1	ENSG00000273976	-3.85006	2.43925	11.7203	0.000618225	0.00949639
DBN1	ENSG00000113758	-2.11622	6.68553	11.7232	0.000617262	0.00949639
SLC1A1	ENSG00000106688	3.10694	3.51154	11.7039	0.000623691	0.00954835
ZBTB20	ENSG00000181722	-2.41164	2.86787	11.6838	0.000630459	0.00963321
ADGRL1	ENSG00000072071	-2.50609	2.05736	11.6801	0.000631709	0.00963443
LFNG	ENSG00000106003	-5.86413	2.6718	11.6593	0.000638817	0.00970969
MYRF	ENSG00000124920	-2.86473	2.06562	11.6089	0.000656386	0.00991168
SCN4B	ENSG00000177098	-6.07439	1.01292	11.5929	0.000662047	0.00998103
