# Supplementary material for: Endemic Burkitt lymphoma avatar mouse models for exploring inter-patient tumor variation and testing targeted therapies
Source: Life Sci Alliance. 2023 Mar 6;6(5):e202101355. doi: 10.26508/lsa.202101355 (PMC9990458; doi:10.26508/lsa.202101355)
Supplement: Supplementary file 7 [file LSA-2021-01355_TableS7.xlsx]

## Sheet: Table S7
Table S7. Differentially expressed genes between rituximab treated and untreated BL740NSG mouse tumor
GeneName	Ensembl_id	log2FoldChange	logCPM	LR	PValue	FDR
SNRPN	ENSG00000128739	-10.222	3.33094	258.473	3.69e-58	1.1e-54
WNT2B	ENSG00000134245	-8.01356	2.53301	149.509	2.22e-34	1.81e-31
IGKV1-33	ENSG00000242076	-7.60657	2.26804	123.046	1.36e-28	5.54e-26
GASK1B	ENSG00000164125	-5.94023	3.44217	105.236	1.08e-24	3.03e-22
ENSG00000257275	ENSG00000257275	-5.5753	2.4814	98.5528	3.16e-23	6.91e-21
MTUS2	ENSG00000132938	-5.51708	2.97466	149.302	2.46e-34	1.84e-31
DIRAS1	ENSG00000176490	-5.36305	2.0617	76.1199	2.67e-18	3.32e-16
HRK	ENSG00000135116	-5.3601	3.56537	282.46	2.19e-63	9.78e-60
PALLD	ENSG00000129116	-4.74557	3.14184	104.171	1.86e-24	5.03e-22
SUGCT	ENSG00000175600	-4.69357	2.65569	84.7431	3.4e-20	5.33e-18
WASF3	ENSG00000132970	-4.6792	4.11075	250.934	1.62e-56	3.63e-53
FHOD3	ENSG00000134775	-4.57091	3.75564	135.263	2.89e-31	1.52e-28
IGKC	ENSG00000211592	-4.4935	8.07202	61.0204	5.65e-15	4.14e-13
RIMS2	ENSG00000176406	-4.47242	2.40421	84.1219	4.65e-20	7.05e-18
ZNF831	ENSG00000124203	-4.42815	2.31658	94.1107	2.98e-22	6.07e-20
ARLNC1	ENSG00000260896	-4.22129	2.38868	87.8093	7.21e-21	1.26e-18
NEIL1	ENSG00000140398	-4.09021	3.83251	79.7405	4.27e-19	5.7e-17
FAM81A	ENSG00000157470	-4.00976	3.26424	155.49	1.09e-35	9.79e-33
CYRIA	ENSG00000197872	-3.93564	2.26347	83.3794	6.77e-20	9.93e-18
SLC4A10	ENSG00000144290	-3.86003	2.7261	88.184	5.96e-21	1.09e-18
STAC3	ENSG00000185482	-3.83467	2.15227	73.6115	9.51e-18	1.09e-15
TSC22D1	ENSG00000102804	-3.81915	3.24187	98.7795	2.82e-23	6.48e-21
SMIM14	ENSG00000163683	-3.69769	5.91274	72.7055	1.51e-17	1.58e-15
OSBPL10	ENSG00000144645	-3.66985	4.23598	110.03	9.65e-26	3.08e-23
SYBU	ENSG00000147642	-3.66043	3.78645	72.7372	1.48e-17	1.58e-15
MYBL1	ENSG00000185697	-3.62197	5.82878	70.9585	3.65e-17	3.51e-15
KANK2	ENSG00000197256	-3.61702	4.97786	317.523	5.02e-71	4.49e-67
IGHG3	ENSG00000211897	-3.60393	6.13483	119.617	7.67e-28	2.99e-25
FAM167A	ENSG00000154319	-3.56831	4.32742	114.555	9.85e-27	3.53e-24
TCL1A	ENSG00000100721	-3.55251	7.04175	138.574	5.46e-32	3.49e-29
CRIP1	ENSG00000213145	-3.52555	3.8706	61.0789	5.48e-15	4.09e-13
MYO1E	ENSG00000157483	-3.52387	4.32502	196.269	1.36e-44	1.74e-41
NIBAN3	ENSG00000167483	-3.47886	5.56302	72.7232	1.49e-17	1.58e-15
AFF3	ENSG00000144218	-3.46116	4.80755	82.6547	9.77e-20	1.41e-17
JAZF1	ENSG00000153814	-3.3911	3.31458	136.598	1.48e-31	8.26e-29
NT5C3B	ENSG00000141698	-3.3492	2.74548	56.2019	6.54e-14	4.3e-12
AICDA	ENSG00000111732	-3.33934	5.29504	126.025	3.04e-29	1.36e-26
ZDHHC14	ENSG00000175048	-3.2647	2.63378	53.7216	2.31e-13	1.37e-11
HCAR3	ENSG00000255398	-3.25666	2.78086	52.2044	5e-13	2.81e-11
ENSG00000198106	ENSG00000198106	-3.25464	4.1936	103.582	2.5e-24	6.39e-22
GNAL	ENSG00000141404	-3.23449	3.62705	124.212	7.57e-29	3.23e-26
BACH2	ENSG00000112182	-3.19596	6.47312	199.862	2.24e-45	3.34e-42
STXBP6	ENSG00000168952	-3.17128	4.66811	61.0204	5.65e-15	4.14e-13
MX2	ENSG00000183486	-3.11691	2.9991	108.635	1.95e-25	6.02e-23
CYTH3	ENSG00000008256	-3.00741	4.7256	138.201	6.58e-32	3.93e-29
SYAP1	ENSG00000169895	-3.00708	3.43829	105.594	9.05e-25	2.61e-22
CD24	ENSG00000272398	-2.99252	6.04594	57.9785	2.65e-14	1.85e-12
TUBB3	ENSG00000258947	-2.96976	4.61472	98.6631	2.99e-23	6.7e-21
NCKAP5	ENSG00000176771	-2.93796	2.46273	44.526	2.51e-11	1.06e-09
LPP	ENSG00000145012	-2.86832	3.91181	54.8996	1.27e-13	7.94e-12
CD84	ENSG00000066294	-2.85322	4.28451	101.123	8.64e-24	2.04e-21
GOLGA8A	ENSG00000175265	-2.84284	5.63551	47.4202	5.73e-12	2.73e-10
PRKCE	ENSG00000171132	-2.84279	3.73397	54.7872	1.34e-13	8.35e-12
RIMKLB	ENSG00000166532	-2.83738	4.53357	55.8478	7.83e-14	5.04e-12
AFF2	ENSG00000155966	-2.83657	4.7339	211.443	6.65e-48	1.19e-44
ARHGEF26	ENSG00000114790	-2.82606	2.94243	59.0202	1.56e-14	1.12e-12
SPTBN2	ENSG00000173898	-2.81543	2.67288	36.9867	1.19e-09	3.6e-08
CADPS	ENSG00000163618	-2.81325	3.92222	114.761	8.88e-27	3.31e-24
IFI44L	ENSG00000137959	-2.74656	2.77315	25.8439	3.7e-07	6.49e-06
ETS2	ENSG00000157557	-2.73977	3.65428	76.7785	1.91e-18	2.41e-16
CD72	ENSG00000137101	-2.70788	4.10434	111.079	5.69e-26	1.88e-23
ELL3	ENSG00000128886	-2.57959	5.60457	44.1486	3.04e-11	1.26e-09
GNAZ	ENSG00000128266	-2.54123	2.60432	43.5967	4.04e-11	1.63e-09
LILRA4	ENSG00000239961	-2.53153	3.40365	51.5191	7.09e-13	3.92e-11
ROR1	ENSG00000185483	-2.52757	2.61158	47.6517	5.09e-12	2.44e-10
CCL4L2	ENSG00000276070	-2.51918	3.58919	66.8197	2.98e-16	2.58e-14
CCL4	ENSG00000275302	-2.48879	4.18744	75.244	4.16e-18	5.03e-16
ASB13	ENSG00000196372	-2.46886	3.22481	42.1898	8.28e-11	3.14e-09
CHI3L1	ENSG00000133048	-2.45008	2.59068	42.0143	9.06e-11	3.41e-09
IGHG1	ENSG00000211896	-2.44863	5.21378	55.7685	8.15e-14	5.17e-12
RAPGEF5	ENSG00000136237	-2.42471	4.22962	103.845	2.19e-24	5.76e-22
MME	ENSG00000196549	-2.36613	6.34708	111.551	4.48e-26	1.54e-23
RASAL1	ENSG00000111344	-2.36613	3.84287	58.9033	1.66e-14	1.17e-12
GPNMB	ENSG00000136235	-2.36567	3.01519	42.0159	9.05e-11	3.41e-09
MAST4	ENSG00000069020	-2.34256	3.1656	54.6422	1.45e-13	8.8e-12
IL4R	ENSG00000077238	-2.33959	6.1389	75.5224	3.61e-18	4.43e-16
KCNMB4	ENSG00000135643	-2.32391	2.68161	33.8742	5.88e-09	1.5e-07
FCRL1	ENSG00000163534	-2.31211	4.17325	41.0163	1.51e-10	5.36e-09
BMP7	ENSG00000101144	-2.31193	5.28912	52.6984	3.89e-13	2.2e-11
ABR	ENSG00000159842	-2.30519	5.76474	107.096	4.24e-25	1.27e-22
TNFRSF13C	ENSG00000159958	-2.28171	5.55624	127.101	1.77e-29	8.32e-27
RASGEF1B	ENSG00000138670	-2.28149	3.76677	77.183	1.56e-18	1.99e-16
SIGLEC10	ENSG00000142512	-2.26499	3.05585	41.6822	1.07e-10	3.97e-09
TAS1R3	ENSG00000169962	-2.2573	2.74051	11.965	0.000542104	0.00393091
NFATC1	ENSG00000131196	-2.25407	4.33345	85.2391	2.64e-20	4.22e-18
RNF144B	ENSG00000137393	-2.20243	5.19917	158.664	2.22e-36	2.2e-33
SLC1A1	ENSG00000106688	-2.18735	2.79692	19.0341	1.28e-05	0.000154432
FOXP1	ENSG00000114861	-2.1593	4.80259	148.311	4.06e-34	2.79e-31
SLC30A4	ENSG00000104154	-2.14258	4.11542	87.1532	1e-20	1.73e-18
FCER2	ENSG00000104921	-2.10968	4.37007	35.3407	2.77e-09	7.53e-08
PLEKHG1	ENSG00000120278	-2.10249	4.57046	77.5388	1.3e-18	1.71e-16
NR4A1	ENSG00000123358	-2.09109	3.18951	28.5035	9.35e-08	1.89e-06
RGCC	ENSG00000102760	-2.0899	3.87594	53.45	2.65e-13	1.54e-11
FRY	ENSG00000073910	-2.04559	2.4448	34.2629	4.81e-09	1.25e-07
CD79A	ENSG00000105369	-2.02146	7.45764	80.8162	2.48e-19	3.41e-17
PHC1	ENSG00000111752	-1.99522	4.18459	72.0583	2.09e-17	2.12e-15
EGR1	ENSG00000120738	-1.99062	2.58208	23.8414	1.05e-06	1.6e-05
CCL3	ENSG00000277632	-1.98474	7.65915	51.411	7.49e-13	4.11e-11
PCDH9	ENSG00000184226	-1.98105	3.26747	44.1934	2.97e-11	1.24e-09
LINC01215	ENSG00000271856	-1.9764	3.79546	28.3626	1.01e-07	2e-06
BCL6	ENSG00000113916	-1.96878	5.24442	61.1784	5.21e-15	3.92e-13
SCRN1	ENSG00000136193	-1.96181	3.08941	35.7012	2.3e-09	6.43e-08
SIRPA	ENSG00000198053	-1.9451	3.21168	33.3751	7.6e-09	1.9e-07
MPEG1	ENSG00000197629	-1.91262	2.79741	22.4903	2.11e-06	3.01e-05
ARHGAP17	ENSG00000140750	-1.91116	5.5821	101.921	5.78e-24	1.44e-21
CD37	ENSG00000104894	-1.90727	7.46238	92.8935	5.52e-22	1.05e-19
CBS	ENSG00000160200	-1.90436	4.70132	25.4607	4.51e-07	7.71e-06
SH3TC1	ENSG00000125089	-1.89849	4.17973	17.9045	2.32e-05	0.000261096
GPM6A	ENSG00000150625	-1.89074	4.05525	35.1802	3.01e-09	8.1e-08
SCIMP	ENSG00000161929	-1.88403	3.39205	48.3283	3.61e-12	1.78e-10
OAS3	ENSG00000111331	-1.88285	3.82152	52.9171	3.48e-13	1.98e-11
HELZ2	ENSG00000130589	-1.87051	2.67889	25.1217	5.38e-07	8.9e-06
SHANK2	ENSG00000162105	-1.86355	2.63047	30.6964	3.02e-08	6.73e-07
CELSR1	ENSG00000075275	-1.86058	2.44162	20.3774	6.36e-06	8.24e-05
TRANK1	ENSG00000168016	-1.85954	5.92019	81.6006	1.67e-19	2.37e-17
DTX1	ENSG00000135144	-1.85667	6.24581	71.8122	2.37e-17	2.38e-15
DTX4	ENSG00000110042	-1.84523	3.67274	70.274	5.16e-17	4.81e-15
TRAF5	ENSG00000082512	-1.83877	5.12212	62.3296	2.91e-15	2.26e-13
EML6	ENSG00000214595	-1.83779	3.46474	38.6177	5.15e-10	1.64e-08
IKZF2	ENSG00000030419	-1.83694	5.3406	41.8335	9.94e-11	3.71e-09
ATP1A3	ENSG00000105409	-1.83273	3.8517	72.7741	1.45e-17	1.58e-15
MX1	ENSG00000157601	-1.82539	4.87626	36.7318	1.36e-09	4.02e-08
SOX5	ENSG00000134532	-1.82258	3.19534	21.2284	4.08e-06	5.45e-05
FCRL3	ENSG00000160856	-1.82223	6.0988	96.3795	9.48e-23	1.97e-20
ISG15	ENSG00000187608	-1.82055	3.49997	12.2879	0.000455899	0.00340801
HGSNAT	ENSG00000165102	-1.815	4.14859	79.776	4.19e-19	5.69e-17
MOB1B	ENSG00000173542	-1.81435	4.76321	36.5656	1.48e-09	4.33e-08
IRF8	ENSG00000140968	-1.81258	7.20651	68.63	1.19e-16	1.1e-14
KIF26B	ENSG00000162849	-1.79714	4.17558	54.7258	1.39e-13	8.51e-12
IGHD	ENSG00000211898	-1.79606	3.10792	26.4686	2.68e-07	4.87e-06
LTBP1	ENSG00000049323	-1.78272	3.33931	54.1216	1.88e-13	1.14e-11
SLC9A7	ENSG00000065923	-1.77056	5.30224	101.664	6.58e-24	1.59e-21
KLK1	ENSG00000167748	-1.74437	4.93468	72.3037	1.85e-17	1.9e-15
ZNF608	ENSG00000168916	-1.7358	4.4101	93.6057	3.85e-22	7.49e-20
MS4A1	ENSG00000156738	-1.73185	8.81521	35.3207	2.8e-09	7.58e-08
EGR2	ENSG00000122877	-1.73165	2.87663	27.5334	1.54e-07	3e-06
LY9	ENSG00000122224	-1.72937	5.3099	58.9498	1.62e-14	1.15e-12
STK39	ENSG00000198648	-1.72888	3.78076	56.0957	6.9e-14	4.51e-12
SGPP1	ENSG00000126821	-1.70659	6.5771	32.1517	1.43e-08	3.39e-07
CECR7	ENSG00000237438	-1.68364	2.7701	34.426	4.43e-09	1.15e-07
FADS3	ENSG00000221968	-1.68211	4.3741	26.3972	2.78e-07	5.03e-06
TGFB1	ENSG00000105329	-1.68135	4.47184	68.0593	1.59e-16	1.42e-14
MT2A	ENSG00000125148	-1.67638	5.76256	23.6296	1.17e-06	1.76e-05
LINC01857	ENSG00000224137	-1.67418	4.12737	36.2025	1.78e-09	5.13e-08
SYT12	ENSG00000173227	-1.66599	2.74997	28.9988	7.24e-08	1.5e-06
ENSG00000271254	ENSG00000271254	-1.65785	2.87297	32.1434	1.43e-08	3.4e-07
B3GLCT	ENSG00000187676	-1.65632	3.19191	25.5693	4.27e-07	7.34e-06
IZUMO4	ENSG00000099840	-1.6315	2.96561	13.7559	0.000208161	0.00178754
CD79B	ENSG00000007312	-1.62172	8.47565	29.2365	6.41e-08	1.35e-06
SLC43A2	ENSG00000167703	-1.62113	3.24207	30.3306	3.64e-08	7.99e-07
CTPS2	ENSG00000047230	-1.6198	4.2284	41.7372	1.04e-10	3.88e-09
LINC01480	ENSG00000270164	-1.61834	6.02823	20.5231	5.89e-06	7.71e-05
PCDHGC3	ENSG00000240184	-1.59706	3.46203	48.2035	3.84e-12	1.88e-10
KCTD7	ENSG00000243335	-1.57608	4.24167	70.6701	4.22e-17	3.98e-15
HLA-DQB1	ENSG00000179344	-1.55336	6.51507	64.4087	1.01e-15	8.46e-14
PTPRG	ENSG00000144724	-1.53759	2.59695	18.3426	1.85e-05	0.000213609
D2HGDH	ENSG00000180902	-1.53758	3.82135	16.0624	6.13e-05	0.000612768
NAB2	ENSG00000166886	-1.5329	3.75928	44.2416	2.9e-11	1.21e-09
BCAS4	ENSG00000124243	-1.53264	5.08368	31.9542	1.58e-08	3.73e-07
RHOBTB2	ENSG00000008853	-1.53094	5.0229	93.8781	3.36e-22	6.67e-20
TMEM159	ENSG00000011638	-1.52984	2.80814	31.154	2.38e-08	5.39e-07
SLC15A3	ENSG00000110446	-1.52219	3.44899	27.6009	1.49e-07	2.9e-06
CD22	ENSG00000012124	-1.50756	7.02663	61.7945	3.81e-15	2.94e-13
GCSAM	ENSG00000174500	-1.50167	5.94115	63.8491	1.34e-15	1.08e-13
SSTR2	ENSG00000180616	-1.50059	4.66628	42.7272	6.29e-11	2.49e-09
GBP5	ENSG00000154451	1.5091	4.32554	53.0748	3.21e-13	1.84e-11
CASP10	ENSG00000003400	1.51769	4.56639	31.7838	1.72e-08	4.01e-07
IGHV3-7	ENSG00000211938	1.53771	5.10765	35.9975	1.98e-09	5.63e-08
HIPK2	ENSG00000064393	1.54666	4.55065	23.0008	1.62e-06	2.36e-05
GLCCI1	ENSG00000106415	1.56723	5.05699	49.4405	2.04e-12	1.05e-10
GPRIN3	ENSG00000185477	1.56907	4.04512	46.7904	7.9e-12	3.68e-10
SCARB2	ENSG00000138760	1.57862	6.34222	37.2715	1.03e-09	3.13e-08
FNDC3B	ENSG00000075420	1.58926	4.26238	53.9389	2.07e-13	1.24e-11
ST3GAL6	ENSG00000064225	1.63439	5.08667	72.9173	1.35e-17	1.51e-15
IL5RA	ENSG00000091181	1.63524	2.519	11.5538	0.000676114	0.00474872
CYTOR	ENSG00000222041	1.68099	3.2925	52.1784	5.07e-13	2.83e-11
PLAC1	ENSG00000170965	1.71668	2.88731	33.5048	7.11e-09	1.8e-07
RNASE6	ENSG00000169413	1.78666	2.66158	38.514	5.44e-10	1.71e-08
TEX19	ENSG00000182459	1.82208	7.01995	73.7098	9.05e-18	1.05e-15
AQP3	ENSG00000165272	1.86008	4.81382	128.751	7.69e-30	3.82e-27
JCHAIN	ENSG00000132465	1.86772	10.9058	60.663	6.77e-15	4.89e-13
DST	ENSG00000151914	1.94139	3.28866	34.4665	4.34e-09	1.13e-07
IQGAP2	ENSG00000145703	1.99454	4.35873	66.9541	2.78e-16	2.44e-14
CCR2	ENSG00000121807	2.0289	3.29786	35.1385	3.07e-09	8.23e-08
ITM2C	ENSG00000135916	2.04063	3.28169	48.0422	4.17e-12	2.03e-10
TIMD4	ENSG00000145850	2.07897	2.57258	29.6873	5.08e-08	1.09e-06
CAV1	ENSG00000105974	2.08598	4.93169	42.3647	7.57e-11	2.92e-09
SPP1	ENSG00000118785	2.17006	5.93206	21.6911	3.2e-06	4.38e-05
SMPDL3B	ENSG00000130768	2.17759	3.05269	53.6616	2.38e-13	1.4e-11
MCC	ENSG00000171444	2.18803	3.55484	44.8339	2.14e-11	9.27e-10
TENT5C	ENSG00000183508	2.19457	6.25816	46.714	8.21e-12	3.81e-10
CCDC110	ENSG00000168491	2.2686	3.17297	64.0434	1.22e-15	9.99e-14
IGLC3	ENSG00000211679	2.30601	12.3559	64.0566	1.21e-15	9.99e-14
GPR155	ENSG00000163328	2.31197	2.83264	46.4174	9.56e-12	4.36e-10
VNN1	ENSG00000112299	2.32095	2.13912	25.7268	3.93e-07	6.83e-06
PECAM1	ENSG00000261371	2.32799	2.57691	25.6647	4.06e-07	7.02e-06
UNC13B	ENSG00000198722	2.36975	3.60133	29.4459	5.75e-08	1.23e-06
IGLV3-21	ENSG00000211662	2.37803	12.128	52.0084	5.53e-13	3.07e-11
PDGFRA	ENSG00000134853	2.38771	4.70547	164.822	1e-37	1.12e-34
TSPAN12	ENSG00000106025	2.40005	4.33611	55.6673	8.58e-14	5.41e-12
XK	ENSG00000047597	2.4948	2.78094	64.5413	9.45e-16	7.98e-14
DCC	ENSG00000187323	2.56976	3.4275	48.7162	2.96e-12	1.49e-10
NCKAP1	ENSG00000061676	2.67625	4.03292	84.0368	4.86e-20	7.24e-18
TBXAS1	ENSG00000059377	2.69054	2.93979	37.4523	9.37e-10	2.87e-08
IFNG	ENSG00000111537	2.70328	5.06144	13.5561	0.000231539	0.00194903
ACVR1	ENSG00000115170	2.80397	2.9691	63.1781	1.89e-15	1.5e-13
POU3F2	ENSG00000184486	2.85034	3.54475	86.6384	1.3e-20	2.16e-18
XCR1	ENSG00000173578	3.00982	3.12542	28.223	1.08e-07	2.15e-06
EPB41L2	ENSG00000079819	3.0394	3.68183	41.4661	1.2e-10	4.38e-09
PERP	ENSG00000112378	3.32725	2.2236	57.1232	4.09e-14	2.77e-12
