# Supplementary material for: Endemic Burkitt lymphoma avatar mouse models for exploring inter-patient tumor variation and testing targeted therapies
Source: Life Sci Alliance. 2023 Mar 6;6(5):e202101355. doi: 10.26508/lsa.202101355 (PMC9990458; doi:10.26508/lsa.202101355)
Supplement: Supplementary file 8 [file LSA-2021-01355_TableS8.xlsx]

## Sheet: Table S8
Table S8. Gene set enrichment results DEGs between rituximab treated and untreated BL740NSG mouse model
ES = Enrichment score
NES = Normalized enrichment score
FDR q-val = False Discovery Rate
FWER p-val= Family-Wise Error Rate
Up-Rituximab treated BL NSG mouse tumors
NAME	SIZE	ES	NES	NOM p-val	FDR q-val	FWER p-val	RANK AT MAX	LEADING EDGE
HALLMARK_UNFOLDED_PROTEIN_RESPONSE	22	0.678867	3.49072	0	0	0	435	tags=95%, list=30%, signal=133%
HALLMARK_MTORC1_SIGNALING	52	0.367008	2.54283	0	0.00168077	0.002	572	tags=73%, list=39%, signal=115%
HALLMARK_UV_RESPONSE_UP	27	0.395328	2.18271	0	0.00491181	0.008	446	tags=63%, list=30%, signal=89%
HALLMARK_ANDROGEN_RESPONSE	24	0.402342	2.07202	0.0030303	0.00790797	0.017	454	tags=67%, list=31%, signal=95%
HALLMARK_ESTROGEN_RESPONSE_LATE	25	0.338111	1.83307	0.0128205	0.0323617	0.079	285	tags=48%, list=19%, signal=59%
HALLMARK_CHOLESTEROL_HOMEOSTASIS	15	0.347155	1.49871	0.0716332	0.184825	0.434	508	tags=67%, list=34%, signal=101%
HALLMARK_APOPTOSIS	35	0.240578	1.46694	0.07393	0.18564	0.483	477	tags=54%, list=32%, signal=78%
HALLMARK_HEME_METABOLISM	26	0.272344	1.45068	0.0616438	0.178216	0.523	182	tags=31%, list=12%, signal=34%
HALLMARK_E2F_TARGETS	16	0.287128	1.28325	0.158824	0.343816	0.801	609	tags=75%, list=41%, signal=126%
HALLMARK_FATTY_ACID_METABOLISM	23	0.224684	1.18749	0.229032	0.452045	0.904	611	tags=70%, list=41%, signal=117%
HALLMARK_DNA_REPAIR	16	0.263555	1.18598	0.247839	0.412834	0.905	1088	tags=100%, list=74%, signal=378%
HALLMARK_XENOBIOTIC_METABOLISM	20	0.240189	1.15989	0.251656	0.416447	0.923	147	tags=30%, list=10%, signal=33%
HALLMARK_P53_PATHWAY	38	0.180542	1.12338	0.314394	0.438941	0.95	258	tags=32%, list=18%, signal=37%
HALLMARK_IL6_JAK_STAT3_SIGNALING	23	0.212158	1.10296	0.308725	0.435521	0.958	431	tags=57%, list=29%, signal=79%
HALLMARK_GLYCOLYSIS	25	0.205121	1.10221	0.322981	0.408347	0.96	587	tags=64%, list=40%, signal=105%
HALLMARK_PI3K_AKT_MTOR_SIGNALING	20	0.185364	0.931949	0.513196	0.648315	0.998	97	tags=20%, list=7%, signal=21%
HALLMARK_MYOGENESIS	18	0.173101	0.790376	0.755287	0.838078	1	961	tags=89%, list=65%, signal=253%
HALLMARK_INFLAMMATORY_RESPONSE	34	0.12138	0.720937	0.813793	0.881548	1	250	tags=26%, list=17%, signal=31%
HALLMARK_ADIPOGENESIS	22	0.124225	0.621258	0.933131	0.930304	1	102	tags=14%, list=7%, signal=14%
Down-Rituximab treated BL NSG mouse tumors
NAME	SIZE	ES	NES	NOM p-val	FDR q-val	FWER p-val	RANK AT MAX	LEADING EDGE
HALLMARK_MITOTIC_SPINDLE	33	-0.30786	-1.51485	0.0585034	0.804953	0.745	420	tags=48%, list=29%, signal=66%
HALLMARK_INTERFERON_ALPHA_RESPONSE	27	-0.312489	-1.3833	0.124629	0.755986	0.94	542	tags=59%, list=37%, signal=92%
HALLMARK_INTERFERON_GAMMA_RESPONSE	56	-0.219457	-1.25329	0.182306	0.873166	0.995	544	tags=48%, list=37%, signal=74%
HALLMARK_ALLOGRAFT_REJECTION	49	-0.218669	-1.20605	0.245042	0.787691	0.997	268	tags=27%, list=18%, signal=31%
HALLMARK_TNFA_SIGNALING_VIA_NFKB	54	-0.193514	-1.08978	0.361619	0.92248	0.999	637	tags=56%, list=43%, signal=94%
HALLMARK_KRAS_SIGNALING_UP	22	-0.236343	-1.00917	0.468085	0.970594	1	90	tags=18%, list=6%, signal=19%
HALLMARK_ESTROGEN_RESPONSE_EARLY	31	-0.209746	-0.998531	0.452211	0.856991	1	373	tags=39%, list=25%, signal=51%
HALLMARK_UV_RESPONSE_DN	27	-0.184268	-0.838981	0.659058	1	1	475	tags=41%, list=32%, signal=59%
HALLMARK_IL2_STAT5_SIGNALING	48	-0.155577	-0.835292	0.680908	0.969388	1	410	tags=33%, list=28%, signal=45%
HALLMARK_HYPOXIA	43	-0.148509	-0.781269	0.744032	0.960143	1	542	tags=47%, list=37%, signal=71%
HALLMARK_COMPLEMENT	27	-0.143994	-0.646341	0.870739	1	1	521	tags=41%, list=35%, signal=62%
HALLMARK_APICAL_JUNCTION	19	-0.154813	-0.620948	0.905488	0.980334	1	224	tags=21%, list=15%, signal=25%
HALLMARK_G2M_CHECKPOINT	20	-0.150723	-0.610779	0.895639	0.913199	1	1255	tags=100%, list=85%, signal=667%
