# Supplementary material for: Endemic Burkitt lymphoma avatar mouse models for exploring inter-patient tumor variation and testing targeted therapies
Source: Life Sci Alliance. 2023 Mar 6;6(5):e202101355. doi: 10.26508/lsa.202101355 (PMC9990458; doi:10.26508/lsa.202101355)
Supplement: Supplementary file 9 [file LSA-2021-01355_TableS9.xlsx]

## Sheet: Table S9
Table S9. Differentially expressed genes between Rituximab treated BL717NSG compared to Rituximab treated BL740NSG
GeneName	Ensembl_id	log2FoldChange	logCPM	LR	PValue	FDR
XIST	ENSG00000229807	10.931	8.42225	709.411	2.69e-156	4.13e-153
BTBD3	ENSG00000132640	10.4598	3.38265	65.4611	5.93e-16	1.44e-14
AKAP12	ENSG00000131016	10.0592	6.39624	178.706	9.29e-41	1.04e-38
DNTT	ENSG00000107447	9.96503	4.39721	70.1204	5.58e-17	1.48e-15
IGKV3D-20	ENSG00000211625	9.88205	2.7486	96.9125	7.25e-23	3.08e-21
SCML2	ENSG00000102098	9.86741	2.77892	101.781	6.2e-24	2.79e-22
ZNF257	ENSG00000197134	9.79034	2.65825	125.483	3.99e-29	2.4e-27
TCEAL4	ENSG00000133142	9.72807	2.64693	109.307	1.39e-25	7.24e-24
ZSCAN18	ENSG00000121413	9.70461	2.62999	109.866	1.05e-25	5.52e-24
KLRC4-KLRK1	ENSG00000255819	9.51083	2.38318	68.0994	1.55e-16	3.94e-15
ALDH7A1	ENSG00000164904	9.46596	2.37071	99.5443	1.92e-23	8.3e-22
ENSG00000257275	ENSG00000257275	9.4611	6.22261	207.579	4.63e-47	6.37e-45
KLRC1	ENSG00000134545	9.39919	2.35968	43.1043	5.19e-11	7.75e-10
ZNF681	ENSG00000196172	9.20419	3.6505	277.8	2.27e-62	5.96e-60
LINC00664	ENSG00000268658	9.06295	3.48856	212.581	3.76e-48	5.41e-46
CNKSR2	ENSG00000149970	9.00525	3.43345	238.047	1.05e-53	1.86e-51
CCDC152	ENSG00000198865	8.99212	3.43113	212.226	4.49e-48	6.37e-46
BEND4	ENSG00000188848	8.82261	4.82933	367.152	7.81e-82	3.79e-79
LINC01224	ENSG00000269416	8.73788	3.20906	118.335	1.46e-27	8.28e-26
LINC00662	ENSG00000261824	8.44853	2.88365	168.06	1.96e-38	1.85e-36
PELI2	ENSG00000139946	8.40186	3.59682	121.741	2.63e-28	1.52e-26
IGKV3-20	ENSG00000239951	8.36912	9.92526	94.0789	3.03e-22	1.23e-20
IGHV4-34	ENSG00000211956	8.34802	5.86603	130.252	3.61e-30	2.34e-28
ZNF354C	ENSG00000177932	8.3178	2.74805	117.318	2.44e-27	1.37e-25
ZNF891	ENSG00000214029	8.28183	2.71435	133.819	5.98e-31	4.05e-29
IGKC	ENSG00000211592	8.26034	12.1425	102.079	5.33e-24	2.42e-22
SVIP	ENSG00000198168	8.23658	3.89373	277.68	2.41e-62	6.16e-60
ZNF595	ENSG00000272602	8.16669	3.32273	200.208	1.88e-45	2.41e-43
BMP3	ENSG00000152785	7.91293	6.22829	262.844	4.12e-59	8.82e-57
ENSG00000254350	ENSG00000254350	7.67264	3.30129	109.022	1.6e-25	8.17e-24
RAG2	ENSG00000175097	7.65101	4.33817	88.6587	4.69e-21	1.7e-19
AKAP7	ENSG00000118507	7.61704	2.06164	65.625	5.45e-16	1.34e-14
RAG1	ENSG00000166349	7.59221	5.92274	85.4061	2.43e-20	8.35e-19
HEXB	ENSG00000049860	7.56467	3.84923	256.719	8.91e-58	1.87e-55
TUBB6	ENSG00000176014	7.49994	3.56985	161.663	4.9e-37	4.14e-35
RAB4A	ENSG00000168118	7.39301	4.62432	429.414	2.18e-95	1.67e-92
MYCT1	ENSG00000120279	7.3891	2.55731	94.8219	2.08e-22	8.49e-21
SLC7A3	ENSG00000165349	7.32727	4.23442	164.895	9.64e-38	8.54e-36
NLRP2	ENSG00000022556	7.18818	4.68024	420.675	1.74e-93	1.14e-90
ZNF883	ENSG00000228623	7.17615	3.22132	165.472	7.22e-38	6.45e-36
GAPT	ENSG00000175857	7.07745	3.59616	164.382	1.25e-37	1.1e-35
IL7R	ENSG00000168685	7.01438	6.25424	109.201	1.47e-25	7.55e-24
ITM2A	ENSG00000078596	6.9507	3.39121	51.7734	6.23e-13	1.18e-11
KREMEN1	ENSG00000183762	6.82475	3.86013	64.8391	8.13e-16	1.94e-14
UBASH3B	ENSG00000154127	6.79078	5.67469	338.901	1.11e-75	4.25e-73
SUGCT	ENSG00000175600	6.76854	4.42984	167.657	2.4e-38	2.24e-36
ZNF10	ENSG00000256223	6.63004	2.97826	142.431	7.83e-33	5.79e-31
NUDT16	ENSG00000198585	6.60846	2.66245	120.03	6.23e-28	3.59e-26
RTKN2	ENSG00000182010	6.59772	2.26131	71.4046	2.91e-17	7.89e-16
ZNF486	ENSG00000256229	6.55781	3.6526	218.495	1.93e-49	3.11e-47
ZNF404	ENSG00000176222	6.54043	2.25426	73.5988	9.57e-18	2.72e-16
DIRAS1	ENSG00000176490	6.45983	2.72791	73.7766	8.75e-18	2.5e-16
CDHR3	ENSG00000128536	6.39024	2.97023	71.0296	3.52e-17	9.43e-16
DAB2IP	ENSG00000136848	6.29249	3.75533	106.256	6.48e-25	3.14e-23
MX2	ENSG00000183486	6.27484	5.99229	310.188	1.99e-69	6.54e-67
HRK	ENSG00000135116	6.24744	4.39786	101.549	6.97e-24	3.12e-22
GRAP2	ENSG00000100351	6.23722	2.95896	44.3363	2.77e-11	4.3e-10
TLE1	ENSG00000196781	6.13693	2.88516	97.693	4.89e-23	2.08e-21
SATB2	ENSG00000119042	6.0598	2.61907	79.2458	5.48e-19	1.71e-17
GNG11	ENSG00000127920	5.99655	4.01426	254.618	2.56e-57	5.24e-55
KLRK1	ENSG00000213809	5.98894	5.65518	264.859	1.5e-59	3.29e-57
CYRIA	ENSG00000197872	5.95865	4.15289	238.974	6.58e-54	1.19e-51
DDX60L	ENSG00000181381	5.93281	2.29501	76.8025	1.89e-18	5.58e-17
LINC01781	ENSG00000234184	5.74962	4.51868	160.905	7.18e-37	6.01e-35
TCL1A	ENSG00000100721	5.69218	9.02868	176.743	2.49e-40	2.7e-38
SHOX2	ENSG00000168779	5.59119	2.76717	90.1152	2.25e-21	8.28e-20
ZNF781	ENSG00000196381	5.56824	2.6322	81.065	2.18e-19	7.01e-18
ZNF382	ENSG00000161298	5.34826	2.3691	82.0652	1.32e-19	4.27e-18
YPEL1	ENSG00000100027	5.31233	3.23067	57.4639	3.44e-14	7.27e-13
CLLU1-AS1	ENSG00000205057	5.29635	3.31727	139.353	3.69e-32	2.61e-30
CPNE2	ENSG00000140848	5.26432	6.05879	72.2134	1.93e-17	5.31e-16
VAV3	ENSG00000134215	5.24791	2.99351	83.3476	6.88e-20	2.28e-18
USP18	ENSG00000184979	5.18672	4.36951	92.733	5.98e-22	2.34e-20
AEBP1	ENSG00000106624	5.17637	5.09175	102.27	4.84e-24	2.21e-22
GJC1	ENSG00000182963	5.15039	3.61491	82.9841	8.27e-20	2.71e-18
PCDH9	ENSG00000184226	5.09812	6.15599	150.091	1.66e-34	1.3e-32
CCL4L2	ENSG00000276070	5.08803	5.96623	106.644	5.33e-25	2.61e-23
CD151	ENSG00000177697	5.0075	2.06635	37.6433	8.49e-10	1.1e-08
ENSG00000251364	ENSG00000251364	4.97117	3.43349	49.8265	1.68e-12	3.04e-11
NIBAN3	ENSG00000167483	4.95895	7.121	119.903	6.64e-28	3.8e-26
MX1	ENSG00000157601	4.9064	7.80021	132.103	1.42e-30	9.42e-29
NEIL1	ENSG00000140398	4.86597	4.76193	139.562	3.32e-32	2.37e-30
SYAP1	ENSG00000169895	4.85999	5.147	286.313	3.16e-64	9.1e-62
JAZF1	ENSG00000153814	4.82754	4.711	174.944	6.16e-40	6.3e-38
IFIT3	ENSG00000119917	4.81413	4.23134	68.3665	1.36e-16	3.46e-15
WASF1	ENSG00000112290	4.78797	6.75285	132.731	1.04e-30	6.91e-29
ZNF626	ENSG00000188171	4.73634	4.12429	106.243	6.52e-25	3.15e-23
ADARB1	ENSG00000197381	4.71395	4.21002	47.012	7.06e-12	1.18e-10
KLHL14	ENSG00000197705	4.53128	6.43082	215.26	9.78e-49	1.53e-46
AFF3	ENSG00000144218	4.51955	5.89215	108.899	1.71e-25	8.6e-24
MS4A6A	ENSG00000110077	4.51699	3.99228	34.408	4.47e-09	5.13e-08
ZNF90	ENSG00000213988	4.50893	2.71763	89.071	3.81e-21	1.38e-19
ZMYND11	ENSG00000015171	4.47114	4.55091	98.7601	2.85e-23	1.22e-21
ZNF385B	ENSG00000144331	4.45873	5.39011	125.506	3.94e-29	2.39e-27
SLC8A1-AS1	ENSG00000227028	4.37279	3.57324	86.4048	1.47e-20	5.14e-19
IFI44L	ENSG00000137959	4.29473	4.40408	36.5841	1.46e-09	1.83e-08
NT5C3B	ENSG00000141698	4.27548	3.43527	128.511	8.68e-30	5.55e-28
IFI44	ENSG00000137965	4.2613	3.79295	36.7856	1.32e-09	1.66e-08
IGLL1	ENSG00000128322	4.20143	5.52773	35.4054	2.68e-09	3.2e-08
CD72	ENSG00000137101	4.19836	5.6372	169.393	1e-38	9.95e-37
NAAA	ENSG00000138744	4.17112	2.81181	70.3274	5.02e-17	1.34e-15
PSD3	ENSG00000156011	4.15086	4.09648	165.745	6.29e-38	5.68e-36
RAPGEF5	ENSG00000136237	4.12519	5.75199	87.8917	6.91e-21	2.46e-19
C3orf52	ENSG00000114529	4.12349	3.21497	59.4853	1.23e-14	2.72e-13
OSBPL10	ENSG00000144645	4.12326	4.62185	144.055	3.46e-33	2.63e-31
PIGL	ENSG00000108474	4.10052	3.36716	125.785	3.43e-29	2.1e-27
CMPK2	ENSG00000134326	4.08258	2.50134	24.266	8.39e-07	6.73e-06
CD24	ENSG00000272398	4.05728	7.26349	58.872	1.68e-14	3.67e-13
TSC22D1	ENSG00000102804	4.05171	3.33798	110.47	7.73e-26	4.09e-24
IGHG3	ENSG00000211897	4.01113	6.68929	143.18	5.37e-33	4.02e-31
NRSN2	ENSG00000125841	4.00957	2.63455	77.7278	1.18e-18	3.58e-17
SPTBN2	ENSG00000173898	4.00389	3.53407	91.8594	9.31e-22	3.57e-20
MME	ENSG00000196549	3.96904	7.75916	110.539	7.47e-26	3.98e-24
CCL4	ENSG00000275302	3.96821	5.33106	90.4222	1.92e-21	7.18e-20
ZDHHC14	ENSG00000175048	3.91122	3.16792	85.2232	2.67e-20	9.13e-19
XAF1	ENSG00000132530	3.88052	5.43115	84.547	3.75e-20	1.26e-18
ZNF347	ENSG00000197937	3.853	3.15451	92.5694	6.5e-22	2.53e-20
IFIT1	ENSG00000185745	3.82403	3.84447	51.7455	6.32e-13	1.19e-11
ACSM3	ENSG00000005187	3.81942	3.65803	50.9827	9.32e-13	1.73e-11
SLC46A3	ENSG00000139508	3.8099	2.68936	49.6404	1.85e-12	3.3e-11
F5	ENSG00000198734	3.79833	2.12221	15.204	9.65e-05	0.000512764
PURPL	ENSG00000250337	3.79821	4.23819	175.825	3.95e-40	4.19e-38
TMSB15B	ENSG00000158427	3.74638	3.20685	77.3759	1.41e-18	4.24e-17
MPEG1	ENSG00000197629	3.68586	4.51206	60.9913	5.73e-15	1.29e-13
BACH2	ENSG00000112182	3.68141	6.77915	74.6899	5.51e-18	1.59e-16
ENSG00000267731	ENSG00000267731	3.67592	3.26991	58.7715	1.77e-14	3.85e-13
FLT1	ENSG00000102755	3.66864	3.25167	41.5576	1.14e-10	1.66e-09
VIPR1	ENSG00000114812	3.63111	1.9058	25.5529	4.3e-07	3.62e-06
WASF3	ENSG00000132970	3.55733	2.83692	35.1161	3.11e-09	3.64e-08
ZEB2	ENSG00000169554	3.52341	6.08614	169.216	1.1e-38	1.05e-36
CRIP1	ENSG00000213145	3.48447	3.91297	30.5257	3.29e-08	3.3e-07
DDX60	ENSG00000137628	3.48252	4.23292	54.9403	1.24e-13	2.49e-12
NEXN	ENSG00000162614	3.48087	3.33	51.6647	6.58e-13	1.24e-11
SLC25A53	ENSG00000269743	3.47335	2.95827	83.7458	5.63e-20	1.87e-18
FHIT	ENSG00000189283	3.4656	2.7104	30.1915	3.91e-08	3.87e-07
GIMAP6	ENSG00000133561	3.44301	3.04682	68.7733	1.1e-16	2.85e-15
UST	ENSG00000111962	3.442	3.32272	27.6176	1.48e-07	1.35e-06
TRBC2	ENSG00000211772	3.43369	6.61239	239.153	6.02e-54	1.11e-51
SCRN1	ENSG00000136193	3.42269	4.34431	82.7229	9.44e-20	3.07e-18
AFF2	ENSG00000155966	3.41399	5.20471	77.4277	1.38e-18	4.15e-17
CYBRD1	ENSG00000071967	3.41186	2.56738	32.0314	1.52e-08	1.62e-07
S100A11	ENSG00000163191	3.40201	3.20585	58.4408	2.09e-14	4.5e-13
FCRL1	ENSG00000163534	3.38833	5.32872	66.9039	2.85e-16	7.08e-15
GPM6A	ENSG00000150625	3.38121	5.48865	105.962	7.52e-25	3.61e-23
LHPP	ENSG00000107902	3.33734	3.73452	52.6258	4.04e-13	7.73e-12
CD84	ENSG00000066294	3.30637	4.82836	78.3949	8.44e-19	2.59e-17
TTC21A	ENSG00000168026	3.29289	2.7173	51.5102	7.12e-13	1.34e-11
DPY19L1	ENSG00000173852	3.21686	4.69174	122.945	1.43e-28	8.47e-27
ANKMY2	ENSG00000106524	3.21046	3.45635	80.9324	2.34e-19	7.47e-18
ZNF718	ENSG00000250312	3.16698	2.49417	42.6801	6.45e-11	9.5e-10
PLEKHG1	ENSG00000120278	3.14102	5.45986	132.959	9.23e-31	6.21e-29
KANK2	ENSG00000197256	3.12966	4.43066	38.6066	5.18e-10	6.9e-09
CCDC74A	ENSG00000163040	3.12736	3.13621	31.0195	2.55e-08	2.61e-07
STK39	ENSG00000198648	3.1248	4.96011	103.457	2.66e-24	1.23e-22
C9orf64	ENSG00000165118	3.11903	2.89903	61.9035	3.61e-15	8.21e-14
AICDA	ENSG00000111732	3.06988	5.13145	81.847	1.47e-19	4.75e-18
ZNF91	ENSG00000167232	3.05218	5.00076	162.027	4.08e-37	3.51e-35
ZNF606	ENSG00000166704	3.05014	3.14861	65.621	5.47e-16	1.34e-14
TBC1D30	ENSG00000111490	3.04056	2.60349	46.1037	1.12e-11	1.83e-10
KHDC1	ENSG00000135314	3.01451	2.73791	47.3074	6.07e-12	1.02e-10
ACOT9	ENSG00000123130	3.01194	3.78281	104.315	1.73e-24	8.11e-23
RASAL1	ENSG00000111344	3.00369	4.39366	75.551	3.56e-18	1.04e-16
DOP1B	ENSG00000142197	2.98582	3.06447	45.6276	1.43e-11	2.31e-10
ZIK1	ENSG00000171649	2.96286	2.8325	37.8269	7.73e-10	1.01e-08
FOXP1	ENSG00000114861	2.95297	5.5598	151.951	6.49e-35	5.16e-33
RASGEF1B	ENSG00000138670	2.94785	4.46161	128.393	9.21e-30	5.85e-28
EML6	ENSG00000214595	2.92689	4.51243	63.6675	1.47e-15	3.42e-14
MYH10	ENSG00000133026	2.92514	2.585	40.7752	1.71e-10	2.42e-09
ORAI3	ENSG00000175938	2.90283	3.46738	68.5455	1.24e-16	3.17e-15
MILR1	ENSG00000271605	2.8995	2.52205	36.8015	1.31e-09	1.65e-08
LINC02397	ENSG00000205056	2.86712	4.00846	81.3655	1.88e-19	6.04e-18
ITGA6	ENSG00000091409	2.85104	3.54271	14.9778	0.000108785	0.000570811
GPR18	ENSG00000125245	2.82485	3.33751	56.8075	4.81e-14	1.01e-12
LRRIQ3	ENSG00000162620	2.82359	2.92699	52.6032	4.08e-13	7.8e-12
SNX9	ENSG00000130340	2.82102	3.55757	33.483	7.19e-09	7.96e-08
OTUD1	ENSG00000165312	2.81374	4.04653	109.06	1.57e-25	8.06e-24
S100A10	ENSG00000197747	2.80656	5.10464	123.664	9.98e-29	5.93e-27
LINC01215	ENSG00000271856	2.80111	4.7958	41.38	1.25e-10	1.8e-09
GRK3	ENSG00000100077	2.78939	4.38688	93.803	3.49e-22	1.4e-20
ALOX5	ENSG00000012779	2.77741	5.34508	92.5496	6.57e-22	2.54e-20
ZNF354B	ENSG00000178338	2.77458	2.63929	45.094	1.88e-11	3e-10
GCSAM	ENSG00000174500	2.73754	7.11497	137.497	9.39e-32	6.55e-30
DCUN1D4	ENSG00000109184	2.72895	4.20613	105.29	1.06e-24	5.04e-23
CHPT1	ENSG00000111666	2.71936	4.57346	107.042	4.36e-25	2.16e-23
PTPRE	ENSG00000132334	2.71692	4.80966	57.9945	2.63e-14	5.61e-13
SEPTIN11	ENSG00000138758	2.70127	4.73806	91.5017	1.11e-21	4.26e-20
HTATIP2	ENSG00000109854	2.69461	3.96581	78.297	8.87e-19	2.7e-17
DNMBP	ENSG00000107554	2.694	5.38305	127.924	1.17e-29	7.31e-28
ABCA6	ENSG00000154262	2.68189	2.9079	25.7731	3.84e-07	3.26e-06
DDN	ENSG00000181418	2.68184	3.18036	49.7549	1.74e-12	3.15e-11
CD52	ENSG00000169442	2.67184	7.38544	110.849	6.39e-26	3.42e-24
LTBP1	ENSG00000049323	2.65784	4.15475	116.41	3.87e-27	2.15e-25
DTX1	ENSG00000135144	2.65636	6.96251	67.5551	2.05e-16	5.12e-15
SOGA1	ENSG00000149639	2.65418	3.84778	37.3308	9.97e-10	1.28e-08
KRCC1	ENSG00000172086	2.64443	4.81316	127.679	1.32e-29	8.22e-28
ZNF717	ENSG00000227124	2.64124	2.87582	47.3263	6.01e-12	1.01e-10
CD69	ENSG00000110848	2.63182	5.59336	54.5335	1.53e-13	3.02e-12
RGCC	ENSG00000102760	2.62758	4.28019	74.8106	5.18e-18	1.5e-16
RNF135	ENSG00000181481	2.62631	2.32028	27.3743	1.68e-07	1.51e-06
AGO4	ENSG00000134698	2.60375	3.11295	46.8197	7.78e-12	1.29e-10
CYTH3	ENSG00000008256	2.59754	4.41887	91.0708	1.39e-21	5.28e-20
ROR1	ENSG00000185483	2.59269	2.81125	23.1752	1.48e-06	1.13e-05
WWC3	ENSG00000047644	2.58424	4.2957	64.2605	1.09e-15	2.58e-14
RBMS1	ENSG00000153250	2.55742	5.1434	69.1538	9.11e-17	2.36e-15
UBR5-AS1	ENSG00000246263	2.55712	2.87613	39.201	3.82e-10	5.24e-09
ZNF862	ENSG00000106479	2.54885	2.91351	41.3476	1.27e-10	1.83e-09
HELZ2	ENSG00000130589	2.53612	3.31843	37.1618	1.09e-09	1.38e-08
RTP4	ENSG00000136514	2.53442	2.54849	30.3409	3.62e-08	3.62e-07
MEX3B	ENSG00000183496	2.50563	2.45718	27.4702	1.6e-07	1.45e-06
PHC1	ENSG00000111752	2.491	4.74421	48.2149	3.82e-12	6.59e-11
ZNF439	ENSG00000171291	2.4907	3.19914	48.0882	4.07e-12	7e-11
LINC01003	ENSG00000261455	2.47134	3.06163	38.089	6.76e-10	8.85e-09
HHEX	ENSG00000152804	2.46333	4.40854	65.7451	5.13e-16	1.26e-14
LPP	ENSG00000145012	2.4499	3.57449	34.3583	4.58e-09	5.25e-08
PYHIN1	ENSG00000163564	2.44115	4.97014	73.5892	9.62e-18	2.73e-16
SCD5	ENSG00000145284	2.43234	2.90988	31.4989	2e-08	2.09e-07
GABARAPL1	ENSG00000139112	2.4181	2.92363	29.9222	4.5e-08	4.43e-07
PRKCE	ENSG00000171132	2.41737	3.33102	34.1451	5.12e-09	5.79e-08
ZNF682	ENSG00000197124	2.415	2.7117	26.6975	2.38e-07	2.08e-06
ADNP2	ENSG00000101544	2.3719	3.6217	71.3882	2.93e-17	7.93e-16
SERINC2	ENSG00000168528	2.36428	2.24128	16.6735	4.44e-05	0.00025631
FCMR	ENSG00000162894	2.35485	5.95582	109.012	1.61e-25	8.17e-24
CASP1	ENSG00000137752	2.35425	5.1077	29.3724	5.97e-08	5.79e-07
TCEA2	ENSG00000171703	2.35229	3.3792	33.2304	8.19e-09	8.96e-08
SNN	ENSG00000184602	2.34275	5.53898	58.6916	1.84e-14	4e-13
BCAP29	ENSG00000075790	2.33439	4.73392	95.4565	1.51e-22	6.3e-21
CXCL9	ENSG00000138755	2.33301	2.74179	11.006	0.000908185	0.00379502
PLD4	ENSG00000166428	2.3318	2.86644	28.4129	9.8e-08	9.16e-07
CARF	ENSG00000138380	2.32857	3.52569	53.0952	3.18e-13	6.18e-12
GRAP	ENSG00000154016	2.31866	5.57845	104.425	1.63e-24	7.72e-23
SH3TC1	ENSG00000125089	2.31618	4.43884	33.6439	6.62e-09	7.4e-08
TGFBR2	ENSG00000163513	2.30607	5.40147	84.6837	3.5e-20	1.18e-18
SLC66A3	ENSG00000162976	2.29943	2.58813	20.4371	6.16e-06	4.19e-05
APBB2	ENSG00000163697	2.29561	5.42851	36.407	1.6e-09	1.98e-08
ZNF43	ENSG00000198521	2.29461	4.93809	84.7609	3.37e-20	1.14e-18
ETS2	ENSG00000157557	2.28687	3.21237	23.4634	1.27e-06	9.83e-06
SMIM14	ENSG00000163683	2.28663	4.7147	25.0834	5.49e-07	4.54e-06
IGLC1	ENSG00000211675	2.28511	6.31403	62.4412	2.75e-15	6.31e-14
DTX4	ENSG00000110042	2.28404	4.12681	24.2451	8.48e-07	6.77e-06
RIMKLB	ENSG00000166532	2.28378	4.26976	34.1185	5.19e-09	5.86e-08
C20orf96	ENSG00000196476	2.27907	3.91374	69.6008	7.26e-17	1.9e-15
CD96	ENSG00000153283	2.27843	3.16129	35.1366	3.07e-09	3.61e-08
RELL2	ENSG00000164620	2.27246	3.98044	17.4768	2.91e-05	0.00017492
PLAC8	ENSG00000145287	2.27106	8.042	118.978	1.06e-27	6.02e-26
IGLL5	ENSG00000254709	2.26914	6.87006	69.1457	9.15e-17	2.37e-15
NFATC4	ENSG00000100968	2.26841	5.46455	39.0191	4.2e-10	5.69e-09
CPXM1	ENSG00000088882	2.25302	3.91027	43.8081	3.62e-11	5.52e-10
ZNF726	ENSG00000213967	2.25184	3.71253	64.5805	9.27e-16	2.21e-14
ELL3	ENSG00000128886	2.24448	5.38956	47.4795	5.56e-12	9.43e-11
MYBL1	ENSG00000185697	2.24361	4.40859	28.6575	8.64e-08	8.13e-07
CD79A	ENSG00000105369	2.2352	7.72228	71.2014	3.23e-17	8.66e-16
CCDC112	ENSG00000164221	2.2236	6.95016	90.3884	1.96e-21	7.27e-20
CCNG2	ENSG00000138764	2.21731	6.28664	72.8251	1.42e-17	3.96e-16
RGMB	ENSG00000174136	2.21371	2.94863	26.045	3.34e-07	2.87e-06
NAPEPLD	ENSG00000161048	2.20914	4.70032	85.6124	2.19e-20	7.55e-19
ZNF608	ENSG00000168916	2.20495	4.89423	90.9787	1.45e-21	5.51e-20
STARD9	ENSG00000159433	2.20004	3.56286	20.8764	4.9e-06	3.41e-05
ZNF117	ENSG00000152926	2.19562	3.22949	46.9065	7.45e-12	1.24e-10
TUBB3	ENSG00000258947	2.19275	3.67485	28.5933	8.93e-08	8.39e-07
PIK3AP1	ENSG00000155629	2.1889	8.45247	86.0764	1.73e-20	6.02e-19
GNPDA2	ENSG00000163281	2.18887	4.643	73.042	1.27e-17	3.58e-16
ENSG00000262202	ENSG00000262202	2.18687	4.1494	11.9532	0.000545547	0.00241783
CMTM3	ENSG00000140931	2.16965	2.69414	21.4572	3.62e-06	2.58e-05
FBXO43	ENSG00000156509	2.16643	3.14665	41.8987	9.61e-11	1.4e-09
SATB1	ENSG00000182568	2.16578	3.69245	64.16	1.15e-15	2.69e-14
CD79B	ENSG00000007312	2.16208	8.92313	60.3056	8.12e-15	1.82e-13
HERC6	ENSG00000138642	2.15739	2.35939	16.6653	4.46e-05	0.000257257
TNFRSF21	ENSG00000146072	2.15622	4.3015	18.7806	1.47e-05	9.38e-05
IGLC2	ENSG00000211677	2.15481	4.49127	49.8728	1.64e-12	2.98e-11
DPYD	ENSG00000188641	2.15062	3.80928	38.6547	5.06e-10	6.75e-09
BTLA	ENSG00000186265	2.14949	3.22199	18.5771	1.63e-05	0.000103616
RNF144B	ENSG00000137393	2.13292	5.13053	114.997	7.88e-27	4.35e-25
ABHD15	ENSG00000168792	2.13003	4.66729	29.2366	6.41e-08	6.17e-07
PLCG1	ENSG00000124181	2.11143	5.98729	60.4357	7.6e-15	1.71e-13
OPTN	ENSG00000123240	2.10839	3.89585	38.2336	6.28e-10	8.25e-09
BMT2	ENSG00000164603	2.1058	4.83703	78.512	7.95e-19	2.45e-17
ARHGEF7	ENSG00000102606	2.10403	6.92712	44.7628	2.22e-11	3.5e-10
LGALS9	ENSG00000168961	2.104	3.28127	15.3628	8.87e-05	0.000476368
LHFPL6	ENSG00000183722	2.0925	3.96383	45.4614	1.56e-11	2.5e-10
SIGLEC10	ENSG00000142512	2.09138	2.93083	25.3986	4.66e-07	3.88e-06
IL18BP	ENSG00000137496	2.08254	2.65955	25.9904	3.43e-07	2.95e-06
TNFRSF13C	ENSG00000159958	2.08149	5.48026	53.0354	3.28e-13	6.34e-12
IRF7	ENSG00000185507	2.06681	3.7734	19.6155	9.47e-06	6.25e-05
CDKN2C	ENSG00000123080	2.06261	4.78465	75.9865	2.86e-18	8.35e-17
ZNF675	ENSG00000197372	2.03455	3.65352	60.2345	8.42e-15	1.88e-13
IFNGR1	ENSG00000027697	2.0308	6.65808	31.4497	2.05e-08	2.14e-07
LILRA4	ENSG00000239961	2.02982	2.88554	11.38	0.000742408	0.00317279
ENSG00000247796	ENSG00000247796	2.02945	2.58705	25.8232	3.74e-07	3.19e-06
PLXNA3	ENSG00000130827	2.02727	2.71746	13.0548	0.00030251	0.00143899
MAP3K13	ENSG00000073803	2.02226	2.99677	21.7787	3.06e-06	2.21e-05
ARHGAP17	ENSG00000140750	2.00632	5.76798	49.6651	1.82e-12	3.26e-11
ABHD11	ENSG00000106077	2.00531	3.24273	38.623	5.14e-10	6.85e-09
MASTL	ENSG00000120539	1.99716	5.36609	93.2631	4.58e-22	1.81e-20
LAMP5	ENSG00000125869	1.99516	5.46955	14.3663	0.000150472	0.000763881
FCER2	ENSG00000104921	1.99351	4.40698	18.8234	1.43e-05	9.18e-05
RADX	ENSG00000147231	1.98458	4.81284	83.9433	5.09e-20	1.7e-18
SLC9A7	ENSG00000065923	1.97965	5.54535	50.2188	1.38e-12	2.53e-11
SKAP2	ENSG00000005020	1.97712	6.40694	100.477	1.2e-23	5.25e-22
ISG15	ENSG00000187608	1.97212	3.85004	9.16552	0.00246618	0.00909661
SIMC1	ENSG00000170085	1.96919	3.94632	33.2996	7.9e-09	8.69e-08
ABHD6	ENSG00000163686	1.96631	2.72441	21.3175	3.89e-06	2.76e-05
RGL2	ENSG00000237441	1.964	4.86852	46.4775	9.27e-12	1.53e-10
USP40	ENSG00000085982	1.96391	3.15032	31.3001	2.21e-08	2.29e-07
IGHG1	ENSG00000211896	1.96367	4.78552	40.993	1.53e-10	2.18e-09
LAMC1	ENSG00000135862	1.96284	5.3748	49.6808	1.81e-12	3.25e-11
APLP2	ENSG00000084234	1.95713	7.05429	54.9858	1.21e-13	2.44e-12
FCGR2B	ENSG00000072694	1.94817	5.36448	88.2839	5.67e-21	2.03e-19
UBA7	ENSG00000182179	1.94708	4.95947	76.3285	2.4e-18	7.07e-17
PITPNM2	ENSG00000090975	1.94672	5.09234	20.7467	5.24e-06	3.63e-05
IKZF2	ENSG00000030419	1.94657	5.60546	34.916	3.44e-09	3.99e-08
TTC9	ENSG00000133985	1.94074	2.81439	25.8608	3.67e-07	3.14e-06
ENSG00000266923	ENSG00000266923	1.93737	2.83517	24.5064	7.41e-07	6e-06
TFDP2	ENSG00000114126	1.93405	7.20497	24.8847	6.09e-07	5e-06
CAPRIN2	ENSG00000110888	1.92717	3.25519	27.3995	1.65e-07	1.5e-06
GIMAP2	ENSG00000106560	1.92681	5.47905	68.7347	1.13e-16	2.9e-15
BMP7	ENSG00000101144	1.92091	4.90142	25.5767	4.25e-07	3.57e-06
TLE4	ENSG00000106829	1.91835	4.39015	63.3861	1.7e-15	3.93e-14
CYP2U1	ENSG00000155016	1.90617	3.88335	56.6799	5.13e-14	1.07e-12
MEX3A	ENSG00000254726	1.9038	3.27249	12.759	0.000354299	0.00165069
RIPOR1	ENSG00000039523	1.90045	3.62153	33.7737	6.19e-09	6.97e-08
IGHD	ENSG00000211898	1.90006	3.23127	19.9109	8.11e-06	5.42e-05
RAB37	ENSG00000172794	1.89878	3.23694	25.0508	5.58e-07	4.61e-06
B4GALT1	ENSG00000086062	1.89344	6.86664	72.757	1.47e-17	4.08e-16
BRD3	ENSG00000169925	1.89284	3.67672	23.7338	1.11e-06	8.65e-06
PRKCB	ENSG00000166501	1.89252	8.05614	83.1685	7.53e-20	2.48e-18
ABI1	ENSG00000136754	1.89076	6.48858	104.3	1.74e-24	8.13e-23
TUBB2B	ENSG00000137285	1.88905	3.37824	24.3864	7.88e-07	6.37e-06
PLEKHA2	ENSG00000169499	1.88614	7.91451	38.8202	4.65e-10	6.24e-09
HECW2	ENSG00000138411	1.88613	3.39465	9.68155	0.00186127	0.00712791
ZFP30	ENSG00000120784	1.88243	4.25532	44.4377	2.63e-11	4.09e-10
UBA6-AS1	ENSG00000248049	1.87553	3.57004	46.8626	7.61e-12	1.27e-10
ZFP82	ENSG00000181007	1.87332	3.7666	54.6394	1.45e-13	2.86e-12
ALG10B	ENSG00000175548	1.87114	3.95571	46.5432	8.96e-12	1.48e-10
TMEM243	ENSG00000135185	1.86648	7.19901	76.8187	1.87e-18	5.55e-17
TUBA1A	ENSG00000167552	1.8622	6.65358	37.0041	1.18e-09	1.49e-08
CD19	ENSG00000177455	1.85903	7.14202	60.0409	9.29e-15	2.07e-13
NBPF11	ENSG00000263956	1.84987	4.35137	59.1375	1.47e-14	3.23e-13
NSMF	ENSG00000165802	1.84494	3.93045	36.2455	1.74e-09	2.13e-08
ENSG00000273329	ENSG00000273329	1.84437	2.44477	16.7915	4.17e-05	0.000242064
NPIPA9	ENSG00000233024	1.842	4.26279	27.9833	1.22e-07	1.13e-06
PLSCR1	ENSG00000188313	1.83877	4.40996	33.3804	7.58e-09	8.35e-08
SIDT1	ENSG00000072858	1.83771	3.95113	33.483	7.19e-09	7.96e-08
OAS1	ENSG00000089127	1.83409	6.13023	79.4751	4.88e-19	1.53e-17
C16orf74	ENSG00000154102	1.82915	3.02605	20.1286	7.24e-06	4.87e-05
RASGRP2	ENSG00000068831	1.82883	5.31516	27.1869	1.85e-07	1.66e-06
STX7	ENSG00000079950	1.82707	7.14915	92.0888	8.29e-22	3.19e-20
IFI6	ENSG00000126709	1.81845	4.14595	27.5648	1.52e-07	1.38e-06
SYPL1	ENSG00000008282	1.81752	7.02391	48.6252	3.1e-12	5.38e-11
ITGB1	ENSG00000150093	1.81396	7.7497	35.3075	2.82e-09	3.34e-08
HDAC9	ENSG00000048052	1.80596	5.97683	64.2218	1.11e-15	2.61e-14
PTPN6	ENSG00000111679	1.80335	6.86998	55.6655	8.59e-14	1.75e-12
HERC3	ENSG00000138641	1.8009	3.97043	40.1966	2.3e-10	3.22e-09
FADS3	ENSG00000221968	1.79846	4.60727	25.8132	3.76e-07	3.2e-06
RBFOX2	ENSG00000100320	1.79315	4.67605	30.9473	2.65e-08	2.7e-07
ARHGAP25	ENSG00000163219	1.78601	5.66711	43.2073	4.92e-11	7.36e-10
RGS19	ENSG00000171700	1.78592	5.19576	38.8783	4.51e-10	6.08e-09
FECH	ENSG00000066926	1.78286	3.96151	51.3157	7.86e-13	1.47e-11
ZCCHC7	ENSG00000147905	1.77913	6.32372	59.9183	9.89e-15	2.2e-13
LY86	ENSG00000112799	1.77223	3.64131	31.7445	1.76e-08	1.87e-07
ARHGEF39	ENSG00000137135	1.77219	3.12263	30.3197	3.66e-08	3.65e-07
SPTBN1	ENSG00000115306	1.76713	8.39205	43.814	3.61e-11	5.51e-10
TMEM131L	ENSG00000121210	1.76513	6.96876	46.0501	1.15e-11	1.87e-10
ZNF737	ENSG00000237440	1.76191	2.82521	22.7006	1.89e-06	1.41e-05
IGHM	ENSG00000211899	1.76066	11.6262	11.5044	0.000694321	0.00298668
ARL11	ENSG00000152213	1.75725	4.76103	53.3278	2.82e-13	5.5e-12
JADE3	ENSG00000102221	1.75564	4.99127	58.46	2.07e-14	4.47e-13
CHFR	ENSG00000072609	1.75225	4.68002	47.6232	5.17e-12	8.81e-11
RAPGEF2	ENSG00000109756	1.74566	6.18508	64.6321	9.03e-16	2.15e-14
EPN2	ENSG00000072134	1.74446	4.30513	37.2081	1.06e-09	1.35e-08
PAX5	ENSG00000196092	1.7436	7.09036	31.3018	2.21e-08	2.29e-07
ANKLE1	ENSG00000160117	1.73864	4.64372	55.9251	7.53e-14	1.54e-12
SFMBT2	ENSG00000198879	1.73292	5.24849	55.7084	8.41e-14	1.71e-12
SERPINB1	ENSG00000021355	1.72651	3.6152	18.7696	1.47e-05	9.43e-05
SCIMP	ENSG00000161929	1.72598	3.31121	12.9657	0.000317253	0.00149829
BISPR	ENSG00000282851	1.7251	4.04265	46.3074	1.01e-11	1.65e-10
IFIT5	ENSG00000152778	1.72209	4.25286	32.8126	1.01e-08	1.1e-07
LINC01806	ENSG00000227403	1.71903	4.52239	35.2757	2.86e-09	3.38e-08
GDF11	ENSG00000135414	1.71858	4.00543	28.0095	1.21e-07	1.12e-06
RASAL3	ENSG00000105122	1.71153	3.98142	36.127	1.85e-09	2.26e-08
HERPUD2-AS1	ENSG00000271122	1.70748	3.3492	27.4623	1.6e-07	1.45e-06
MINDY3	ENSG00000148481	1.70545	4.60625	49.6838	1.81e-12	3.25e-11
UTRN	ENSG00000152818	1.70506	5.68979	40.9686	1.55e-10	2.2e-09
TOP1MT	ENSG00000184428	1.70376	5.09548	48.0151	4.23e-12	7.26e-11
TRIM22	ENSG00000132274	1.69995	7.44456	64.4228	1e-15	2.38e-14
SYK	ENSG00000165025	1.69375	8.59495	46.3458	9.91e-12	1.63e-10
ETS1	ENSG00000134954	1.68936	8.36967	63.8141	1.37e-15	3.19e-14
TP63	ENSG00000073282	1.6851	5.23074	43.9105	3.44e-11	5.26e-10
PTPN12	ENSG00000127947	1.68358	4.86888	41.1232	1.43e-10	2.04e-09
ENSG00000268027	ENSG00000268027	1.6794	2.64417	18.2318	1.96e-05	0.000121928
ENSG00000274712	ENSG00000274712	1.6712	2.85905	21.4797	3.58e-06	2.55e-05
ENSG00000223478	ENSG00000223478	1.66962	3.82088	33.4974	7.14e-09	7.93e-08
TP53I13	ENSG00000167543	1.66853	3.96705	11.0687	0.000877959	0.00368879
PHF14	ENSG00000106443	1.65996	5.76059	64.9459	7.7e-16	1.86e-14
DZIP3	ENSG00000198919	1.65826	4.83386	66.2257	4.02e-16	9.96e-15
SLC15A2	ENSG00000163406	1.65681	3.72733	21.3608	3.8e-06	2.7e-05
SAMD9L	ENSG00000177409	1.65133	6.36143	37.1999	1.07e-09	1.36e-08
ARHGAP12	ENSG00000165322	1.65004	4.19226	37.4003	9.62e-10	1.24e-08
SAMD12	ENSG00000177570	1.64779	2.53128	15.8422	6.89e-05	0.000380105
HPS3	ENSG00000163755	1.64656	4.63979	52.7456	3.8e-13	7.3e-12
CHST14	ENSG00000169105	1.64515	3.11956	19.3756	1.07e-05	7.04e-05
AK4	ENSG00000162433	1.64435	6.06161	55.9657	7.37e-14	1.51e-12
DGKQ	ENSG00000145214	1.64396	2.95163	10.6138	0.00112245	0.00456009
ENSG00000280433	ENSG00000280433	1.64386	4.96214	38.9652	4.31e-10	5.84e-09
ARID5B	ENSG00000150347	1.64319	5.08533	41.2851	1.32e-10	1.89e-09
ATG16L2	ENSG00000168010	1.64142	4.73456	31.4964	2e-08	2.09e-07
NUDT6	ENSG00000170917	1.63861	3.48256	35.3431	2.76e-09	3.29e-08
FBF1	ENSG00000188878	1.63805	2.89243	15.2586	9.37e-05	0.000499303
PHF11	ENSG00000136147	1.63726	5.37886	52.8855	3.54e-13	6.82e-12
ZNF793	ENSG00000188227	1.63546	3.58585	34.5128	4.23e-09	4.87e-08
ENSG00000259820	ENSG00000259820	1.63483	3.12037	18.8301	1.43e-05	9.16e-05
MARCHF1	ENSG00000145416	1.63179	3.70248	17.081	3.58e-05	0.00021156
APBB1IP	ENSG00000077420	1.62599	6.38055	28.0708	1.17e-07	1.08e-06
EPSTI1	ENSG00000133106	1.62555	4.69803	35.6324	2.38e-09	2.87e-08
KIFC2	ENSG00000167702	1.62547	2.76699	9.33166	0.00225228	0.0084257
LDLRAD4	ENSG00000168675	1.62445	4.45642	26.7804	2.28e-07	2e-06
ZNF83	ENSG00000167766	1.62143	5.55521	34.1415	5.12e-09	5.79e-08
TGFB1	ENSG00000105329	1.62057	4.47388	33.4021	7.49e-09	8.27e-08
IRF8	ENSG00000140968	1.61732	7.19272	41.1692	1.4e-10	2e-09
ALDH5A1	ENSG00000112294	1.61038	6.25735	51.2061	8.32e-13	1.55e-11
SPIB	ENSG00000269404	1.60932	6.5097	29.075	6.96e-08	6.67e-07
OGFRL1	ENSG00000119900	1.60903	6.56467	28.8721	7.73e-08	7.33e-07
TMEM168	ENSG00000146802	1.60707	5.27513	43.0778	5.26e-11	7.84e-10
ACTR3B	ENSG00000133627	1.60659	3.57773	32.3512	1.29e-08	1.39e-07
NCF1	ENSG00000158517	1.60621	6.49212	77.2913	1.48e-18	4.41e-17
TXNIP	ENSG00000265972	1.60603	5.77705	27.3006	1.74e-07	1.57e-06
SRGAP2C	ENSG00000171943	1.60359	3.31578	29.4222	5.82e-08	5.65e-07
RHOBTB2	ENSG00000008853	1.59755	5.13243	43.5368	4.16e-11	6.28e-10
PILRB	ENSG00000121716	1.59661	5.92697	36.4209	1.59e-09	1.97e-08
ARRDC1	ENSG00000197070	1.58909	2.9389	14.4872	0.000141116	0.000721554
PRKACB	ENSG00000142875	1.58785	6.54871	57.693	3.06e-14	6.49e-13
CBX2	ENSG00000173894	1.58537	3.86336	14.1992	0.00016444	0.000828403
GLCCI1	ENSG00000106415	1.58368	6.99018	50.0054	1.53e-12	2.8e-11
WDR17	ENSG00000150627	1.58114	3.36318	20.5219	5.9e-06	4.02e-05
GATAD1	ENSG00000157259	1.57848	4.72086	50.2871	1.33e-12	2.45e-11
ZNF480	ENSG00000198464	1.57567	4.35105	53.0774	3.21e-13	6.22e-12
CLECL1	ENSG00000184293	1.57299	5.7194	12.8509	0.000337311	0.00158409
GPR160	ENSG00000173890	1.56896	6.08296	35.0485	3.22e-09	3.75e-08
GIHCG	ENSG00000257698	1.56444	4.60732	41.5122	1.17e-10	1.69e-09
CBLB	ENSG00000114423	1.56363	5.00968	49.9803	1.55e-12	2.83e-11
IL4R	ENSG00000077238	1.56327	5.54695	35.3592	2.74e-09	3.26e-08
TBCEL	ENSG00000154114	1.55965	3.7291	36.1603	1.82e-09	2.23e-08
DHTKD1	ENSG00000181192	1.55795	5.01491	52.6707	3.94e-13	7.57e-12
UAP1L1	ENSG00000197355	1.55786	3.67278	28.8815	7.69e-08	7.3e-07
TRIM34	ENSG00000258659	1.55744	3.6422	27.7735	1.36e-07	1.25e-06
TLR10	ENSG00000174123	1.55367	5.52632	27.876	1.29e-07	1.19e-06
PARP15	ENSG00000173200	1.55184	3.8909	13.8788	0.000194984	0.000969556
HACD4	ENSG00000188921	1.5502	3.81921	27.1452	1.89e-07	1.69e-06
RWDD3	ENSG00000122481	1.54891	3.80402	26.7878	2.27e-07	1.99e-06
KIAA1109	ENSG00000138688	1.54283	5.38066	50.158	1.42e-12	2.6e-11
ZC3H6	ENSG00000188177	1.54118	3.84414	35.0167	3.27e-09	3.81e-08
PPIP5K2	ENSG00000145725	1.53894	7.02264	58.8098	1.74e-14	3.78e-13
GPD1L	ENSG00000152642	1.53579	5.07901	43.9405	3.39e-11	5.19e-10
DMD	ENSG00000198947	1.5349	5.11435	22.8546	1.75e-06	1.31e-05
ENSG00000233184	ENSG00000233184	1.53067	4.44333	33.7228	6.36e-09	7.13e-08
HSD17B11	ENSG00000198189	1.52976	4.11343	41.5756	1.13e-10	1.65e-09
SPRING1	ENSG00000111412	1.52938	6.53571	25.8389	3.71e-07	3.17e-06
DDX58	ENSG00000107201	1.52822	3.09564	20.5797	5.72e-06	3.92e-05
TESPA1	ENSG00000135426	1.52772	4.37198	38.5217	5.41e-10	7.19e-09
LGMN	ENSG00000100600	1.5264	5.03291	21.0175	4.55e-06	3.19e-05
GOLGA6L9	ENSG00000197978	1.5263	4.34241	14.6539	0.000129167	0.000666004
GORASP1	ENSG00000114745	1.52497	5.30735	44.636	2.37e-11	3.73e-10
EBF1	ENSG00000164330	1.52421	5.05529	34.9282	3.42e-09	3.97e-08
ENSG00000274422	ENSG00000274422	1.52373	4.67319	13.9151	0.000191258	0.000953082
PLOD1	ENSG00000083444	1.51969	4.8419	28.6604	8.63e-08	8.13e-07
TMEM116	ENSG00000198270	1.5171	3.51022	31.3342	2.17e-08	2.26e-07
L3HYPDH	ENSG00000126790	1.51615	3.2555	12.1751	0.000484321	0.00218004
STK17A	ENSG00000164543	1.51401	6.66897	26.8418	2.21e-07	1.94e-06
CROT	ENSG00000005469	1.50985	3.64345	35.5141	2.53e-09	3.04e-08
MED30	ENSG00000164758	1.50914	4.94777	43.7585	3.71e-11	5.64e-10
ACBD5	ENSG00000107897	1.50796	4.66573	55.0588	1.17e-13	2.36e-12
LRRC32	ENSG00000137507	1.50424	3.32307	9.17074	0.00245915	0.00908162
RNFT2	ENSG00000135119	1.50415	3.71771	21.2351	4.06e-06	2.88e-05
SSBP2	ENSG00000145687	1.50401	6.34579	31.7197	1.78e-08	1.89e-07
NSUN6	ENSG00000241058	1.50068	2.98103	18.4444	1.75e-05	0.000110173
CCDC150	ENSG00000144395	1.50016	3.33786	21.5915	3.37e-06	2.42e-05
S100A6	ENSG00000197956	-1.50356	3.44568	12.9087	0.000327065	0.00153911
CD86	ENSG00000114013	-1.50594	5.25647	12.8341	0.000340364	0.00159274
ANXA6	ENSG00000197043	-1.51783	7.35412	49.2475	2.26e-12	3.99e-11
NFKBIL1	ENSG00000204498	-1.5186	2.98658	16.9146	3.91e-05	0.000229176
SRD5A3	ENSG00000128039	-1.52035	3.59096	25.6647	4.06e-07	3.43e-06
GNPTAB	ENSG00000111670	-1.52076	4.86935	39.6057	3.11e-10	4.29e-09
HSPG2	ENSG00000142798	-1.52091	2.92943	16.968	3.8e-05	0.000223528
CTNNA1	ENSG00000044115	-1.52578	5.17617	47.6169	5.18e-12	8.83e-11
MAPKAPK2	ENSG00000162889	-1.52827	7.20443	67.8021	1.81e-16	4.54e-15
BCL2	ENSG00000171791	-1.52921	5.20295	10.428	0.00124122	0.00498326
IL10RA	ENSG00000110324	-1.53254	5.60005	23.9435	9.92e-07	7.83e-06
FITM2	ENSG00000197296	-1.5326	2.92078	20.9346	4.75e-06	3.31e-05
FDPS	ENSG00000160752	-1.5376	8.33295	64.2261	1.11e-15	2.61e-14
FUT8	ENSG00000033170	-1.53786	5.94827	33.01	9.17e-09	1e-07
TNKS1BP1	ENSG00000149115	-1.54682	3.35183	28.077	1.17e-07	1.08e-06
TRIM8	ENSG00000171206	-1.54753	4.44174	46.1096	1.12e-11	1.82e-10
HDHD3	ENSG00000119431	-1.55321	3.10856	22.0887	2.6e-06	1.9e-05
ANXA5	ENSG00000164111	-1.55363	7.1532	73.5663	9.73e-18	2.75e-16
LTA	ENSG00000226979	-1.55372	5.93025	12.7819	0.000349981	0.00163443
TMEM216	ENSG00000187049	-1.56286	2.82283	22.0462	2.66e-06	1.94e-05
CBX6	ENSG00000183741	-1.56437	6.24915	44.8201	2.16e-11	3.42e-10
PASK	ENSG00000115687	-1.56511	5.79567	46.335	9.97e-12	1.63e-10
CRELD2	ENSG00000184164	-1.57001	4.30804	26.3282	2.88e-07	2.5e-06
PATJ	ENSG00000132849	-1.57065	2.9824	11.7915	0.000595028	0.00260827
FAM174A	ENSG00000174132	-1.57585	3.28718	19.7005	9.06e-06	6.01e-05
CPT1A	ENSG00000110090	-1.57879	3.41344	14.5165	0.000138935	0.000711191
ASRGL1	ENSG00000162174	-1.58075	2.77561	19.3009	1.12e-05	7.31e-05
BMPR2	ENSG00000204217	-1.58284	3.73216	27.3461	1.7e-07	1.53e-06
GCA	ENSG00000115271	-1.58462	4.39269	31.707	1.79e-08	1.9e-07
AAK1	ENSG00000115977	-1.59636	3.70758	25.8247	3.74e-07	3.19e-06
CCDC71L	ENSG00000253276	-1.60642	5.29828	43.6864	3.85e-11	5.83e-10
NMRK1	ENSG00000106733	-1.60907	3.59956	19.6614	9.25e-06	6.12e-05
LEF1	ENSG00000138795	-1.61274	5.94879	38.8208	4.65e-10	6.24e-09
CD274	ENSG00000120217	-1.61381	4.04392	16.2802	5.46e-05	0.000308708
TIAM2	ENSG00000146426	-1.61706	3.71008	25.3398	4.81e-07	3.99e-06
PLD3	ENSG00000105223	-1.61784	4.56353	38.7977	4.7e-10	6.3e-09
MYDGF	ENSG00000074842	-1.6198	6.64753	42.593	6.74e-11	9.92e-10
ZNRF1	ENSG00000186187	-1.62088	3.77018	39.1479	3.93e-10	5.36e-09
SYNJ2BP	ENSG00000213463	-1.62174	3.57601	30.5163	3.31e-08	3.32e-07
ATF6	ENSG00000118217	-1.62188	6.14126	80.0586	3.63e-19	1.15e-17
FAIM	ENSG00000158234	-1.6225	3.19537	29.5354	5.49e-08	5.35e-07
HSPA4L	ENSG00000164070	-1.62391	4.48486	36.0162	1.96e-09	2.39e-08
VPS35L	ENSG00000103544	-1.6253	4.5856	37.4361	9.45e-10	1.22e-08
ADA	ENSG00000196839	-1.63399	5.93127	72.534	1.64e-17	4.54e-16
PPA2	ENSG00000138777	-1.63446	5.94306	44.5041	2.54e-11	3.98e-10
FAM102A	ENSG00000167106	-1.64114	5.3774	39.1056	4.01e-10	5.46e-09
KANK1	ENSG00000107104	-1.6459	2.85603	21.6229	3.32e-06	2.39e-05
SPN	ENSG00000197471	-1.64718	4.79374	11.3259	0.000764322	0.00325437
UBALD2	ENSG00000185262	-1.64822	6.71227	65.9705	4.58e-16	1.13e-14
ANXA2	ENSG00000182718	-1.65267	7.00774	71.5037	2.77e-17	7.54e-16
HNRNPLL	ENSG00000143889	-1.6579	4.54649	40.0534	2.47e-10	3.46e-09
LDLR	ENSG00000130164	-1.65954	5.23696	29.7189	4.99e-08	4.89e-07
SLC25A44	ENSG00000160785	-1.66229	5.72452	77.723	1.19e-18	3.58e-17
VIM	ENSG00000026025	-1.66295	7.02593	9.38079	0.00219271	0.00823965
SLC7A5	ENSG00000103257	-1.66466	7.26451	56.6015	5.34e-14	1.11e-12
PMF1	ENSG00000160783	-1.67082	5.98485	79.5605	4.68e-19	1.47e-17
C1orf43	ENSG00000143612	-1.67196	8.1455	89.6846	2.79e-21	1.02e-19
NDST1	ENSG00000070614	-1.67877	3.97426	25.4175	4.62e-07	3.85e-06
AURKA	ENSG00000087586	-1.68865	6.0093	63.1881	1.88e-15	4.33e-14
PPT2	ENSG00000221988	-1.68904	3.42941	29.8159	4.75e-08	4.67e-07
B4GALT3	ENSG00000158850	-1.70771	6.26835	82.7586	9.27e-20	3.03e-18
CCT3	ENSG00000163468	-1.70957	10.127	88.4377	5.25e-21	1.89e-19
RIOX2	ENSG00000170854	-1.71141	6.94143	95.6135	1.4e-22	5.88e-21
KRTCAP2	ENSG00000163463	-1.72198	6.14191	78.337	8.69e-19	2.66e-17
DNASE2	ENSG00000105612	-1.72315	3.43028	16.2173	5.65e-05	0.000317492
DTX3L	ENSG00000163840	-1.72418	6.28585	59.7506	1.08e-14	2.39e-13
ATP8B2	ENSG00000143515	-1.74817	5.81012	71.5394	2.72e-17	7.43e-16
GABPB2	ENSG00000143458	-1.75007	4.15372	44.1341	3.07e-11	4.72e-10
PHGDH	ENSG00000092621	-1.75669	7.18763	44.277	2.85e-11	4.42e-10
ANKRD33B	ENSG00000164236	-1.76802	5.24479	57.9836	2.64e-14	5.62e-13
TEX9	ENSG00000151575	-1.7701	3.05321	21.1895	4.16e-06	2.95e-05
ENSG00000233461	ENSG00000233461	-1.77292	2.96035	31.2932	2.22e-08	2.29e-07
TMEM164	ENSG00000157600	-1.7742	4.35284	49.4165	2.07e-12	3.67e-11
ICAM1	ENSG00000090339	-1.77485	6.10209	25.6666	4.06e-07	3.43e-06
GAS6-AS1	ENSG00000233695	-1.77854	3.03359	24.2435	8.49e-07	6.77e-06
FTH1	ENSG00000167996	-1.78155	9.24143	85.8328	1.96e-20	6.78e-19
FAM83G	ENSG00000188522	-1.78872	3.43903	40.3938	2.08e-10	2.92e-09
TSTD1	ENSG00000215845	-1.7992	4.36777	49.6776	1.81e-12	3.25e-11
CLEC2B	ENSG00000110852	-1.82335	4.90139	71.3134	3.05e-17	8.21e-16
NIBAN1	ENSG00000135842	-1.82552	5.45469	47.6315	5.14e-12	8.79e-11
KIF1B	ENSG00000054523	-1.82593	3.53265	39.3851	3.48e-10	4.78e-09
HEG1	ENSG00000173706	-1.83071	2.77514	23.7857	1.08e-06	8.44e-06
ABCB6	ENSG00000115657	-1.8326	2.88312	21.8426	2.96e-06	2.15e-05
HEY2	ENSG00000135547	-1.83404	2.89832	12.6408	0.000377421	0.00174664
HLA-F	ENSG00000204642	-1.83411	6.15195	25.1476	5.31e-07	4.4e-06
NDUFS4	ENSG00000164258	-1.83505	4.73245	64.0154	1.23e-15	2.89e-14
TTC39C	ENSG00000168234	-1.83804	3.9474	56.5287	5.54e-14	1.14e-12
LAMP3	ENSG00000078081	-1.85215	2.90227	10.0815	0.00149762	0.00589954
ATL3	ENSG00000184743	-1.86388	4.16892	69.893	6.26e-17	1.65e-15
DENND4C	ENSG00000137145	-1.86683	3.22696	35.9801	1.99e-09	2.42e-08
CLIP4	ENSG00000115295	-1.8736	2.97478	11.5597	0.000673981	0.00291826
DCTD	ENSG00000129187	-1.88408	5.56767	86.0851	1.72e-20	6.02e-19
PARP9	ENSG00000138496	-1.88437	6.62894	44.1887	2.98e-11	4.6e-10
PSAT1	ENSG00000135069	-1.89015	6.86325	111.192	5.37e-26	2.91e-24
STAT3	ENSG00000168610	-1.89053	7.07962	61.1266	5.35e-15	1.21e-13
TRAF1	ENSG00000056558	-1.91858	6.60149	17.979	2.23e-05	0.000137267
SLC25A23	ENSG00000125648	-1.92599	4.49929	68.0543	1.59e-16	4.02e-15
ARHGAP5	ENSG00000100852	-1.92772	4.5024	65.3139	6.39e-16	1.55e-14
MGLL	ENSG00000074416	-1.93187	4.50747	27.086	1.95e-07	1.73e-06
SIL1	ENSG00000120725	-1.93296	4.37106	39.6527	3.03e-10	4.2e-09
CD99	ENSG00000002586	-1.93868	5.48487	62.1098	3.25e-15	7.41e-14
CAMK4	ENSG00000152495	-1.95249	5.55552	77.2417	1.51e-18	4.5e-17
APOL6	ENSG00000221963	-1.95291	6.96622	64.2942	1.07e-15	2.54e-14
NRROS	ENSG00000174004	-1.98273	4.56013	39.6103	3.1e-10	4.28e-09
DGKE	ENSG00000153933	-1.98823	3.44609	52.9117	3.49e-13	6.74e-12
LINC01694	ENSG00000233922	-1.98951	3.70521	52.0984	5.28e-13	1e-11
LIMA1	ENSG00000050405	-1.99392	3.6279	21.463	3.61e-06	2.57e-05
ASPH	ENSG00000198363	-1.99873	4.31625	71.4155	2.89e-17	7.87e-16
VASH2	ENSG00000143494	-2.00795	3.67044	32.9898	9.26e-09	1.01e-07
CPEB4	ENSG00000113742	-2.04147	6.27022	44.5624	2.46e-11	3.87e-10
GPR155	ENSG00000163328	-2.05446	2.96711	23.8644	1.03e-06	8.12e-06
FLNB	ENSG00000136068	-2.06256	5.94374	84.6381	3.58e-20	1.2e-18
ABHD4	ENSG00000100439	-2.06537	2.6773	16.8805	3.98e-05	0.000232585
TMEM184B	ENSG00000198792	-2.0918	5.20089	80.0727	3.61e-19	1.15e-17
TMEM273	ENSG00000204161	-2.0998	3.68836	20.7156	5.33e-06	3.68e-05
FADS2	ENSG00000134824	-2.10074	2.71436	29.0227	7.15e-08	6.83e-07
CAPG	ENSG00000042493	-2.10548	5.27825	17.6272	2.69e-05	0.000162356
CASP10	ENSG00000003400	-2.10786	4.47464	26.4916	2.65e-07	2.3e-06
ABL2	ENSG00000143322	-2.10922	4.17046	48.23	3.79e-12	6.55e-11
HEY1	ENSG00000164683	-2.11354	2.60921	26.9755	2.06e-07	1.82e-06
SERPINI1	ENSG00000163536	-2.11558	3.82808	74.3961	6.39e-18	1.83e-16
PARVG	ENSG00000138964	-2.12391	3.77302	23.7363	1.1e-06	8.64e-06
DENND1B	ENSG00000213047	-2.12645	5.66086	35.2881	2.84e-09	3.37e-08
DHCR24	ENSG00000116133	-2.13986	5.3315	31.414	2.08e-08	2.17e-07
TCF7	ENSG00000081059	-2.16316	3.48944	15.7088	7.39e-05	0.000405917
NFE2L3	ENSG00000050344	-2.16512	4.11068	36.99	1.19e-09	1.5e-08
GBP4	ENSG00000162654	-2.17281	5.50992	43.8796	3.49e-11	5.34e-10
CHST11	ENSG00000171310	-2.18588	5.0333	83.1742	7.51e-20	2.48e-18
IQGAP2	ENSG00000145703	-2.20694	4.38033	26.9905	2.04e-07	1.81e-06
PLD6	ENSG00000179598	-2.21985	3.78571	54.7243	1.39e-13	2.75e-12
NCF2	ENSG00000116701	-2.22497	5.39331	18.446	1.75e-05	0.000110156
SPSB1	ENSG00000171621	-2.22726	2.67548	14.9256	0.000111833	0.000583455
DNMT3B	ENSG00000088305	-2.26925	2.87368	21.3842	3.76e-06	2.67e-05
SSTR3	ENSG00000278195	-2.30086	3.68813	17.979	2.23e-05	0.000137267
CCL5	ENSG00000271503	-2.31572	4.80863	26.5712	2.54e-07	2.22e-06
CCL22	ENSG00000102962	-2.32074	7.85734	16.254	5.54e-05	0.00031217
CADM1	ENSG00000182985	-2.32369	2.60034	27.7076	1.41e-07	1.29e-06
MEST	ENSG00000106484	-2.33986	3.07575	33.2464	8.12e-09	8.89e-08
ST3GAL1	ENSG00000008513	-2.37921	4.72869	66.0197	4.46e-16	1.1e-14
SORL1	ENSG00000137642	-2.38117	5.66215	25.8211	3.75e-07	3.19e-06
H4C15	ENSG00000270276	-2.38376	2.19587	11.5573	0.00067485	0.00291928
AUTS2	ENSG00000158321	-2.39267	3.94387	59.3901	1.29e-14	2.85e-13
GSE1	ENSG00000131149	-2.40115	4.96678	55.5208	9.25e-14	1.88e-12
SERINC5	ENSG00000164300	-2.4078	2.91672	53.3584	2.78e-13	5.43e-12
HSPA1B	ENSG00000204388	-2.40794	7.4589	25.4385	4.57e-07	3.82e-06
GLDC	ENSG00000178445	-2.43924	4.81704	72.8891	1.37e-17	3.84e-16
DUSP16	ENSG00000111266	-2.44332	3.76664	19.8118	8.55e-06	5.68e-05
NEDD4L	ENSG00000049759	-2.44696	4.36086	61.767	3.87e-15	8.77e-14
RRAGD	ENSG00000025039	-2.4472	4.7854	51.9057	5.82e-13	1.1e-11
BIN2	ENSG00000110934	-2.44835	3.30968	16.1854	5.74e-05	0.0003223
HSD11B1-AS1	ENSG00000227591	-2.45159	2.97178	14.2215	0.000162499	0.000820871
PIK3R5	ENSG00000141506	-2.45294	3.90795	33.3574	7.67e-09	8.44e-08
CTNND1	ENSG00000198561	-2.46971	3.82825	106.62	5.39e-25	2.63e-23
IL27RA	ENSG00000104998	-2.4887	2.59804	18.2714	1.92e-05	0.000119747
TJP2	ENSG00000119139	-2.48975	5.06132	87.9504	6.71e-21	2.4e-19
CMTM7	ENSG00000153551	-2.49456	4.43735	62.1476	3.19e-15	7.29e-14
PLIN2	ENSG00000147872	-2.49749	4.74367	147.139	7.32e-34	5.67e-32
CHAC1	ENSG00000128965	-2.50174	3.27307	39.863	2.72e-10	3.79e-09
MGAT3	ENSG00000128268	-2.50325	4.82241	142.423	7.86e-33	5.79e-31
JUN	ENSG00000177606	-2.50926	4.76918	36.0257	1.95e-09	2.38e-08
SLC7A11	ENSG00000151012	-2.51262	2.9976	47.5915	5.25e-12	8.92e-11
ERAP2	ENSG00000164308	-2.51982	6.1648	140.704	1.87e-32	1.35e-30
IL32	ENSG00000008517	-2.52065	4.28309	31.5396	1.95e-08	2.05e-07
MYO1D	ENSG00000176658	-2.56654	4.79061	31.3348	2.17e-08	2.26e-07
MIAT	ENSG00000225783	-2.56834	3.12651	37.3158	1e-09	1.29e-08
TSHZ1	ENSG00000179981	-2.57367	3.49371	78.1052	9.77e-19	2.97e-17
LY9	ENSG00000122224	-2.58869	3.07328	35.4562	2.61e-09	3.13e-08
BORCS8-MEF2B	ENSG00000064489	-2.60101	3.29956	45.875	1.26e-11	2.04e-10
APOL1	ENSG00000100342	-2.6046	5.10859	52.2986	4.77e-13	9.06e-12
SCARB2	ENSG00000138760	-2.61544	6.14195	110.87	6.32e-26	3.4e-24
AFDN	ENSG00000130396	-2.61879	4.05138	125.345	4.28e-29	2.56e-27
ZNF215	ENSG00000149054	-2.64659	4.19686	70.1998	5.36e-17	1.42e-15
ATP1B1	ENSG00000143153	-2.65519	3.80789	30.4799	3.37e-08	3.37e-07
ARID5A	ENSG00000196843	-2.65841	5.58529	42.8332	5.96e-11	8.84e-10
QSOX1	ENSG00000116260	-2.66233	3.77893	109.264	1.42e-25	7.35e-24
PECAM1	ENSG00000261371	-2.67685	2.58383	23.4966	1.25e-06	9.7e-06
CD59	ENSG00000085063	-2.67691	5.884	69.922	6.17e-17	1.63e-15
PECR	ENSG00000115425	-2.69081	3.26447	62.3565	2.87e-15	6.57e-14
SLC2A3	ENSG00000059804	-2.69741	4.01363	29.129	6.77e-08	6.49e-07
SMPDL3B	ENSG00000130768	-2.70858	3.00871	23.937	9.95e-07	7.85e-06
CCDC110	ENSG00000168491	-2.72575	3.15634	29.7358	4.95e-08	4.85e-07
PREX1	ENSG00000124126	-2.73097	6.22562	47.1567	6.55e-12	1.1e-10
PLTP	ENSG00000100979	-2.73489	2.54124	45.0475	1.92e-11	3.07e-10
JUNB	ENSG00000171223	-2.74339	4.0054	20.6775	5.43e-06	3.74e-05
RBM47	ENSG00000163694	-2.74756	4.42358	27.1075	1.92e-07	1.72e-06
DEPP1	ENSG00000165507	-2.75	4.50404	59.6564	1.13e-14	2.5e-13
SSTR2	ENSG00000180616	-2.76555	2.78047	22.2527	2.39e-06	1.75e-05
ACVR1	ENSG00000115170	-2.76771	3.03823	33.5075	7.1e-09	7.9e-08
THEM4	ENSG00000159445	-2.77049	4.26144	101.477	7.23e-24	3.22e-22
LINC02384	ENSG00000251301	-2.77557	2.29926	22.7141	1.88e-06	1.41e-05
CREG1	ENSG00000143162	-2.80768	6.20662	204.158	2.59e-46	3.45e-44
RXRA	ENSG00000186350	-2.81259	2.90464	14.3481	0.000151934	0.000769189
SYTL3	ENSG00000164674	-2.81638	3.19697	23.985	9.71e-07	7.68e-06
TC2N	ENSG00000165929	-2.82457	2.68461	17.7037	2.58e-05	0.000156469
HMSD	ENSG00000221887	-2.83816	2.86253	20.7236	5.31e-06	3.66e-05
SLAMF7	ENSG00000026751	-2.84388	7.59182	28.2142	1.09e-07	1.01e-06
SMAD7	ENSG00000101665	-2.85304	2.50342	29.6984	5.05e-08	4.94e-07
MT2A	ENSG00000125148	-2.86315	3.66124	17.3985	3.03e-05	0.000181561
MLKL	ENSG00000168404	-2.9157	4.4461	36.4862	1.54e-09	1.91e-08
ID2	ENSG00000115738	-2.92654	6.59781	56.5938	5.36e-14	1.11e-12
LINC01358	ENSG00000237352	-2.94405	2.67106	23.2164	1.45e-06	1.11e-05
GPR132	ENSG00000183484	-2.9571	3.11879	33.1213	8.66e-09	9.46e-08
NPL	ENSG00000135838	-3.00417	3.08915	64.9568	7.66e-16	1.85e-14
HSPA6	ENSG00000173110	-3.00945	4.53729	25.6037	4.19e-07	3.53e-06
SRXN1	ENSG00000271303	-3.02026	4.09293	103.897	2.13e-24	9.92e-23
APOBEC3B	ENSG00000179750	-3.02254	4.4774	52.457	4.4e-13	8.37e-12
SSBP3	ENSG00000157216	-3.02495	4.27562	128.657	8.06e-30	5.19e-28
PPP1R3B	ENSG00000173281	-3.10984	2.56247	53.6792	2.36e-13	4.62e-12
CTH	ENSG00000116761	-3.13753	3.61142	89.3513	3.31e-21	1.2e-19
TBC1D4	ENSG00000136111	-3.14682	3.61768	26.0245	3.37e-07	2.9e-06
CTSB	ENSG00000164733	-3.15864	4.63358	106.664	5.27e-25	2.6e-23
WNT10A	ENSG00000135925	-3.16088	4.79288	102.007	5.53e-24	2.5e-22
DCC	ENSG00000187323	-3.16509	3.40853	27.2379	1.8e-07	1.61e-06
ATRN	ENSG00000088812	-3.17619	3.75388	84.8714	3.18e-20	1.08e-18
TRERF1	ENSG00000124496	-3.20807	2.82963	59.2927	1.36e-14	2.99e-13
B4GALT6	ENSG00000118276	-3.20836	2.49215	27.9045	1.27e-07	1.17e-06
IL10	ENSG00000136634	-3.21673	4.19379	30.264	3.77e-08	3.75e-07
PDE4D	ENSG00000113448	-3.22437	2.83574	78.5822	7.67e-19	2.37e-17
SLAMF1	ENSG00000117090	-3.25265	6.20909	68.7179	1.14e-16	2.92e-15
MEIS2	ENSG00000134138	-3.25386	2.65137	57.3173	3.71e-14	7.82e-13
VNN1	ENSG00000112299	-3.26344	2.05632	44.2387	2.91e-11	4.5e-10
STAT5A	ENSG00000126561	-3.26387	5.36747	37.29	1.02e-09	1.3e-08
AIG1	ENSG00000146416	-3.31885	3.92561	107.314	3.8e-25	1.89e-23
ABCD2	ENSG00000173208	-3.33995	2.80204	49.4829	2e-12	3.57e-11
CTSH	ENSG00000103811	-3.37279	7.24097	30.834	2.81e-08	2.84e-07
SDC4	ENSG00000124145	-3.37804	2.29381	30.2728	3.75e-08	3.73e-07
TRIM2	ENSG00000109654	-3.37961	2.17046	34.3419	4.62e-09	5.28e-08
DDR1	ENSG00000204580	-3.38646	2.26675	49.0486	2.5e-12	4.39e-11
SLFN11	ENSG00000172716	-3.40316	4.74726	71.9981	2.15e-17	5.91e-16
GNB3	ENSG00000111664	-3.4254	3.00744	63.3678	1.72e-15	3.96e-14
IL4I1	ENSG00000104951	-3.4266	3.0986	44.7755	2.21e-11	3.49e-10
DERL3	ENSG00000099958	-3.44593	3.01347	67.9665	1.66e-16	4.19e-15
GLUL	ENSG00000135821	-3.44955	5.19681	182.125	1.67e-41	1.92e-39
CCND2	ENSG00000118971	-3.48741	7.98627	30.8655	2.77e-08	2.8e-07
BCAR3	ENSG00000137936	-3.48815	3.41784	49.9957	1.54e-12	2.81e-11
CABLES1	ENSG00000134508	-3.50213	5.30315	63.6755	1.47e-15	3.41e-14
QPCT	ENSG00000115828	-3.50493	3.07465	49.4354	2.05e-12	3.65e-11
CLIP2	ENSG00000106665	-3.52641	3.54186	99.3112	2.16e-23	9.29e-22
SGPP2	ENSG00000163082	-3.53292	2.84343	37.1682	1.08e-09	1.38e-08
ACSS2	ENSG00000131069	-3.57251	2.59108	48.1751	3.9e-12	6.71e-11
F11R	ENSG00000158769	-3.61699	4.84983	187.569	1.08e-42	1.27e-40
ANKH	ENSG00000154122	-3.62544	4.45674	117.521	2.21e-27	1.24e-25
JMY	ENSG00000152409	-3.63972	4.41093	158.59	2.3e-36	1.91e-34
MBOAT2	ENSG00000143797	-3.651	2.45391	58.1729	2.4e-14	5.13e-13
GPR55	ENSG00000135898	-3.71357	2.64929	38.0344	6.95e-10	9.08e-09
PER3	ENSG00000049246	-3.71572	2.97528	93.1584	4.83e-22	1.9e-20
TIMP1	ENSG00000102265	-3.71825	3.38473	42.8109	6.03e-11	8.93e-10
FERMT2	ENSG00000073712	-3.72564	2.29696	32.637	1.11e-08	1.2e-07
MEF2B	ENSG00000213999	-3.73262	4.53589	103.522	2.57e-24	1.19e-22
ADAM28	ENSG00000042980	-3.73321	3.10797	41.2834	1.32e-10	1.89e-09
ATF5	ENSG00000169136	-3.7653	4.67828	203.202	4.18e-46	5.5e-44
LGALS3	ENSG00000131981	-3.76676	2.76411	38.8916	4.48e-10	6.04e-09
ACY3	ENSG00000132744	-3.77194	4.28075	204.516	2.16e-46	2.93e-44
HYAL4	ENSG00000106302	-3.84722	2.0868	20.4979	5.97e-06	4.07e-05
P4HA2	ENSG00000072682	-3.85928	2.97231	39.1675	3.89e-10	5.32e-09
ATF3	ENSG00000162772	-3.87634	4.53815	270.689	8.03e-61	1.9e-58
KCNN3	ENSG00000143603	-3.91495	6.19341	227.717	1.88e-51	3.2e-49
IL6R	ENSG00000160712	-3.91991	7.0957	46.5627	8.87e-12	1.47e-10
FSCN1	ENSG00000075618	-3.92987	4.83142	39.0576	4.11e-10	5.58e-09
CSRP1	ENSG00000159176	-3.94363	6.1843	77.2761	1.49e-18	4.43e-17
AGAP3	ENSG00000133612	-3.94617	2.6994	69.5703	7.37e-17	1.92e-15
IL5RA	ENSG00000091181	-3.97097	2.18052	26.6565	2.43e-07	2.12e-06
NMU	ENSG00000109255	-3.97724	3.9615	50.4054	1.25e-12	2.31e-11
ALPK2	ENSG00000198796	-3.98721	2.09202	37.6263	8.57e-10	1.11e-08
TRPM2	ENSG00000142185	-3.99883	3.58309	131.812	1.65e-30	1.08e-28
PHLDA3	ENSG00000174307	-4.00874	2.05581	35.5626	2.47e-09	2.97e-08
ENO2	ENSG00000111674	-4.04563	5.52505	128.224	1e-29	6.33e-28
CAND2	ENSG00000144712	-4.09178	2.35764	48.6322	3.09e-12	5.37e-11
LSR	ENSG00000105699	-4.09363	2.72682	49.7154	1.78e-12	3.2e-11
IER3	ENSG00000137331	-4.13791	2.67467	52.4922	4.32e-13	8.24e-12
HIPK2	ENSG00000064393	-4.14024	4.19213	80.1681	3.44e-19	1.1e-17
ALDH3A2	ENSG00000072210	-4.15635	2.45007	54.8175	1.32e-13	2.63e-12
SPINT2	ENSG00000167642	-4.16327	4.9845	248.36	5.91e-56	1.16e-53
GRAMD1B	ENSG00000023171	-4.17534	4.0879	90.8398	1.56e-21	5.84e-20
DSE	ENSG00000111817	-4.2269	4.36348	224.339	1.02e-50	1.71e-48
DDIT4L	ENSG00000145358	-4.23404	2.15839	58.4934	2.04e-14	4.4e-13
HSPB1	ENSG00000106211	-4.26878	3.40749	93.3911	4.29e-22	1.72e-20
CASK	ENSG00000147044	-4.28133	2.89755	50.1295	1.44e-12	2.64e-11
TGFBR3	ENSG00000069702	-4.34779	3.53937	137.765	8.2e-32	5.77e-30
IL23A	ENSG00000110944	-4.36362	2.51828	58.3077	2.24e-14	4.8e-13
TFEC	ENSG00000105967	-4.36459	4.45886	65.3428	6.29e-16	1.53e-14
GATM	ENSG00000171766	-4.37873	4.45527	103.407	2.73e-24	1.25e-22
FURIN	ENSG00000140564	-4.3863	4.46106	161.9	4.35e-37	3.71e-35
SLFN13	ENSG00000154760	-4.41986	3.09254	155.773	9.49e-36	7.74e-34
GCNT1	ENSG00000187210	-4.42691	2.31442	56.8049	4.81e-14	1.01e-12
CBS	ENSG00000160200	-4.44794	2.32947	54.8872	1.28e-13	2.55e-12
UNC13C	ENSG00000137766	-4.46348	5.54024	70.3517	4.96e-17	1.33e-15
DGAT2	ENSG00000062282	-4.48566	2.24791	75.2891	4.07e-18	1.18e-16
DEPTOR	ENSG00000155792	-4.52732	3.72983	109.328	1.38e-25	7.2e-24
LAMB3	ENSG00000196878	-4.54699	2.57044	80.0602	3.63e-19	1.15e-17
PSEN2	ENSG00000143801	-4.58227	3.26026	95.4985	1.48e-22	6.2e-21
TOX	ENSG00000198846	-4.60129	3.54462	90.8392	1.56e-21	5.84e-20
ENSG00000266302	ENSG00000266302	-4.60549	2.88655	79.5485	4.71e-19	1.47e-17
GGT1	ENSG00000100031	-4.66776	2.78267	100.054	1.48e-23	6.48e-22
CXCL13	ENSG00000156234	-4.73521	2.56853	69.6199	7.19e-17	1.89e-15
SOCS2	ENSG00000120833	-4.78861	3.46826	95.3154	1.62e-22	6.71e-21
S100A4	ENSG00000196154	-4.86953	5.27659	92.7505	5.93e-22	2.33e-20
CRYBG3	ENSG00000080200	-4.87715	2.36895	85.0241	2.95e-20	1.01e-18
PLAC1	ENSG00000170965	-4.89226	2.51243	72.9619	1.32e-17	3.71e-16
PTP4A3	ENSG00000184489	-4.92979	5.00231	224.14	1.13e-50	1.86e-48
DCBLD1	ENSG00000164465	-4.93927	2.50792	69.5707	7.37e-17	1.92e-15
CGAS	ENSG00000164430	-5.0819	4.30228	345.104	4.94e-77	2.07e-74
SPECC1	ENSG00000128487	-5.09564	2.64781	93.3423	4.4e-22	1.75e-20
TNFRSF8	ENSG00000120949	-5.19516	5.31509	90.1444	2.21e-21	8.19e-20
MSC	ENSG00000178860	-5.22851	3.08455	87.5819	8.09e-21	2.85e-19
IL2RB	ENSG00000100385	-5.29525	5.50721	94.472	2.49e-22	1.01e-20
ENPP2	ENSG00000136960	-5.31996	5.76188	99.8038	1.68e-23	7.31e-22
C1orf198	ENSG00000119280	-5.35925	2.51098	107.92	2.8e-25	1.4e-23
MCC	ENSG00000171444	-5.37581	3.2884	74.3325	6.6e-18	1.89e-16
KCNC4	ENSG00000116396	-5.41087	2.72212	95.199	1.72e-22	7.08e-21
IL6	ENSG00000136244	-5.41426	3.08223	90.0265	2.35e-21	8.63e-20
SLC28A3	ENSG00000197506	-5.41631	2.3017	78.9874	6.25e-19	1.94e-17
HSPA1A	ENSG00000204389	-5.43209	6.05302	36.6523	1.41e-09	1.77e-08
MGAT4A	ENSG00000071073	-5.43353	2.28654	90.9593	1.47e-21	5.54e-20
NCALD	ENSG00000104490	-5.44219	2.27462	76.1987	2.57e-18	7.53e-17
CCDC180	ENSG00000197816	-5.45527	2.81065	139.642	3.19e-32	2.3e-30
AQP3	ENSG00000165272	-5.52531	4.43419	191.679	1.37e-43	1.66e-41
CD109	ENSG00000156535	-5.58194	2.00107	74.4778	6.13e-18	1.77e-16
SLC16A10	ENSG00000112394	-5.6258	3.02984	172.271	2.36e-39	2.39e-37
BAIAP2L1	ENSG00000006453	-5.62894	3.60233	229.806	6.57e-52	1.14e-49
IFFO2	ENSG00000169991	-5.6311	3.22982	154.78	1.56e-35	1.26e-33
KSR1	ENSG00000141068	-5.63922	4.45558	345.698	3.66e-77	1.61e-74
QPRT	ENSG00000103485	-5.7325	2.99544	143.866	3.8e-33	2.87e-31
XK	ENSG00000047597	-5.86994	2.57331	101.125	8.63e-24	3.82e-22
XCR1	ENSG00000173578	-5.89531	2.98526	114.691	9.19e-27	5.04e-25
BIN1	ENSG00000136717	-5.91135	2.59284	121.756	2.61e-28	1.52e-26
SPOCK2	ENSG00000107742	-5.99301	3.41911	208.473	2.96e-47	4.13e-45
TSPAN12	ENSG00000106025	-5.99655	4.07639	163.964	1.54e-37	1.34e-35
TNRC6C	ENSG00000078687	-6.02763	2.39758	95.3674	1.58e-22	6.56e-21
DST	ENSG00000151914	-6.04812	2.92784	134.371	4.53e-31	3.12e-29
BATF3	ENSG00000123685	-6.07714	4.99579	93.2821	4.53e-22	1.8e-20
ATP2B4	ENSG00000058668	-6.19264	3.36154	201.164	1.16e-45	1.51e-43
LGALS1	ENSG00000100097	-6.22658	5.91615	111.564	4.45e-26	2.43e-24
RAB13	ENSG00000143545	-6.23477	2.64874	125.597	3.77e-29	2.3e-27
SOCS3	ENSG00000184557	-6.2566	5.84326	135.099	3.14e-31	2.18e-29
LMNA	ENSG00000160789	-6.28703	6.13722	122.909	1.46e-28	8.57e-27
PRR5	ENSG00000186654	-6.3009	3.28437	166.174	5.07e-38	4.62e-36
VLDLR	ENSG00000147852	-6.32927	2.16407	104.692	1.43e-24	6.78e-23
HOPX	ENSG00000171476	-6.38743	3.47708	157.971	3.14e-36	2.58e-34
TEX19	ENSG00000182459	-6.40519	6.54962	429.128	2.52e-95	1.78e-92
PERP	ENSG00000112378	-6.48077	2.10895	94.8247	2.08e-22	8.49e-21
AKT3	ENSG00000117020	-6.49694	2.90587	169.287	1.06e-38	1.04e-36
GBP5	ENSG00000154451	-6.50505	3.82267	269.656	1.35e-60	3.11e-58
TBXAS1	ENSG00000059377	-6.50916	2.77554	95.9286	1.19e-22	5.03e-21
RORA	ENSG00000069667	-6.51079	4.83817	213.34	2.57e-48	3.81e-46
PDGFRA	ENSG00000134853	-6.51795	4.44066	270.958	7.02e-61	1.7e-58
WWC1	ENSG00000113645	-6.52117	3.86419	282.187	2.51e-63	6.79e-61
FAN1	ENSG00000198690	-6.69072	3.27499	247.198	1.06e-55	2.03e-53
LACTB2	ENSG00000147592	-6.71191	3.51174	283.339	1.41e-63	3.93e-61
ST3GAL6	ENSG00000064225	-6.71973	4.59103	276.974	3.43e-62	8.53e-60
POU2F3	ENSG00000137709	-6.72686	2.15122	101.018	9.11e-24	4.02e-22
HK1	ENSG00000156515	-6.82755	3.98507	374.636	1.83e-83	9.93e-81
TNFRSF10D	ENSG00000173530	-6.88191	2.69516	168.078	1.94e-38	1.85e-36
UNC13B	ENSG00000198722	-6.88735	3.33489	175.076	5.76e-40	5.97e-38
ZDBF2	ENSG00000204186	-6.89435	4.55068	367.715	5.89e-82	3.01e-79
GNA15	ENSG00000060558	-6.93781	3.94218	218.23	2.2e-49	3.5e-47
RPP25	ENSG00000178718	-6.96867	2.32848	130.538	3.12e-30	2.04e-28
PCBD1	ENSG00000166228	-7.00193	1.92973	87.514	8.37e-21	2.94e-19
CCR4	ENSG00000183813	-7.23071	3.02477	214.852	1.2e-48	1.84e-46
LZTS1	ENSG00000061337	-7.33037	3.24181	243.751	5.98e-55	1.12e-52
AHR	ENSG00000106546	-7.34703	5.22615	142.093	9.28e-33	6.79e-31
TRPS1	ENSG00000104447	-7.44836	3.06778	213.036	2.99e-48	4.37e-46
MET	ENSG00000105976	-7.45646	2.79062	144.105	3.37e-33	2.59e-31
ENOSF1	ENSG00000132199	-7.76571	2.50854	152.506	4.91e-35	3.94e-33
TNFAIP2	ENSG00000185215	-7.82765	4.19377	287.869	1.45e-64	4.31e-62
SULT1A1	ENSG00000196502	-7.85272	2.9353	214.348	1.55e-48	2.34e-46
FAR2	ENSG00000064763	-7.87844	2.71236	166.176	5.06e-38	4.62e-36
TRIO	ENSG00000038382	-7.88015	4.87015	598.397	3.74e-132	4.3e-129
MORC4	ENSG00000133131	-7.88179	2.62643	175.606	4.41e-40	4.62e-38
ELF3	ENSG00000163435	-7.8999	3.64188	320.655	1.04e-71	3.7e-69
POU3F2	ENSG00000184486	-8.07804	3.37192	186.674	1.69e-42	1.97e-40
ETV5	ENSG00000244405	-8.10807	2.8738	178.009	1.32e-40	1.46e-38
MB21D2	ENSG00000180611	-8.11984	2.43977	147.137	7.33e-34	5.67e-32
PDE3B	ENSG00000152270	-8.28274	2.59869	169.228	1.09e-38	1.05e-36
CCDC91	ENSG00000123106	-8.34077	2.6638	176.255	3.19e-40	3.41e-38
ETV3L	ENSG00000253831	-8.41759	3.47579	252.177	8.7e-57	1.74e-54
TMOD1	ENSG00000136842	-8.43691	2.72416	176.982	2.21e-40	2.42e-38
ECI2	ENSG00000198721	-8.73585	2.33896	133.984	5.51e-31	3.76e-29
KIF21A	ENSG00000139116	-8.79073	3.48975	333.43	1.72e-74	6.34e-72
IFNG	ENSG00000111537	-8.87004	4.79919	195.201	2.33e-44	2.9e-42
ARHGAP10	ENSG00000071205	-9.13716	3.82626	411.017	2.2e-91	1.27e-88
SOX2	ENSG00000181449	-9.17987	2.79879	194.014	4.23e-44	5.2e-42
KCNMA1	ENSG00000156113	-9.38995	3.65287	292.764	1.24e-65	3.82e-63
RPS4Y1	ENSG00000129824	-9.46281	7.11671	1124.42	1.63e-246	1.5e-242
BSPRY	ENSG00000119411	-9.53617	3.15532	265.551	1.06e-59	2.38e-57
IL27	ENSG00000197272	-9.60748	2.0784	87.6237	7.92e-21	2.81e-19
CAPN5	ENSG00000149260	-9.66606	4.3538	436.83	5.3e-97	4.44e-94
KDM5D	ENSG00000012817	-9.79692	4.04623	494.129	1.8e-109	1.84e-106
IGLC3	ENSG00000211679	-9.86581	12.0468	873.85	4.75e-192	1.46e-188
C1orf21	ENSG00000116667	-9.95388	2.38301	126.172	2.82e-29	1.74e-27
BEX3	ENSG00000166681	-10.0609	3.65116	411.076	2.14e-91	1.27e-88
ZFY	ENSG00000067646	-10.0655	3.67158	353.179	8.61e-79	3.97e-76
DDX3Y	ENSG00000067048	-10.2233	5.96349	791.36	4.08e-174	7.52e-171
ZNF711	ENSG00000147180	-10.3145	2.70419	179.607	5.91e-41	6.72e-39
EIF1AY	ENSG00000198692	-10.394	6.11542	997.566	6.07e-219	2.8e-215
UTY	ENSG00000183878	-10.4488	2.83609	197.829	6.22e-45	7.85e-43
QDPR	ENSG00000151552	-10.5745	2.92339	189.189	4.78e-43	5.72e-41
UCHL1	ENSG00000154277	-10.96	5.61985	836.758	5.5e-184	1.27e-180	MYC target
IGHV3-7	ENSG00000211938	-10.992	4.55396	639.7	3.88e-141	5.11e-138
LAPTM4B	ENSG00000104341	-10.9943	3.34544	304.473	3.49e-68	1.11e-65
USP9Y	ENSG00000114374	-11.1812	3.53492	340.599	4.73e-76	1.89e-73
JAKMIP1	ENSG00000152969	-11.66	3.9982	442.85	2.59e-98	2.39e-95
IGLV3-21	ENSG00000211662	-13.0634	11.8286	317.599	4.83e-71	1.65e-68
