# Supplementary material for: Endemic Burkitt lymphoma avatar mouse models for exploring inter-patient tumor variation and testing targeted therapies
Source: Life Sci Alliance. 2023 Mar 6;6(5):e202101355. doi: 10.26508/lsa.202101355 (PMC9990458; doi:10.26508/lsa.202101355)
Supplement: Supplementary file 10 [file LSA-2021-01355_TableS10.xlsx]

## Sheet: Table S10
Table S10. Gene set enrichment results DEGs between rituximab treated BL717NSG and rituximab treated BL740NSG mouse tumors
Up-Rituximab treated BL717NSG mouse tumors
NAME	SIZE	ES	NES	NOM p-val	FDR q-val	FWER p-val	RANK AT MAX	LEADING EDGE
HALLMARK_INTERFERON_ALPHA_RESPONSE	23	0.340409	1.5476	0.041769	0.193024	0.342	445	tags=83%, list=51%, signal=163%
HALLMARK_KRAS_SIGNALING_UP	17	0.29737	1.20771	0.228381	0.443718	0.869	163	tags=35%, list=19%, signal=43%
HALLMARK_ALLOGRAFT_REJECTION	30	0.150007	0.75504	0.818878	1	1	302	tags=43%, list=34%, signal=64%
HALLMARK_INTERFERON_GAMMA_RESPONSE	46	0.11582	0.652922	0.918719	0.89657	1	600	tags=87%, list=68%, signal=260%
Up-Rituximab treated BL740NSG mouse tumors
NAME	SIZE	ES	NES	NOM p-val	FDR q-val	FWER p-val	RANK AT MAX	LEADING EDGE
HALLMARK_MTORC1_SIGNALING	16	-0.518283	-1.97604	0.00355872	0.0436976	0.03	286	tags=81%, list=33%, signal=118%
HALLMARK_HYPOXIA	24	-0.428922	-1.81285	0.0140351	0.0853687	0.116	191	tags=50%, list=22%, signal=62%
HALLMARK_APOPTOSIS	23	-0.421922	-1.76126	0.0103806	0.0810389	0.161	338	tags=74%, list=38%, signal=117%
HALLMARK_EPITHELIAL_MESENCHYMAL_TRANSITION	21	-0.427735	-1.71945	0.0191304	0.0770222	0.195	356	tags=76%, list=41%, signal=125%
HALLMARK_ESTROGEN_RESPONSE_LATE	16	-0.471241	-1.71154	0.0245499	0.066433	0.204	322	tags=81%, list=37%, signal=126%
HALLMARK_GLYCOLYSIS	19	-0.419992	-1.61918	0.040493	0.0927575	0.317	329	tags=74%, list=37%, signal=115%
HALLMARK_MITOTIC_SPINDLE	17	-0.406407	-1.54992	0.0517241	0.11226	0.422	268	tags=59%, list=31%, signal=83%
HALLMARK_COMPLEMENT	21	-0.383829	-1.53241	0.0582011	0.108066	0.462	382	tags=71%, list=44%, signal=123%
HALLMARK_IL2_STAT5_SIGNALING	33	-0.309592	-1.43043	0.0747508	0.165721	0.664	410	tags=73%, list=47%, signal=131%
HALLMARK_UV_RESPONSE_DN	18	-0.345173	-1.31978	0.131399	0.244126	0.845	326	tags=67%, list=37%, signal=104%
HALLMARK_TNFA_SIGNALING_VIA_NFKB	28	-0.247059	-1.09089	0.343537	0.506779	0.994	331	tags=54%, list=38%, signal=83%
HALLMARK_ESTROGEN_RESPONSE_EARLY	15	-0.294156	-1.06457	0.373451	0.504422	0.996	275	tags=53%, list=31%, signal=76%
HALLMARK_INFLAMMATORY_RESPONSE	27	-0.238228	-1.03008	0.401695	0.514501	0.997	395	tags=67%, list=45%, signal=117%
HALLMARK_P53_PATHWAY	19	-0.263958	-1.01948	0.427065	0.490091	0.997	331	tags=58%, list=38%, signal=91%
HALLMARK_FATTY_ACID_METABOLISM	16	-0.257528	-0.947456	0.495756	0.553883	1	350	tags=63%, list=40%, signal=102%
HALLMARK_APICAL_JUNCTION	19	-0.206217	-0.804057	0.68942	0.711441	1	391	tags=63%, list=45%, signal=111%
Genes enriched in Interferon Alpha response:
MX1
USP18
OAS1
DDX60L
UBA7
IFIT3
PARP9
GBP4
SAMD9L
HELZ2
IFI44
IFI44L
EPSTI1
IL4R
PLSCR1
RTP4
CASP1
TXNIP
CMPK2
IRF7
HERC6
LAMP3
ISG15
